# Supplementary material for: The gut microbiota promotes hepatic fatty acid desaturation and elongation in mice
Source: Nat Commun. 2018 Sep 14;9:3760. doi: 10.1038/s41467-018-05767-4 (PMC6138742; doi:10.1038/s41467-018-05767-4)
Supplement: Supplementary file 4 — Supplementary Data 1 [file 41467_2018_5767_MOESM4_ESM.xlsx]

## Sheet: Supplementary Data 1 - Trans
PrimaryAccession.tr	EntrezGeneID	GeneSymbol	Interquartile Range	logFC	Lower CI	Upper CI	Average Expression	T value	Pvalue	B value	FDR	Bonferroni
NM_018775	54610	Tbc1d8	0.830396	-0.84416	-0.922977	-0.765344	7.17411	-23.0644	3.43e-12	17.4507	9.01e-08	1.12e-07
ENSMUST00000178282	16061	Igh-VJ558	1.98257	1.92929	1.74256	2.11603	7.23443	22.2491	5.5e-12	17.0857	9.01e-08	1.8e-07
NM_016785	22017	Tpmt	1.81867	-1.86684	-2.06868	-1.665	11.2922	-19.9174	2.33e-11	15.925	1.73e-07	7.65e-07
AK037554	16428	Itk	2.51437	2.43332	2.16976	2.69687	10.3199	19.8821	2.39e-11	15.906	1.73e-07	7.82e-07
NM_011146	19016	Pparg	1.05573	1.0333	0.920477	1.14612	8.94836	19.7228	2.65e-11	15.8196	1.73e-07	8.69e-07
NM_145572	232493	Gys2	1.3781	-1.35011	-1.49954	-1.20069	14.7423	-19.4573	3.16e-11	15.6733	1.73e-07	1.04e-06
NM_207229	211623	Plac9a	0.954524	-0.952697	-1.0624	-0.84299	9.70917	-18.7005	5.29e-11	15.241	2.48e-07	1.73e-06
NM_001009949	230125	Slc25a51	1.15182	-1.13659	-1.27382	-0.999354	9.94573	-17.8353	9.77e-11	14.7175	3.49e-07	3.2e-06
NM_008804	18585	Pde9a	1.38517	1.31759	1.15836	1.47683	9.06886	17.8191	9.89e-11	14.7073	3.49e-07	3.24e-06
NM_001033302	229599	Ciart	3.67612	-3.84123	-4.3081	-3.37436	7.8728	-17.7177	1.06e-10	14.6437	3.49e-07	3.49e-06
NM_146161	231532	Arhgap24	1.10706	1.13739	0.996558	1.27823	9.39384	17.3913	1.35e-10	14.4358	4.03e-07	4.43e-06
NM_133960	102022	Ces2a	1.63359	1.59506	1.38989	1.80022	11.9179	16.742	2.21e-10	14.007	6e-07	7.23e-06
NM_001033819	619326	9130409I23Rik	1.09214	1.03877	0.904333	1.17321	6.42649	16.6392	2.39e-10	13.9372	6e-07	7.83e-06
NM_133707	69073	Kdf1	0.865977	0.879917	0.76537	0.994464	9.57239	16.5421	2.58e-10	13.8708	6e-07	8.44e-06
NM_175478	233067	Lrfn3	2.00074	2.03906	1.77225	2.30586	10.4117	16.458	2.75e-10	13.8128	6e-07	9.01e-06
NM_010145	13849	Ephx1	0.954973	0.957856	0.830578	1.08513	12.1325	16.2062	3.35e-10	13.6371	6.86e-07	1.1e-05
NM_009834	12457	Ccrn4l	3.05058	-3.31421	-3.78045	-2.84796	10.0835	-15.3073	6.95e-10	12.9821	1.32e-06	2.28e-05
NM_144942	246277	Csad	2.41522	2.2889	1.96439	2.61341	12.0915	15.1891	7.67e-10	12.8924	1.32e-06	2.51e-05
ENSMUST00000109418	228859	Fitm2	0.909655	-0.896051	-1.02313	-0.768969	9.9093	-15.1839	7.7e-10	12.8885	1.32e-06	2.52e-05
NM_019568	57266	Cxcl14	1.01587	1.04414	0.895538	1.19274	7.29023	15.1313	8.05e-10	12.8484	1.32e-06	2.64e-05
NM_030004	68631	Cryl1	1.04455	1.06477	0.910117	1.21942	11.2379	14.8264	1.04e-09	12.6125	1.61e-06	3.42e-05
NM_009107	20183	Rxrg	0.843195	0.936848	0.800409	1.07329	9.92684	14.7864	1.08e-09	12.5811	1.61e-06	3.54e-05
NM_001004364	211914	Asap2	1.71309	1.58538	1.35306	1.81771	7.47408	14.6951	1.17e-09	12.5092	1.66e-06	3.82e-05
NM_013899	30059	Timm10	0.810513	-0.81039	-0.92958	-0.691199	13.1922	-14.6415	1.22e-09	12.4667	1.67e-06	4.01e-05
NM_001077495	18708	Pik3r1	0.883519	-0.898139	-1.03276	-0.763515	7.80625	-14.3666	1.56e-09	12.2459	2.02e-06	5.09e-05
NM_172146	231327	Ppat	0.791229	-0.859778	-0.988962	-0.730594	9.21553	-14.3321	1.6e-09	12.2179	2.02e-06	5.25e-05
NR_038043	378466	Gm10033	0.84249	0.827723	0.701097	0.954348	8.53193	14.0765	2.01e-09	12.0077	2.37e-06	6.59e-05
AK050462	320117	C730049O14Rik	1.43928	1.5204	1.2877	1.7531	10.9474	14.0703	2.02e-09	12.0025	2.37e-06	6.63e-05
NM_007416	11548	Adra1b	1.04485	1.04813	0.886518	1.20975	10.772	13.9659	2.22e-09	11.9154	2.51e-06	7.28e-05
ENSMUST00000063690	241452	Dhrs9	1.30374	1.23923	1.04738	1.43107	6.51697	13.9103	2.34e-09	11.8687	2.53e-06	7.66e-05
NM_001039710	67876	Coq10b	2.36118	-2.34979	-2.71486	-1.98472	10.0914	-13.8608	2.45e-09	11.8269	2.53e-06	8.01e-05
NM_001077514	20511	Slc1a2	0.738469	-0.739459	-0.854442	-0.624477	10.9995	-13.8489	2.47e-09	11.8169	2.53e-06	8.1e-05
ENSMUST00000133968	19395	Rasgrp2	1.35082	1.40633	1.18598	1.62668	11.4838	13.7441	2.72e-09	11.7278	2.69e-06	8.91e-05
NM_009342	21648	Dynlt1b	0.661516	0.65817	0.554844	0.761496	11.6846	13.7171	2.79e-09	11.7047	2.69e-06	9.13e-05
NM_145516	226971	Plekhb2	0.442561	0.440152	0.370461	0.509843	7.73917	13.6006	3.11e-09	11.6047	2.85e-06	0.000101672
NM_030706	80890	Trim2	1.3936	1.39413	1.17322	1.61504	9.44347	13.5899	3.14e-09	11.5954	2.85e-06	0.000102684
NM_028807	74190	Exoc3l4	1.30994	1.29382	1.08822	1.49941	7.63191	13.5516	3.25e-09	11.5623	2.88e-06	0.000106395
NM_011802	270166	Clpx	1.69102	1.60647	1.34987	1.86306	12.417	13.482	3.47e-09	11.5018	2.99e-06	0.000113501
NM_007489	11865	Arntl	2.32046	2.40168	2.01657	2.78678	8.14082	13.4296	3.64e-09	11.456	3.06e-06	0.000119192
NM_029394	69226	Snx24	0.735026	0.664796	0.5558	0.773791	8.02779	13.1345	4.81e-09	11.1946	3.89e-06	0.00015748
NM_198092	53376	Usp2	2.90304	-3.03253	-3.5302	-2.53485	8.09463	-13.1218	4.87e-09	11.1832	3.89e-06	0.000159399
NM_028009	106707	Rpusd1	0.594737	0.570426	0.476481	0.66437	7.03433	13.0756	5.09e-09	11.1416	3.97e-06	0.000166594
NM_010314	14699	Gngt1	2.17276	2.30649	1.92465	2.68834	7.42394	13.0076	5.43e-09	11.0803	4.14e-06	0.000177806
NM_177870	330064	Slc5a6	1.46212	-1.56466	-1.8269	-1.30243	9.46312	-12.8488	6.33e-09	10.9354	4.71e-06	0.000207296
NM_001163721	68859	Smim1	0.633265	0.674427	0.560252	0.788602	7.54665	12.7203	7.18e-09	10.8168	5.15e-06	0.000234983
AK002926	50794	Klf13	1.20147	-1.21107	-1.41659	-1.00555	6.64436	-12.6896	7.4e-09	10.7883	5.15e-06	0.000242171
NM_026000	67151	Psmd9	0.699057	-0.709303	-0.829894	-0.588712	10.399	-12.6663	7.57e-09	10.7666	5.15e-06	0.000247766
NM_177368	278279	Tmtc2	0.963277	-0.965021	-1.1292	-0.800844	8.10142	-12.6577	7.63e-09	10.7586	5.15e-06	0.000249865
NM_001025572	106585	Ankrd12	0.638084	-0.736439	-0.861866	-0.611012	7.22008	-12.6439	7.74e-09	10.7456	5.15e-06	0.000253304
NM_178929	107250	Kazald1	0.566308	0.599206	0.496901	0.701512	8.11909	12.6128	7.98e-09	10.7166	5.15e-06	0.000261179
NM_025311	66039	Tmem254a	0.65215	-0.723029	-0.846764	-0.599294	11.4069	-12.5833	8.21e-09	10.689	5.15e-06	0.000268893
NM_145603	234671	Ces2c	1.16031	1.28082	1.06158	1.50007	10.7486	12.5804	8.24e-09	10.6862	5.15e-06	0.000269673
NM_027249	380712	Tlcd2	1.05814	1.11308	0.922355	1.30381	11.4978	12.5674	8.34e-09	10.674	5.15e-06	0.000273168
NM_009163	20397	Sgpl1	0.551771	0.596069	0.493776	0.698363	9.80396	12.5482	8.5e-09	10.656	5.16e-06	0.000278406
NM_011090	18726	Lilra6	0.59087	0.613962	0.508342	0.719582	7.25121	12.5178	8.76e-09	10.6273	5.18e-06	0.000286949
NM_023341	67426	Adck3	1.69829	1.82498	1.51056	2.13941	10.9742	12.499	8.93e-09	10.6096	5.18e-06	0.000292348
NM_172442	207521	Dtx4	1.56863	1.61987	1.34057	1.89917	8.3645	12.4894	9.01e-09	10.6005	5.18e-06	0.000295151
NM_025582	66469	Fam213b	0.711354	0.768967	0.635624	0.90231	11.8533	12.4186	9.67e-09	10.5333	5.46e-06	0.000316764
NM_026866	68897	Disp1	0.653808	0.63331	0.523303	0.743317	7.14392	12.3974	9.88e-09	10.5131	5.47e-06	0.000323556
NM_175687	319278	A230050P20Rik	0.864342	0.983601	0.812557	1.15465	11.0203	12.3835	1e-08	10.4999	5.47e-06	0.000328088
NM_001079865	71903	Ces2f	1.43061	1.50253	1.23987	1.76519	8.08538	12.3186	1.07e-08	10.4378	5.69e-06	0.000350181
NM_013495	12894	Cpt1a	1.36472	-1.41631	-1.66403	-1.16859	12.9605	-12.312	1.08e-08	10.4315	5.69e-06	0.000352508
NM_010745	17084	Ly86	0.629259	0.70946	0.584769	0.834152	9.98323	12.2525	1.14e-08	10.3742	5.94e-06	0.000374333
NM_008230	15186	Hdc	0.931398	-1.02787	-1.2088	-0.846951	8.32436	-12.2343	1.16e-08	10.3566	5.95e-06	0.0003813
NM_018865	22402	Wisp1	1.01448	1.02056	0.840578	1.20055	7.12672	12.2106	1.19e-08	10.3337	5.95e-06	0.000390559
NM_008681	17988	Ndrg1	1.37602	1.47795	1.21717	1.73873	10.8406	12.2045	1.2e-08	10.3278	5.95e-06	0.000392988
NM_016674	12737	Cldn1	1.48131	1.50895	1.24219	1.7757	8.05801	12.1812	1.23e-08	10.3051	5.95e-06	0.00040243
NM_172668	228357	Lrp4	0.684546	-0.745041	-0.876841	-0.613242	7.7398	-12.1731	1.24e-08	10.2973	5.95e-06	0.000405745
NM_020497	57247	Zfp276	0.778485	-0.796642	-0.937705	-0.655579	9.34358	-12.1614	1.25e-08	10.2859	5.95e-06	0.000410616
NM_054082	116871	Mta3	0.688571	0.683687	0.560958	0.806416	9.19879	11.9962	1.49e-08	10.1242	6.95e-06	0.00048627
NM_011014	18391	Sigmar1	0.969617	1.13171	0.927422	1.336	10.5972	11.9296	1.59e-08	10.0583	7.34e-06	0.000520891
NM_027456	78795	Armc9	0.800571	0.806329	0.660395	0.952262	7.25356	11.8985	1.64e-08	10.0274	7.47e-06	0.000537928
NM_001001880	68481	Mpzl1	2.11221	2.0772	1.6988	2.4556	9.63105	11.8212	1.78e-08	9.95028	7.85e-06	0.000582957
NM_023154	66071	Ethe1	1.75962	1.91857	1.56897	2.26816	11.6131	11.8181	1.79e-08	9.94726	7.85e-06	0.000584794
NM_019765	56430	Clip1	0.576874	-0.584221	-0.690733	-0.477709	8.88097	-11.8117	1.8e-08	9.94077	7.85e-06	0.00058876
NM_010559	16194	Il6ra	1.03038	-1.00912	-1.19331	-0.82492	8.42554	-11.7976	1.82e-08	9.9267	7.86e-06	0.000597452
NM_133825	52392	D1Ertd622e	0.861371	-0.878645	-1.03974	-0.717549	9.21535	-11.7452	1.93e-08	9.87401	8.2e-06	0.000631134
NM_028089	72082	Cyp2c55	1.62564	1.8543	1.51389	2.19471	7.49231	11.7304	1.96e-08	9.85907	8.22e-06	0.000641021
NM_013490	12660	Chka	1.62385	1.60615	1.31036	1.90194	8.13634	11.6932	2.04e-08	9.82155	8.44e-06	0.000666529
NM_025994	27984	Efhd2	1.13849	-1.14169	-1.35278	-0.930601	12.2141	-11.647	2.14e-08	9.77464	8.75e-06	0.00069983
NM_008397	16403	Itga6	0.553224	0.588019	0.479069	0.696969	7.10259	11.6225	2.19e-08	9.74973	8.87e-06	0.000718176
NM_008359	16172	Il17ra	0.487199	-0.542567	-0.643375	-0.441759	8.2526	-11.5902	2.27e-08	9.71686	9.02e-06	0.000743115
NM_013930	30956	Aass	0.4631	-0.464996	-0.551446	-0.378546	14.8924	-11.5829	2.29e-08	9.70933	9.02e-06	0.000748944
NM_009396	21928	Tnfaip2	1.27989	1.50925	1.22752	1.79098	10.0534	11.536	2.4e-08	9.66142	9.37e-06	0.000787119
NR_045301	100503969	1810008I18Rik	1.43841	1.46535	1.19148	1.73921	12.6832	11.5223	2.44e-08	9.6473	9.4e-06	0.000798737
NM_172759	234673	Ces2e	1.17589	1.1528	0.937118	1.36847	10.1002	11.5101	2.47e-08	9.63477	9.41e-06	0.000809183
AF134983	270166	Clpx	1.58296	1.53835	1.24976	1.82694	8.90961	11.4791	2.55e-08	9.60288	9.54e-06	0.000836385
NM_013757	27359	Sytl4	0.539494	0.568549	0.46186	0.675237	6.84991	11.4758	2.56e-08	9.59949	9.54e-06	0.000839324
NM_001025192	13052	Cxadr	0.698609	0.800179	0.64963	0.950728	7.73246	11.4457	2.65e-08	9.56842	9.74e-06	0.000866788
NM_001252200	26921	Map4k4	0.898433	0.926579	0.751643	1.10151	9.45366	11.4061	2.76e-08	9.5274	9.74e-06	0.000904411
NM_029752	76809	Bri3bp	0.411865	0.461523	0.374375	0.54867	9.51724	11.4044	2.77e-08	9.52559	9.74e-06	0.000906107
NM_133835	98766	Ubac1	0.642421	-0.669065	-0.795454	-0.542675	11.2745	-11.3996	2.78e-08	9.52069	9.74e-06	0.000910719
NM_053100	93679	Trim8	0.52446	-0.529461	-0.629495	-0.429428	8.64929	-11.3978	2.79e-08	9.51884	9.74e-06	0.000912461
NM_023876	77766	Elp4	0.389281	0.392673	0.31844	0.466905	7.15859	11.3912	2.81e-08	9.51192	9.74e-06	0.000919025
NM_010580	16419	Itgb5	0.485271	0.494995	0.401365	0.588625	13.2736	11.3846	2.83e-08	9.50512	9.74e-06	0.000925514
NM_027868	71699	Slc41a3	1.7932	-1.63836	-1.9499	-1.32683	7.79897	-11.3249	3.01e-08	9.44289	1.03e-05	0.000987067
NM_010279	14585	Gfra1	0.954623	-0.941894	-1.12252	-0.761265	9.52835	-11.2291	3.34e-08	9.34246	1.13e-05	0.00109504
NM_172584	217837	Itpk1	0.597656	0.589666	0.476128	0.703205	8.99597	11.1839	3.51e-08	9.29476	1.17e-05	0.00115033
NM_177242	320717	Pptc7	0.803662	-0.898015	-1.07135	-0.724676	9.43114	-11.1563	3.62e-08	9.26551	1.19e-05	0.00118559
AK014716	74604	4833417J20Rik	1.48965	-1.59549	-1.90359	-1.28738	9.4099	-11.1513	3.64e-08	9.26019	1.19e-05	0.00119211
NM_026566	68118	Atg101	0.478982	0.486345	0.39171	0.58098	12.5396	11.0669	3.99e-08	9.17037	1.28e-05	0.00130781
NM_001039509	56695	Pnkd	1.26823	1.22359	0.985377	1.4618	8.90002	11.0614	4.02e-08	9.16448	1.28e-05	0.00131576
NM_012018	26920	Cntrl	0.713227	-0.76336	-0.912027	-0.614693	7.99943	-11.0573	4.04e-08	9.1601	1.28e-05	0.00132172
ENSMUST00000148399	71302	Arhgap26	0.724009	0.735337	0.591108	0.879566	6.6979	10.9791	4.4e-08	9.07623	1.39e-05	0.00144097
NAP095248-001	NA		0.354326	-0.387054	-0.463155	-0.310953	6.45487	-10.9525	4.53e-08	9.04753	1.41e-05	0.00148417
NM_010295	14629	Gclc	0.730682	0.847078	0.679961	1.01419	12.4774	10.9153	4.72e-08	9.00738	1.46e-05	0.00154677
AK040896	NA		1.75518	-1.95888	-2.34567	-1.57209	12.7756	-10.9059	4.77e-08	8.99718	1.46e-05	0.00156307
NM_026086	67311	Nanp	0.65655	-0.717233	-0.859354	-0.575111	10.5806	-10.8676	4.98e-08	8.95563	1.5e-05	0.0016313
NM_177382	244209	Cyp2r1	0.509763	0.543208	0.435579	0.650838	10.1049	10.8685	4.98e-08	8.95656	1.5e-05	0.00162974
NM_023755	81879	Tfcp2l1	0.43135	0.450824	0.361232	0.540415	6.50071	10.8361	5.16e-08	8.92134	1.53e-05	0.00168981
NM_153560	98952	Fam102a	1.12365	-1.1781	-1.41232	-0.943883	9.63078	-10.8317	5.19e-08	8.91652	1.53e-05	0.00169819
NM_026383	52830	Pnrc2	0.501466	0.515977	0.412828	0.619125	11.9264	10.7721	5.54e-08	8.85142	1.62e-05	0.00181562
NM_026965	69156	Comtd1	0.464671	0.449655	0.359646	0.539664	9.99317	10.7579	5.63e-08	8.83575	1.62e-05	0.00184506
NM_026083	67302	Zc3h13	0.50082	-0.508835	-0.610758	-0.406911	9.0454	-10.7507	5.68e-08	8.82785	1.62e-05	0.00186008
NM_146002	215160	Rhbdd2	0.945189	-0.925914	-1.11154	-0.740286	7.74813	-10.7414	5.74e-08	8.81769	1.62e-05	0.00187957
NM_019980	56722	Litaf	0.489949	0.491727	0.393137	0.590318	11.5511	10.7404	5.75e-08	8.81663	1.62e-05	0.00188163
NM_013769	27375	Tjp3	1.4692	1.53739	1.22903	1.84574	10.2911	10.7365	5.77e-08	8.81234	1.62e-05	0.00188993
NM_133765	76454	Fbxo31	1.25807	-1.24179	-1.49267	-0.990903	13.3461	-10.6587	6.3e-08	8.72648	1.75e-05	0.00206389
NM_026779	68591	Mocos	0.664129	0.760519	0.606706	0.914331	11.497	10.6476	6.38e-08	8.71414	1.76e-05	0.00209017
NM_021424	58235	Pvrl1	0.888396	0.883004	0.703469	1.06254	12.3127	10.5913	6.81e-08	8.65156	1.85e-05	0.00222857
BC039142	NA		0.627971	0.614828	0.489748	0.739909	9.22417	10.5852	6.85e-08	8.6448	1.85e-05	0.00224405
NR_015551	74173	Rab10os	0.441776	-0.498869	-0.600599	-0.397139	7.35385	-10.5602	7.05e-08	8.61694	1.89e-05	0.002309
NM_177743	245050	Fam198a	1.68637	1.55746	1.2393	1.87562	7.54885	10.5415	7.2e-08	8.59606	1.9e-05	0.0023589
NM_029655	76561	Snx7	0.632103	0.614356	0.488816	0.739897	10.274	10.5383	7.23e-08	8.59247	1.9e-05	0.00236757
NM_009655	11658	Alcam	0.451822	-0.500648	-0.603103	-0.398194	8.79974	-10.5229	7.36e-08	8.57522	1.9e-05	0.00240973
NM_027052	69354	Slc38a4	0.524848	-0.548481	-0.660727	-0.436235	12.9214	-10.5227	7.36e-08	8.57493	1.9e-05	0.00241047
NM_175443	214253	Etnk2	0.771472	-0.841732	-1.01407	-0.669394	15.5656	-10.5179	7.4e-08	8.56955	1.9e-05	0.00242377
NM_007737	12832	Col5a2	0.82614	-0.865282	-1.0425	-0.68806	7.12199	-10.5142	7.43e-08	8.56541	1.9e-05	0.00243405
NM_001143683	77015	Mpped2	0.657353	0.687016	0.546044	0.827987	6.27036	10.4947	7.6e-08	8.54352	1.92e-05	0.00248918
NM_172587	218294	Cdc14b	0.492807	0.512403	0.407228	0.617579	8.31039	10.4913	7.63e-08	8.53979	1.92e-05	0.0024987
NM_011183	19165	Psen2	0.832668	0.945213	0.750915	1.13951	15.5137	10.476	7.77e-08	8.52249	1.94e-05	0.0025433
NM_021366	50794	Klf13	1.0759	-1.19713	-1.44367	-0.950592	10.3406	-10.4565	7.94e-08	8.50058	1.97e-05	0.00260093
NM_010664	16668	Krt18	0.605235	0.619517	0.491661	0.747373	14.9801	10.4343	8.15e-08	8.47555	1.99e-05	0.00266833
AK078614	19272	Ptprk	0.569009	0.572645	0.454406	0.690884	6.72783	10.4293	8.2e-08	8.46993	1.99e-05	0.0026837
NM_011065	18626	Per1	2.26847	-2.412	-2.91017	-1.91383	9.64261	-10.4265	8.22e-08	8.46667	1.99e-05	0.00269266
NM_009378	21824	Thbd	0.797819	-0.863141	-1.04162	-0.684657	8.54853	-10.4139	8.34e-08	8.45252	2.01e-05	0.00273187
NM_017380	53860	2009-09-01	0.805437	0.873086	0.692083	1.05409	11.5048	10.3873	8.6e-08	8.42235	2.06e-05	0.0028174
NM_018743	102247	Agpat6	0.687537	-0.71054	-0.858386	-0.562695	11.6306	-10.3494	8.99e-08	8.37928	2.12e-05	0.00294411
NM_001039522	235497	Leo1	0.954855	0.914747	0.724381	1.10511	9.4689	10.3477	9.01e-08	8.37735	2.12e-05	0.00294992
NM_178260	280287	Kiss1	0.875771	-0.922901	-1.11548	-0.73032	6.82944	-10.3199	9.3e-08	8.34569	2.18e-05	0.00304682
NM_183262	67333	Stk35	0.807725	-0.850278	-1.02797	-0.672589	7.88414	-10.3046	9.47e-08	8.32825	2.2e-05	0.00310154
NM_029553	76260	Ttc8	0.811001	0.916383	0.724626	1.10814	7.33547	10.2911	9.62e-08	8.31274	2.22e-05	0.00315102
AF118566	29813	Zfp385a	0.73357	0.821692	0.649661	0.993724	10.1897	10.2857	9.68e-08	8.30662	2.22e-05	0.00317076
NM_145442	217588	Mbip	0.409323	0.457835	0.36149	0.55418	8.01522	10.2333	1.03e-07	8.24647	2.34e-05	0.00337138
NM_007795	13019	Ctf1	0.593356	0.595502	0.470114	0.72089	9.12126	10.2273	1.04e-07	8.23961	2.34e-05	0.00339504
NM_028876	73130	Tmed5	0.84622	-0.812059	-0.983107	-0.64101	11.4077	-10.2235	1.04e-07	8.23527	2.34e-05	0.00341009
NM_011899	24067	Srp54a	0.529662	0.573329	0.45214	0.694517	9.07909	10.1877	1.09e-07	8.19396	2.42e-05	0.00355674
NM_031878	83796	Smarcd2	0.493077	-0.540839	-0.65611	-0.425568	11.7622	-10.1037	1.2e-07	8.0966	2.63e-05	0.00392753
NM_134000	103213	Traf3ip2	0.596946	0.560624	0.441104	0.680145	6.91542	10.1009	1.2e-07	8.09341	2.63e-05	0.0039403
NM_175638	69847	Wnk4	0.76315	-0.838411	-1.01716	-0.659662	6.47927	-10.1006	1.2e-07	8.09302	2.63e-05	0.00394186
NM_153535	212326	Fam149a	0.685435	0.656993	0.516787	0.7972	11.026	10.0908	1.22e-07	8.0816	2.64e-05	0.00398795
NM_010697	16825	Ldb1	0.467494	-0.526531	-0.639174	-0.413889	8.46345	-10.0659	1.25e-07	8.05261	2.68e-05	0.0041074
NM_009303	20972	Syngr1	0.52993	0.540352	0.42467	0.656034	6.22984	10.0588	1.27e-07	8.04426	2.68e-05	0.00414241
NM_009364	21789	Tfpi2	0.961601	0.996939	0.783446	1.21043	10.099	10.0558	1.27e-07	8.0408	2.68e-05	0.00415702
NM_028064	72027	Slc39a4	0.608551	0.574051	0.451155	0.696947	14.7573	10.0588	1.27e-07	8.04431	2.68e-05	0.00414223
NM_175565	321022	Cdv3	0.412945	-0.420605	-0.510826	-0.330383	10.9438	-10.0392	1.29e-07	8.02134	2.72e-05	0.00424013
NM_175372	108841	Rdh13	0.727765	-0.808915	-0.982826	-0.635004	7.39443	-10.0163	1.33e-07	7.99461	2.76e-05	0.00435701
NM_025374	109801	Glo1	0.382547	0.399884	0.313867	0.4859	13.2744	10.0111	1.34e-07	7.98851	2.76e-05	0.00438412
NM_026543	68067	3010026O09Rik	1.50865	1.70453	1.33787	2.07119	9.89264	10.0109	1.34e-07	7.98817	2.76e-05	0.00438565
NM_181328	214663	Slc25a29	0.635796	-0.665449	-0.808717	-0.522182	8.02924	-10.0023	1.35e-07	7.97812	2.77e-05	0.00443067
NM_016672	13195	Ddc	1.57453	1.59466	1.25065	1.93867	10.2838	9.98236	1.39e-07	7.95471	2.82e-05	0.00453742
NM_001045530	380694	Ccnjl	0.379785	0.384132	0.301047	0.467217	6.09861	9.95617	1.43e-07	7.92387	2.88e-05	0.00468187
NM_001160400	269878	Megf8	0.495528	0.516223	0.404555	0.62789	8.15657	9.95506	1.43e-07	7.92256	2.88e-05	0.00468812
NM_026062	67266	Fam69a	0.565841	0.591295	0.463307	0.719283	7.89758	9.94874	1.44e-07	7.91512	2.88e-05	0.00472372
NM_144884	30931	Tor1a	0.569891	-0.528067	-0.642427	-0.413708	12.9147	-9.94375	1.45e-07	7.90923	2.88e-05	0.00475207
S79780	211586	Tfdp2	0.408019	-0.430104	-0.523308	-0.3369	8.37903	-9.93743	1.46e-07	7.90176	2.88e-05	0.00478827
NM_028110	72121	Dennd2d	0.564659	0.5683	0.445032	0.691568	8.55576	9.92799	1.48e-07	7.89061	2.88e-05	0.00484282
NM_145221	72993	Appl1	0.434596	0.461119	0.36101	0.561227	8.43406	9.91915	1.49e-07	7.88016	2.88e-05	0.00489448
NM_152804	20620	Plk2	0.875855	0.888172	0.695364	1.08098	7.93322	9.91984	1.49e-07	7.88098	2.88e-05	0.00489044
NM_009928	12819	Col15a1	0.612553	0.584182	0.45735	0.711015	6.34527	9.91861	1.5e-07	7.87953	2.88e-05	0.00489765
NM_027592	102216272	Ak6	0.525009	-0.551921	-0.671871	-0.43197	9.69897	-9.9085	1.51e-07	7.86756	2.89e-05	0.00495752
NM_027558	70804	Pgrmc2	0.65036	0.627624	0.49118	0.764068	10.46	9.90555	1.52e-07	7.86406	2.89e-05	0.00497517
NM_027652	28042	Ept1	0.536867	0.571159	0.44683	0.695488	8.8675	9.89278	1.54e-07	7.84894	2.92e-05	0.00505218
NM_011714	22385	Baz1b	0.489031	-0.52694	-0.641765	-0.412114	6.79558	-9.88226	1.56e-07	7.83646	2.92e-05	0.00511661
ENSMUST00000042125	67534	Ttll4	0.553215	-0.571774	-0.69649	-0.447058	6.66933	-9.87269	1.58e-07	7.8251	2.92e-05	0.00517594
NAP056404-1	NA		1.26381	-1.22018	-1.48631	-0.954061	6.43829	-9.87361	1.58e-07	7.8262	2.92e-05	0.0051702
NM_016846	19731	Rgl1	0.409993	0.414316	0.323969	0.504664	9.05815	9.87531	1.58e-07	7.82822	2.92e-05	0.00515961
NM_010324	14718	Got1	1.1847	-1.09815	-1.33799	-0.858296	14.744	-9.85949	1.61e-07	7.80942	2.94e-05	0.00525904
NM_175211	241308	Ralgps1	0.544985	0.599205	0.468313	0.730097	6.27035	9.85816	1.61e-07	7.80784	2.94e-05	0.00526745
NM_019521	14456	Gas6	1.05754	0.998507	0.780183	1.21683	12.8514	9.8488	1.63e-07	7.7967	2.96e-05	0.00532737
NM_024203	67544	Fam120b	0.562167	-0.61667	-0.751807	-0.481532	7.7803	-9.82676	1.67e-07	7.77045	3.02e-05	0.00547118
NM_025833	66898	Baiap2l1	0.699669	-0.717198	-0.874572	-0.559825	7.96733	-9.81388	1.7e-07	7.75507	3.05e-05	0.00555721
NM_016847	54140	Avpr1a	0.948637	0.913596	0.712755	1.11444	10.5997	9.79569	1.74e-07	7.73334	3.1e-05	0.00568109
NM_025831	66895	Pxdc1	0.860735	0.816201	0.636696	0.995706	12.6829	9.79159	1.74e-07	7.72844	3.1e-05	0.0057094
NM_001291040	110911	Cds2	0.55295	0.538514	0.419963	0.657064	6.46547	9.78198	1.76e-07	7.71694	3.12e-05	0.00577638
NM_016714	18141	Nup50	0.380646	-0.41283	-0.5039	-0.32176	8.87324	-9.76177	1.81e-07	7.69271	3.18e-05	0.00592007
NM_198616	240514	Ccdc85b	0.590224	-0.604526	-0.738206	-0.470846	10.7548	-9.73827	1.86e-07	7.6645	3.26e-05	0.00609184
NM_026038	67217	L3hypdh	0.615073	0.627264	0.488419	0.766109	10.9389	9.72866	1.88e-07	7.65294	3.28e-05	0.00616361
XM_006521086	321003	Xpnpep3	0.4723	-0.529403	-0.646791	-0.412014	7.02362	-9.71169	1.92e-07	7.6325	3.33e-05	0.00629262
NM_145400	140630	Ube4a	0.484766	-0.527273	-0.644422	-0.410124	10.4741	-9.69236	1.97e-07	7.60919	3.38e-05	0.00644301
NM_053155	94040	Clmn	1.26355	-1.27049	-1.55298	-0.987986	10.4675	-9.68469	1.99e-07	7.59994	3.38e-05	0.00650371
NM_138676	192192	Shkbp1	0.614175	0.624128	0.485299	0.762958	9.85147	9.68113	1.99e-07	7.59563	3.38e-05	0.00653217
NM_001122899	16847	Lepr	1.14765	-1.21536	-1.48576	-0.94497	7.26781	-9.67925	2e-07	7.59336	3.38e-05	0.00654718
NM_026301	67664	Rnf125	1.43203	1.60442	1.24742	1.96143	11.6393	9.67794	2e-07	7.59178	3.38e-05	0.00655768
NAP019608-001	NA		0.348501	0.362208	0.281546	0.44287	10.0328	9.66986	2.02e-07	7.582	3.4e-05	0.00662293
NM_008535	17095	Lyl1	0.375674	-0.369806	-0.452215	-0.287398	8.01152	-9.6635	2.04e-07	7.57431	3.41e-05	0.00667474
NM_028035	71982	Snx10	0.540943	-0.514902	-0.629857	-0.399947	10.207	-9.64559	2.08e-07	7.55262	3.46e-05	0.00682296
NM_178114	105827	Amigo2	0.677806	-0.70468	-0.862161	-0.547199	7.22229	-9.636	2.11e-07	7.54099	3.49e-05	0.00690379
NM_008055	14366	Fzd4	0.61841	-0.692989	-0.848084	-0.537894	9.0892	-9.62192	2.15e-07	7.52389	3.51e-05	0.00702435
NM_013847	26912	Gcat	0.489425	0.556156	0.431681	0.68063	14.4748	9.62161	2.15e-07	7.52351	3.51e-05	0.00702704
NM_033074	110960	Tars	0.669259	0.730758	0.567152	0.894363	11.972	9.61854	2.15e-07	7.51979	3.51e-05	0.00705359
NM_198022	217351	Tnrc6c	0.379346	-0.445561	-0.545481	-0.345642	7.90825	-9.60264	2.2e-07	7.50046	3.56e-05	0.00719298
NM_001082974	415115	Neurl2	0.582417	0.606199	0.470128	0.74227	9.55836	9.59363	2.22e-07	7.48948	3.56e-05	0.00727329
AK122407	214063	Dnajc16	0.698987	-0.713916	-0.874193	-0.55364	8.1678	-9.59203	2.23e-07	7.48754	3.56e-05	0.00728765
NM_001040691	22256	Ung	1.52023	-1.59131	-1.9486	-1.23402	9.19608	-9.59105	2.23e-07	7.48634	3.56e-05	0.00729646
NM_001003950	216363	Rab3ip	0.424557	-0.434096	-0.531669	-0.336523	9.74139	-9.58054	2.26e-07	7.47352	3.59e-05	0.00739172
NM_009632	11546	Parp2	0.47528	0.510146	0.395302	0.62499	7.95975	9.56575	2.3e-07	7.45549	3.61e-05	0.00752786
NM_021549	59047	Pnkp	0.453018	0.49939	0.386978	0.611802	11.7588	9.56666	2.3e-07	7.45659	3.61e-05	0.00751944
NM_001083628	381157	Greb1l	0.996627	0.948885	0.73515	1.16262	6.57504	9.56029	2.31e-07	7.44882	3.61e-05	0.0075788
NM_026201	67500	Ccar1	0.573584	-0.583545	-0.714989	-0.452102	9.76059	-9.56026	2.31e-07	7.44877	3.61e-05	0.00757915
NM_017476	54194	Akap8l	0.59735	-0.592348	-0.725889	-0.458807	8.67012	-9.55203	2.34e-07	7.43872	3.63e-05	0.00765664
NM_009088	20019	Polr1a	0.475015	-0.531499	-0.651528	-0.41147	10.3372	-9.53564	2.39e-07	7.41866	3.69e-05	0.00781355
NM_010299	14667	Gm2a	0.534447	0.530499	0.410546	0.650451	11.1506	9.52376	2.42e-07	7.40411	3.71e-05	0.00792935
NM_018869	14773	Grk5	0.852165	0.981591	0.759635	1.20355	7.36735	9.52352	2.42e-07	7.40382	3.71e-05	0.00793172
NM_176952	319582	6430573F11Rik	0.930524	1.01281	0.783477	1.24215	7.92692	9.5102	2.46e-07	7.38748	3.75e-05	0.00806384
NM_025897	101867	Rrp8	0.720614	-0.723984	-0.888091	-0.559878	8.91313	-9.50026	2.49e-07	7.37529	3.78e-05	0.00816389
ENSMUST00000182188	66603	Gemin2	0.631959	-0.751246	-0.921844	-0.580649	8.25831	-9.48295	2.55e-07	7.354	3.83e-05	0.00834145
NM_178933	330962	Slc51b	1.43618	1.59258	1.23094	1.95422	7.4315	9.48328	2.55e-07	7.35441	3.83e-05	0.00833798
NM_001166064	214804	Syde2	0.976057	-0.987496	-1.21182	-0.763169	7.88061	-9.47954	2.56e-07	7.34981	3.83e-05	0.00837689
NM_007514	11988	Slc7a2	0.879504	-0.975069	-1.19675	-0.753386	9.93243	-9.47186	2.58e-07	7.34036	3.84e-05	0.00845729
NM_015828	50798	Gne	0.659588	-0.694828	-0.853264	-0.536392	11.2974	-9.44401	2.67e-07	7.30601	3.96e-05	0.00875592
NM_053266	114674	Gtf2ird2	0.595226	-0.725935	-0.891668	-0.560202	8.88974	-9.43241	2.71e-07	7.29168	4e-05	0.00888367
NM_019641	16765	Stmn1	0.90998	-1.00219	-1.23108	-0.773291	8.90397	-9.42856	2.73e-07	7.28692	4e-05	0.00892642
NM_011089	18725	Pira2	0.539609	0.598322	0.461478	0.735166	6.1276	9.41548	2.77e-07	7.27073	4.05e-05	0.0090736
NM_173767	233752	Insc	0.814843	0.832842	0.642049	1.02363	7.85468	9.40014	2.82e-07	7.25174	4.11e-05	0.00924938
NM_144808	213053	Slc39a14	0.464976	-0.490836	-0.603532	-0.37814	9.58008	-9.37907	2.9e-07	7.22559	4.17e-05	0.00949679
NM_178848	68346	Sirt5	0.571806	0.597753	0.460503	0.735002	10.662	9.37873	2.9e-07	7.22517	4.17e-05	0.00950086
NM_026598	68177	Ebpl	0.671282	0.767527	0.591271	0.943782	9.07985	9.37743	2.91e-07	7.22356	4.17e-05	0.00951633
NM_011834	23923	Aadat	0.338524	-0.351792	-0.432639	-0.270944	12.9576	-9.37028	2.93e-07	7.21467	4.19e-05	0.00960206
NM_133955	69581	Rhou	0.886836	0.963839	0.742241	1.18544	12.2616	9.36638	2.95e-07	7.20983	4.2e-05	0.00964918
NM_144788	207304	Hectd1	0.554667	-0.588971	-0.724586	-0.453356	10.0856	-9.35231	3e-07	7.19232	4.23e-05	0.00982116
NM_133928	72170	Chchd4	0.606211	-0.65918	-0.810995	-0.507365	10.1753	-9.35024	3.01e-07	7.18975	4.23e-05	0.00984674
NM_010220	14229	Fkbp5	1.40097	-1.53967	-1.89446	-1.18488	8.5226	-9.34524	3.03e-07	7.18351	4.23e-05	0.00990888
NR_040261	73652	2210408F21Rik	0.343616	-0.378726	-0.466002	-0.291451	10.1471	-9.34475	3.03e-07	7.1829	4.23e-05	0.00991503
NM_026956	69142	Cd209f	1.01777	0.975909	0.750951	1.20087	6.80302	9.34204	3.04e-07	7.17952	4.23e-05	0.00994885
NM_001013829	435684	Shf	0.603035	0.556153	0.427875	0.684432	7.74673	9.33626	3.06e-07	7.17233	4.23e-05	0.0100214
NM_025675	66632	Dph6	0.381846	0.395945	0.304583	0.487306	6.5299	9.33266	3.07e-07	7.16783	4.23e-05	0.010067
NM_027976	433256	Acsl5	0.818395	0.830731	0.63898	1.02248	13.8509	9.32944	3.09e-07	7.16382	4.23e-05	0.0101078
NM_001003948	98496	Pid1	0.434536	0.471678	0.362761	0.580595	11.294	9.32572	3.1e-07	7.15917	4.23e-05	0.0101553
NM_080563	108089	Rnf144a	0.597312	0.647015	0.49762	0.796411	6.51759	9.32633	3.1e-07	7.15993	4.23e-05	0.0101475
NM_001159496	19043	Ppm1b	0.664092	0.681827	0.524116	0.839538	10.9938	9.30988	3.16e-07	7.1394	4.29e-05	0.01036
NM_009294	20909	Stx4a	0.472097	0.539037	0.414338	0.663736	10.8351	9.3087	3.17e-07	7.13791	4.29e-05	0.0103755
NM_026015	67178	Zmat5	0.330441	0.341766	0.262574	0.420957	8.41188	9.29357	3.23e-07	7.119	4.34e-05	0.0105754
NM_001085493	76947	Ndufaf6	0.492916	-0.565368	-0.696395	-0.434341	10.7887	-9.29188	3.24e-07	7.11688	4.34e-05	0.010598
NM_198012	101700	Trim68	0.508685	0.531894	0.408547	0.65524	7.49115	9.28602	3.26e-07	7.10954	4.36e-05	0.0106768
NM_145553	230789	Fam76a	0.459558	-0.511195	-0.629778	-0.392612	8.91051	-9.28321	3.27e-07	7.10602	4.36e-05	0.0107148
NM_177461	27008	Micall1	0.466091	-0.462088	-0.569601	-0.354576	8.0961	-9.25548	3.39e-07	7.07123	4.49e-05	0.0110973
NM_023663	72388	Ripk4	0.575992	-0.592312	-0.730194	-0.454431	7.67015	-9.25078	3.41e-07	7.06533	4.5e-05	0.0111635
NM_013559	15505	Hsph1	0.676447	-0.772686	-0.952765	-0.592606	11.7411	-9.24001	3.46e-07	7.05179	4.53e-05	0.011317
NM_153484	21685	Tef	1.07291	-1.11263	-1.37203	-0.853229	8.32667	-9.23663	3.47e-07	7.04754	4.53e-05	0.0113656
NM_001252638	69288	Rhobtb1	0.832305	-0.931798	-1.14918	-0.714415	12.1418	-9.23059	3.5e-07	7.03993	4.54e-05	0.011453
NM_019678	21787	Tfg	0.398633	0.414173	0.317422	0.510925	11.5677	9.21846	3.55e-07	7.02465	4.6e-05	0.0116308
NM_133903	100689	Spon2	1.52398	1.6324	1.25075	2.01404	8.08566	9.21085	3.59e-07	7.01505	4.62e-05	0.0117439
NR_003518	66776	Pisd-ps3	0.736713	0.712065	0.545525	0.878605	10.6127	9.20736	3.6e-07	7.01066	4.63e-05	0.011796
NM_016851	54139	Irf6	0.68906	0.722362	0.553196	0.891528	11.3464	9.1955	3.66e-07	6.99569	4.68e-05	0.0119753
NM_010720	16891	Lipg	0.737312	-0.868415	-1.07186	-0.66497	6.48996	-9.19208	3.67e-07	6.99136	4.68e-05	0.0120276
NM_133850	99311	Commd7	0.778041	0.817643	0.625919	1.00937	11.893	9.18376	3.71e-07	6.98085	4.71e-05	0.0121557
NM_026764	14865	Gstm4	1.25876	1.50308	1.15011	1.85605	10.5092	9.17016	3.78e-07	6.96365	4.78e-05	0.0123682
NM_016693	53608	Map3k6	1.33118	-1.36309	-1.68379	-1.0424	7.86933	-9.15314	3.86e-07	6.94208	4.85e-05	0.0126398
NM_172563	217082	Hlf	0.872229	-0.910803	-1.1251	-0.69651	10.6277	-9.15268	3.86e-07	6.9415	4.85e-05	0.0126472
NM_172682	229488	Fam160a1	0.585012	0.575924	0.440335	0.711513	7.95493	9.14689	3.89e-07	6.93415	4.85e-05	0.0127412
NM_180588	72549	Reep4	0.352131	0.340882	0.260616	0.421147	7.74695	9.14549	3.9e-07	6.93238	4.85e-05	0.012764
NM_019762	56460	Pkp3	0.581325	0.585446	0.447466	0.723425	7.37714	9.13704	3.94e-07	6.92165	4.89e-05	0.0129026
NM_025605	66508	Lamtor1	0.373469	0.378509	0.289274	0.467744	13.2765	9.13427	3.95e-07	6.91813	4.89e-05	0.0129484
NM_025558	66427	Cyb5b	0.695557	0.748825	0.572008	0.925643	13.2467	9.11984	4.03e-07	6.89981	4.96e-05	0.0131896
NM_026530	68047	Mpnd	0.387261	0.386437	0.295138	0.477736	13.9982	9.11476	4.05e-07	6.89334	4.97e-05	0.0132757
NM_018882	14766	Gpr56	0.471961	0.494715	0.377804	0.611626	7.96083	9.11241	4.07e-07	6.89035	4.97e-05	0.0133158
NM_027009	69263	Rfc3	0.582809	0.616004	0.470305	0.761703	7.14334	9.10456	4.11e-07	6.88036	5e-05	0.0134504
ENSMUST00000141262	228356	1110051M20Rik	0.49929	0.545371	0.416184	0.674558	7.29694	9.09089	4.18e-07	6.86293	5.07e-05	0.0136884
NM_008898	18984	Por	0.764387	-0.765394	-0.946916	-0.583871	15.7522	-9.08003	4.24e-07	6.84908	5.1e-05	0.0138806
NM_001033286	226781	Slc30a10	1.39513	1.38357	1.0553	1.71185	8.94689	9.07609	4.26e-07	6.84405	5.1e-05	0.013951
NM_011266	19727	Rfxank	1.09654	1.0143	0.773665	1.25493	9.2998	9.07701	4.26e-07	6.84522	5.1e-05	0.0139346
ENSMUST00000163360	NA		0.761548	-0.841065	-1.04064	-0.641487	7.09841	-9.07507	4.27e-07	6.84275	5.1e-05	0.0139694
NM_001038015	67980	Gnpda2	0.585616	0.565046	0.4309	0.699192	6.61456	9.07067	4.29e-07	6.83713	5.11e-05	0.0140486
NM_007414	11544	Adprh	0.875583	0.830569	0.633319	1.02782	9.36754	9.06758	4.31e-07	6.83318	5.11e-05	0.0141045
NM_009760	12176	Bnip3	0.808918	-0.832638	-1.03053	-0.634745	13.8998	-9.06065	4.35e-07	6.82432	5.14e-05	0.0142308
AK031392	402765	6030422H21Rik	1.51039	-1.62923	-2.01725	-1.24122	7.25802	-9.04207	4.45e-07	6.80054	5.24e-05	0.0145754
NM_032002	83961	Nrg4	1.7906	-1.91702	-2.37373	-1.46031	9.83367	-9.03895	4.47e-07	6.79654	5.25e-05	0.0146341
NM_011752	22687	Zpr1	0.695283	-0.735564	-0.910911	-0.560218	9.33326	-9.03353	4.5e-07	6.7896	5.26e-05	0.0147367
NM_207680	12125	Bcl2l11	0.391146	-0.419821	-0.519966	-0.319676	6.95735	-9.02753	4.54e-07	6.7819	5.29e-05	0.0148513
NM_022019	63953	Dusp10	0.607201	0.547076	0.416521	0.67763	7.23349	9.02376	4.56e-07	6.77707	5.29e-05	0.0149237
NM_007705	12696	Cirbp	0.775458	0.893101	0.679798	1.1064	10.5003	9.01648	4.6e-07	6.76772	5.31e-05	0.0150646
ENSMUST00000138821	NA		0.767535	-0.79682	-0.987201	-0.606438	7.98684	-9.01299	4.62e-07	6.76325	5.31e-05	0.0151325
NM_176837	73910	Arhgap18	0.374576	0.430652	0.327769	0.533536	7.71382	9.01395	4.62e-07	6.76448	5.31e-05	0.0151139
NM_013594	17190	Mbd1	0.922348	-0.940178	-1.16498	-0.715373	9.49362	-9.00613	4.66e-07	6.75443	5.34e-05	0.0152673
NM_026897	68977	Haghl	0.727146	0.738696	0.561992	0.915399	9.54572	9.00228	4.69e-07	6.74949	5.35e-05	0.0153434
NM_007953	26379	Esrra	0.642259	-0.648703	-0.804092	-0.493315	11.0385	-8.99003	4.76e-07	6.73373	5.41e-05	0.0155885
AK002706	328801	Zfp414	0.425014	0.459503	0.349299	0.569706	9.98603	8.97896	4.83e-07	6.71947	5.47e-05	0.0158136
NM_010107	13636	Efna1	1.17959	1.20268	0.913835	1.49152	9.66056	8.96645	4.91e-07	6.70335	5.52e-05	0.016072
NR_045668	331392	Gm5124	1.00033	-0.967885	-1.20034	-0.735432	9.56527	-8.96648	4.91e-07	6.70339	5.52e-05	0.0160714
NM_030704	80888	Hspb8	0.550919	-0.589798	-0.732132	-0.447465	12.8749	-8.92336	5.19e-07	6.64766	5.82e-05	0.0169972
NM_008793	18551	Pcsk4	0.897931	-1.00738	-1.25075	-0.764013	7.55295	-8.91375	5.26e-07	6.63521	5.86e-05	0.0172112
NM_032400	84112	Sucnr1	0.898814	0.839205	0.636439	1.04197	12.6834	8.91263	5.26e-07	6.63376	5.86e-05	0.0172363
NM_028274	72544	Exosc6	0.783602	-0.777641	-0.965567	-0.589715	10.816	-8.91097	5.28e-07	6.63161	5.86e-05	0.0172736
NM_139065	245945	Rbm47	0.461216	-0.464063	-0.576246	-0.35188	9.30742	-8.90806	5.3e-07	6.62784	5.86e-05	0.0173392
NM_001113373	210274	Shank2	0.750497	0.827039	0.626429	1.02765	6.26893	8.8778	5.51e-07	6.58855	6.07e-05	0.0180373
NM_019811	60525	Acss2	1.87479	1.90658	1.44396	2.3692	12.5608	8.87488	5.53e-07	6.58474	6.08e-05	0.0181063
NM_001043335	68519	Eml1	0.462632	-0.508284	-0.631981	-0.384587	8.58089	-8.84871	5.72e-07	6.55067	6.27e-05	0.0187366
NM_023135	20860	Sult1e1	2.67537	-2.70477	-3.36338	-2.04616	8.21343	-8.84371	5.76e-07	6.54414	6.28e-05	0.0188598
NM_001114637	433466	Jmjd7	0.59365	0.593835	0.449212	0.738457	7.73056	8.84222	5.77e-07	6.54221	6.28e-05	0.0188965
NM_019832	56278	Gkap1	0.420523	-0.430239	-0.535184	-0.325295	10.365	-8.82841	5.88e-07	6.52417	6.37e-05	0.0192418
NM_007465	11797	Birc2	0.395745	-0.396134	-0.492896	-0.299372	8.8435	-8.81599	5.97e-07	6.50793	6.45e-05	0.019558
ENSMUST00000137724	26372	Clcn6	0.433275	0.48877	0.369211	0.608329	6.40651	8.80352	6.07e-07	6.49162	6.53e-05	0.0198809
NM_001184980	434264	Sult2a5	1.29489	1.48357	1.12062	1.84651	6.75647	8.80239	6.08e-07	6.49014	6.53e-05	0.0199105
NM_008580	26408	Map3k5	1.05894	-1.10347	-1.3735	-0.833436	9.29245	-8.79996	6.1e-07	6.48696	6.53e-05	0.0199742
NM_009068	19766	Ripk1	0.37706	-0.355654	-0.44295	-0.268359	7.48285	-8.7734	6.32e-07	6.45214	6.74e-05	0.0206845
NM_177367	276919	Gemin4	0.412716	-0.426109	-0.530789	-0.321429	8.03384	-8.76576	6.38e-07	6.4421	6.77e-05	0.0208939
NM_013742	27267	Cars	0.659112	0.65728	0.495791	0.818769	8.89682	8.76477	6.39e-07	6.4408	6.77e-05	0.0209211
NM_025329	66061	Tctex1d2	0.461679	0.495151	0.373371	0.61693	8.14974	8.75583	6.47e-07	6.42904	6.83e-05	0.0211694
NM_177186	320541	Slc35e2	0.426374	-0.464347	-0.578691	-0.350003	11.8364	-8.74504	6.56e-07	6.41485	6.9e-05	0.021473
NM_011233	19356	Rad17	0.32932	-0.367549	-0.458078	-0.277019	10.2354	-8.74296	6.58e-07	6.41211	6.9e-05	0.021532
NM_001001326	76954	St5	0.547622	0.588941	0.443844	0.734038	7.22565	8.74073	6.6e-07	6.40917	6.9e-05	0.0215957
NM_024223	68337	Crip2	0.570864	0.671667	0.506137	0.837198	14.5048	8.73795	6.62e-07	6.40552	6.9e-05	0.021675
NM_016663	20981	Syt3	0.45407	0.542339	0.408559	0.676118	6.56265	8.73001	6.69e-07	6.39505	6.95e-05	0.0219037
NM_011393	20511	Slc1a2	0.745446	-0.680157	-0.847989	-0.512325	9.69392	-8.72704	6.72e-07	6.39114	6.95e-05	0.0219898
NM_007818	13112	Cyp3a11	0.687163	0.768146	0.578573	0.957718	16.5312	8.72572	6.73e-07	6.38939	6.95e-05	0.0220284
AK035396	NA		1.48755	-1.3756	-1.7152	-1.03601	10.9242	-8.72291	6.75e-07	6.38569	6.95e-05	0.0221102
NM_172611	223752	Gramd4	0.826545	0.915673	0.68925	1.1421	9.82901	8.70867	6.88e-07	6.3669	7.06e-05	0.0225309
NM_020517	57275	Lenep	0.44149	-0.461469	-0.575604	-0.347334	7.67887	-8.70679	6.9e-07	6.36441	7.06e-05	0.0225873
XM_006520768	223604	Kcnk9	1.00046	-1.06174	-1.32444	-0.799041	8.41151	-8.70346	6.93e-07	6.36001	7.06e-05	0.0226872
NM_145926	103534	Mgat4b	0.552017	0.548879	0.413044	0.684713	11.2358	8.70161	6.95e-07	6.35756	7.06e-05	0.0227428
NM_054088	116939	Pnpla3	1.79008	1.86659	1.40455	2.32863	7.07595	8.69967	6.96e-07	6.35501	7.06e-05	0.0228012
BC006048	14194	Fh1	0.565702	-0.60963	-0.760671	-0.458589	14.1993	-8.69172	7.04e-07	6.34449	7.1e-05	0.0230429
NM_015797	50762	Fbxo6	0.878143	0.987771	0.743017	1.23253	11.4967	8.69079	7.05e-07	6.34326	7.1e-05	0.0230714
NM_144918	232187	Smyd5	0.463499	0.47047	0.353779	0.587161	6.74773	8.68217	7.13e-07	6.33185	7.16e-05	0.0233367
NM_028922	74411	Ppapdc2	0.394933	0.414821	0.311881	0.517761	7.89195	8.6778	7.17e-07	6.32606	7.18e-05	0.0234726
NM_019580	56209	Gde1	1.35969	-1.35271	-1.68973	-1.01569	10.4881	-8.64339	7.5e-07	6.28041	7.49e-05	0.0245715
NM_019518	56149	Grasp	0.374383	-0.360629	-0.450598	-0.270659	6.47402	-8.63173	7.62e-07	6.26491	7.59e-05	0.0249564
NM_027270	69940	Exoc1	0.36946	0.397468	0.298234	0.496703	9.58579	8.62529	7.69e-07	6.25635	7.63e-05	0.0251713
NM_001081089	215456	Gpat2	0.708063	0.724577	0.543543	0.905611	9.06093	8.61901	7.75e-07	6.24799	7.67e-05	0.0253831
NM_001037940	23950	Dnajb6	0.566066	-0.638642	-0.798412	-0.478871	10.132	-8.60782	7.87e-07	6.23307	7.71e-05	0.0257652
NM_010924	18113	Nnmt	1.05546	-1.01052	-1.26333	-0.757713	15.3317	-8.60771	7.87e-07	6.23292	7.71e-05	0.0257692
NM_018861	55963	Slc1a4	0.621838	0.715344	0.536317	0.894371	6.9939	8.60458	7.9e-07	6.22874	7.71e-05	0.0258771
NM_019717	56298	Atl2	0.762547	-0.794786	-0.993716	-0.595856	10.3443	-8.60367	7.91e-07	6.22754	7.71e-05	0.0259085
NM_153557	227622	BC029214	1.10831	1.01918	0.764104	1.27425	9.11998	8.60435	7.91e-07	6.22844	7.71e-05	0.025885
ENSMUST00000107651	100434	Slc44a1	1.05951	0.977478	0.732719	1.22224	10.0426	8.60005	7.95e-07	6.22271	7.72e-05	0.0260341
NM_011700	22351	Vill	0.41473	0.446679	0.334806	0.558553	7.05287	8.59807	7.97e-07	6.22007	7.72e-05	0.026103
NM_026784	68603	Pmvk	1.0429	1.16079	0.869833	1.45176	13.8533	8.59117	8.05e-07	6.21086	7.77e-05	0.0263448
NM_001290767	59047	Pnkp	0.600897	0.608983	0.456221	0.761745	8.17547	8.58467	8.12e-07	6.20218	7.81e-05	0.0265749
NM_027985	71890	Mad2l2	1.16223	1.20624	0.903588	1.50889	11.7973	8.58272	8.14e-07	6.19958	7.81e-05	0.0266444
NM_001024918	71137	Rfx4	0.369619	0.399474	0.299161	0.499787	6.14611	8.57562	8.21e-07	6.19008	7.86e-05	0.0268989
NM_026272	67608	Narf	0.553278	-0.606346	-0.758631	-0.454061	8.73384	-8.57425	8.23e-07	6.18825	7.86e-05	0.0269485
NM_027864	71685	Galnt14	0.399015	-0.416802	-0.52151	-0.312095	6.41943	-8.57205	8.25e-07	6.18531	7.86e-05	0.0270278
NM_011200	19243	Ptp4a1	0.672303	-0.795795	-0.996146	-0.595444	11.7618	-8.55349	8.46e-07	6.16046	8.03e-05	0.0277088
NM_008875	18805	Pld1	0.442914	0.429712	0.321361	0.538063	7.74061	8.54037	8.61e-07	6.14287	8.15e-05	0.0282013
NM_201256	108112	Eif4ebp3	1.42363	-1.76773	-2.21498	-1.32049	11.6449	-8.51152	8.95e-07	6.10412	8.45e-05	0.0293168
BC037041	100503572	Bbip1	0.567621	0.674081	0.503467	0.844695	8.23342	8.50806	9e-07	6.09947	8.46e-05	0.0294536
NM_173735	217732	Cipc	0.755039	-0.843171	-1.05667	-0.629669	7.6495	-8.50449	9.04e-07	6.09466	8.48e-05	0.0295958
NM_025538	66400	Alkbh7	0.402624	0.403091	0.301	0.505182	9.63364	8.50255	9.06e-07	6.09205	8.48e-05	0.0296732
NM_027251	69894	2010107G23Rik	0.510661	0.543218	0.405524	0.680913	6.79686	8.49555	9.15e-07	6.08262	8.53e-05	0.0299545
NM_026609	68192	Leprotl1	0.557697	0.56955	0.425139	0.71396	9.40879	8.49308	9.18e-07	6.07929	8.54e-05	0.0300544
NM_010631	16582	Kifc3	0.465985	0.528239	0.394173	0.662304	7.72185	8.48489	9.28e-07	6.06826	8.59e-05	0.030388
NM_010658	16658	Mafb	1.40395	-1.54677	-1.93934	-1.1542	11.7358	-8.48478	9.28e-07	6.06811	8.59e-05	0.0303926
NM_007474	11833	Aqp8	2.14952	2.21707	1.65407	2.78008	15.3481	8.48006	9.34e-07	6.06174	8.61e-05	0.030587
NM_008765	18393	Orc2	0.369215	-0.417152	-0.523105	-0.311199	8.20958	-8.47842	9.36e-07	6.05953	8.61e-05	0.0306546
NM_144804	211896	Depdc7	0.669296	0.617731	0.460749	0.774713	9.57547	8.47387	9.42e-07	6.05339	8.64e-05	0.0308435
NM_001039352	70769	Nolc1	0.905792	-0.918568	-1.15227	-0.684864	8.43575	-8.46408	9.55e-07	6.04016	8.71e-05	0.0312545
NM_172702	230779	Serinc2	0.788029	0.736575	0.549158	0.923993	7.34841	8.4633	9.56e-07	6.03912	8.71e-05	0.0312872
NM_015730	11438	Chrna4	1.57081	1.62709	1.21291	2.04128	6.69187	8.45964	9.6e-07	6.03416	8.71e-05	0.0314426
NM_177388	338365	Slc41a2	0.804289	0.929778	0.693106	1.16645	8.29228	8.45991	9.6e-07	6.03453	8.71e-05	0.031431
NM_018769	54722	Dfna5	0.975007	1.00101	0.746042	1.25598	9.13219	8.45442	9.67e-07	6.02711	8.73e-05	0.0316653
NM_011595	21859	Timp3	0.720234	-0.686211	-0.861016	-0.511405	9.69229	-8.45348	9.68e-07	6.02585	8.73e-05	0.0317053
NM_011396	20520	Slc22a5	0.894312	-0.927477	-1.1638	-0.691153	8.1486	-8.45139	9.71e-07	6.02302	8.73e-05	0.0317952
NM_026160	67443	Map1lc3b	0.558128	-0.529986	-0.665114	-0.394857	13.4246	-8.44599	9.78e-07	6.01571	8.76e-05	0.0320285
NM_024200	67414	Mfn1	0.411852	-0.390465	-0.490028	-0.290902	8.93231	-8.44533	9.79e-07	6.01481	8.76e-05	0.0320573
NM_178890	99382	Abtb2	1.13245	1.19492	0.890016	1.49983	10.5217	8.4393	9.87e-07	6.00666	8.81e-05	0.0323199
NM_015818	50785	Hs6st1	0.390647	-0.4391	-0.551179	-0.327021	13.9762	-8.43669	9.91e-07	6.00312	8.81e-05	0.0324345
ENSMUST00000175916	19130	Prox1	0.945503	-0.882491	-1.10821	-0.656769	10.6671	-8.41918	1.01e-06	5.97938	8.93e-05	0.0332139
NM_023210	66471	Anp32e	0.348243	0.372282	0.277118	0.467447	7.3608	8.42422	1.01e-06	5.98622	8.92e-05	0.0329875
NM_029427	75772	Pnpla5	2.14659	2.17052	1.6154	2.72564	7.0134	8.42001	1.01e-06	5.98052	8.93e-05	0.0331761
NM_080435	104110	Adcy4	0.37849	-0.417213	-0.523843	-0.310583	9.1348	-8.42578	1.01e-06	5.98833	8.92e-05	0.0329178
NM_026844	66531	Cmc2	0.392923	-0.363342	-0.456464	-0.270219	8.99663	-8.40222	1.04e-06	5.95636	9.11e-05	0.0339874
NM_020587	57317	Srsf4	0.54308	-0.609146	-0.765649	-0.452643	10.1189	-8.3817	1.07e-06	5.92846	9.34e-05	0.0349489
NM_011375	20454	St3gal5	0.977688	-1.08282	-1.36141	-0.80423	15.1315	-8.36998	1.08e-06	5.91249	9.43e-05	0.0355113
NM_028291	72587	Pan3	0.283464	-0.300918	-0.378295	-0.22354	7.27087	-8.37464	1.08e-06	5.91884	9.41e-05	0.0352864
NM_011810	23873	Faim	0.488945	0.584358	0.434001	0.734715	9.40518	8.36929	1.09e-06	5.91155	9.43e-05	0.0355445
NM_013743	27273	Pdk4	1.33305	1.3673	1.01538	1.71921	8.61429	8.36681	1.09e-06	5.90817	9.44e-05	0.035665
NM_011066	18627	Per2	0.861029	-0.932725	-1.17308	-0.692373	7.06527	-8.35677	1.1e-06	5.89447	9.48e-05	0.0361566
NM_011915	24117	Wif1	0.393495	-0.413047	-0.519431	-0.306664	5.76143	-8.36102	1.1e-06	5.90027	9.46e-05	0.0359477
NM_026323	67701	Wfdc2	1.24569	1.22194	0.907216	1.53667	10.685	8.36089	1.1e-06	5.90009	9.46e-05	0.035954
NM_030561	80748	BC004004	0.55677	0.597573	0.443567	0.75158	10.5082	8.35573	1.11e-06	5.89306	9.48e-05	0.0362079
NM_019867	53972	Ngef	0.73462	-0.717333	-0.902372	-0.532294	9.88786	-8.34815	1.12e-06	5.88272	9.54e-05	0.0365841
NM_024213	52206	Anapc4	0.397219	0.401754	0.298098	0.505411	9.37162	8.34634	1.12e-06	5.88024	9.54e-05	0.0366749
NM_029770	107449	Unc5b	0.482606	-0.492008	-0.618981	-0.365036	7.12966	-8.34445	1.12e-06	5.87765	9.54e-05	0.0367698
NM_203507	192174	Rwdd4a	0.363282	-0.407345	-0.512481	-0.302209	9.58053	-8.34341	1.12e-06	5.87624	9.54e-05	0.0368217
NM_019413	19876	Robo1	0.66535	0.686937	0.509582	0.864292	7.36259	8.34078	1.13e-06	5.87265	9.55e-05	0.0369541
NM_026085	67307	Pbld2	0.503025	0.572386	0.424469	0.720303	11.5563	8.33305	1.14e-06	5.86207	9.63e-05	0.0373467
NAP103155-1	NA		0.367187	-0.402854	-0.507003	-0.298705	12.0983	-8.32965	1.15e-06	5.85743	9.65e-05	0.0375203
NM_138595	104174	Gldc	0.964243	1.01144	0.749647	1.27322	12.2158	8.31997	1.16e-06	5.84417	9.75e-05	0.0380208
NM_009466	22235	Ugdh	0.815914	0.787647	0.583496	0.991799	13.1403	8.30831	1.18e-06	5.8282	9.88e-05	0.0386324
NM_026790	52668	Ifi27	0.687783	-0.653131	-0.822466	-0.483797	14.2936	-8.30592	1.18e-06	5.82493	9.89e-05	0.038759
NM_145629	102866	Pls3	0.464409	0.504446	0.373506	0.635387	12.5354	8.2961	1.2e-06	5.81146	0.0001	0.039284
NM_011144	19013	Ppara	0.942058	-1.00601	-1.26741	-0.744612	11.9794	-8.28768	1.21e-06	5.7999	0.000100508	0.0397402
NM_013629	18685	Phtf1	0.269639	-0.294392	-0.370882	-0.217901	7.48076	-8.28801	1.21e-06	5.80036	0.000100508	0.0397222
ENSMUST00000160579	20462	Tra2b	0.471561	-0.536824	-0.676329	-0.397319	6.96779	-8.28657	1.22e-06	5.79837	0.000100508	0.039801
XR_402119	102641377	LOC102641377	1.21806	-1.2586	-1.58589	-0.931303	7.90573	-8.28101	1.22e-06	5.79074	0.000101021	0.0401055
NM_026405	67844	Rab32	0.461211	0.497104	0.367726	0.626483	11.6409	8.27405	1.24e-06	5.78118	0.000101735	0.0404906
NM_026757	104457	0610010K14Rik	0.349796	0.396602	0.293293	0.49991	8.81192	8.26705	1.25e-06	5.77154	0.000102462	0.0408821
NM_011764	22751	Zfp90	0.280171	0.318552	0.235479	0.401626	7.05519	8.25756	1.26e-06	5.75849	0.000103162	0.0414187
NM_029186	75146	Tmem180	0.544259	0.63503	0.469432	0.800629	8.4549	8.25794	1.26e-06	5.75901	0.000103162	0.041397
NM_009004	19348	Kif20a	0.693468	-0.729613	-0.919948	-0.539279	6.8934	-8.25483	1.27e-06	5.75473	0.000103162	0.0415745
TC1746117	NA		0.556591	0.596418	0.440846	0.75199	6.14134	8.25567	1.27e-06	5.75589	0.000103162	0.0415264
NM_053247	114332	Lyve1	0.626885	-0.732014	-0.923143	-0.540885	8.20494	-8.24758	1.28e-06	5.74473	0.00010394	0.0419916
NM_009450	22151	Tubb2a	1.92542	1.82408	1.34721	2.30096	11.5921	8.23706	1.3e-06	5.73022	0.000105196	0.0426044
NM_007523	12018	Bak1	0.565425	0.666806	0.492135	0.841477	8.70791	8.22076	1.33e-06	5.70772	0.000106681	0.0435725
NM_008209	15064	Mr1	0.851224	0.874596	0.645553	1.10364	6.98811	8.22288	1.33e-06	5.71064	0.000106681	0.0434455
NM_139153	213990	Agap3	0.45287	-0.461851	-0.582809	-0.340894	10.5431	-8.22249	1.33e-06	5.71012	0.000106681	0.0434684
NR_051981	15016	H2-Q5	0.585425	0.611502	0.451298	0.771705	11.3514	8.21976	1.33e-06	5.70634	0.000106681	0.0436326
NM_144797	210029	Metrnl	0.465035	-0.521004	-0.657539	-0.384469	9.80364	-8.2173	1.34e-06	5.70294	0.000106783	0.0437811
NM_007633	12447	Ccne1	1.30992	-1.19323	-1.50612	-0.880347	6.90299	-8.21242	1.35e-06	5.6962	0.000107242	0.0440767
NM_177298	320951	Pisd	0.371138	0.376375	0.277568	0.475182	10.9101	8.20289	1.36e-06	5.68301	0.000107592	0.0446605
NM_001024837	110532	Adarb1	0.675516	-0.72791	-0.91903	-0.53679	7.60803	-8.20172	1.37e-06	5.6814	0.000107592	0.0447328
NM_010549	16157	Il11ra1	0.610462	0.578559	0.426645	0.730473	13.5225	8.20131	1.37e-06	5.68083	0.000107592	0.0447582
NM_011274	19777	Uri1	0.51831	-0.545104	-0.688234	-0.401975	7.70758	-8.20132	1.37e-06	5.68084	0.000107592	0.0447578
NM_013807	12795	Plk3	1.35273	-1.44823	-1.82845	-1.06801	10.9188	-8.20226	1.37e-06	5.68213	0.000107592	0.0447
NM_001162415	18640	Pfkfb2	0.477221	-0.553096	-0.698669	-0.407524	6.59298	-8.18193	1.4e-06	5.65397	0.00011025	0.0459741
NM_011933	26378	Decr2	0.559158	-0.574523	-0.725812	-0.423233	12.2453	-8.1777	1.41e-06	5.6481	0.000110632	0.0462442
NM_019500	56173	Cldn14	0.38077	0.431891	0.318136	0.545646	8.54071	8.17593	1.42e-06	5.64565	0.000110639	0.0463575
NM_001003913	216443	Mars	0.47436	0.492428	0.362627	0.62223	10.4369	8.16953	1.43e-06	5.63677	0.000111358	0.0467705
ENSMUST00000166828	NA		0.706484	-0.714971	-0.903533	-0.52641	6.68375	-8.16524	1.44e-06	5.63081	0.000111756	0.0470492
NAP061133-1	NA		0.463334	-0.503984	-0.636975	-0.370992	9.24418	-8.16065	1.45e-06	5.62444	0.000112002	0.0473496
NM_008490	16816	Lcat	0.432795	-0.420451	-0.531405	-0.309496	13.0832	-8.16024	1.45e-06	5.62386	0.000112002	0.047377
NM_010840	17769	Mthfr	0.337835	0.355867	0.261926	0.449807	6.54148	8.15769	1.45e-06	5.62032	0.000112133	0.0475444
NM_173378	209456	Trp53bp2	0.551957	-0.561164	-0.709444	-0.412884	8.81679	-8.14967	1.47e-06	5.60916	0.000113122	0.0480767
NM_145134	211949	Spsb4	1.04561	1.06085	0.780078	1.34162	7.72249	8.13646	1.5e-06	5.59078	0.000114945	0.0489664
NM_010026	13196	Asap1	0.461803	0.46158	0.339292	0.583869	7.66679	8.1282	1.51e-06	5.57928	0.000115999	0.0495317
NM_013670	20646	Snrpn	0.525429	0.599852	0.440826	0.758879	7.42195	8.12284	1.52e-06	5.5718	0.00011652	0.0499026
NM_008807	56734	Tulp2	0.578907	0.707867	0.520176	0.895557	6.27157	8.12162	1.53e-06	5.57011	0.00011652	0.0499872
NM_001146161	18174	Slc11a2	0.462156	0.478787	0.351563	0.606011	7.5602	8.10412	1.56e-06	5.54568	0.000119116	0.0512199
NM_029787	109754	Cyb5r3	0.689472	0.678825	0.498345	0.859305	12.1611	8.09956	1.57e-06	5.53931	0.000119124	0.0515467
NM_008685	18022	Nfe2	1.78759	2.04942	1.50439	2.59444	7.4401	8.09743	1.58e-06	5.53633	0.000119124	0.0516999
NM_011951	26416	Mapk14	0.541975	-0.553775	-0.701017	-0.406533	11.9182	-8.09907	1.58e-06	5.53862	0.000119124	0.051582
NM_018859	56043	Akr1e1	0.329071	0.380094	0.279017	0.481172	9.7638	8.09786	1.58e-06	5.53693	0.000119124	0.0516689
NM_019739	56458	Foxo1	0.746461	-0.788524	-0.998392	-0.578655	11.0481	-8.09096	1.59e-06	5.52728	0.000119928	0.0521686
NM_011894	24056	Sh3bp5	0.264658	0.299896	0.220027	0.379764	10.7662	8.08589	1.6e-06	5.52019	0.000120492	0.0525391
AK080673	235293	Sc5d	1.24824	1.13479	0.832511	1.43706	11.4949	8.08431	1.61e-06	5.51798	0.000120492	0.052655
NM_201357	380752	Tssc1	0.529481	0.591856	0.434152	0.74956	8.33549	8.08178	1.61e-06	5.51445	0.000120641	0.0528408
NAP066348-1	NA		1.17563	-1.19562	-1.51483	-0.876408	10.2236	-8.06582	1.65e-06	5.49209	0.0001228	0.054032
NM_001170966	74320	Wdr33	0.38087	0.404566	0.296567	0.512564	8.76261	8.06685	1.65e-06	5.49353	0.0001228	0.0539546
NM_010655	16647	Kpna2	0.635703	-0.695454	-0.881214	-0.509695	10.9321	-8.06216	1.66e-06	5.48695	0.000123151	0.0543098
NR_045032	100504486	Gdap10	1.06145	-1.17427	-1.48865	-0.859887	7.67809	-8.04348	1.7e-06	5.46073	0.000126127	0.055748
NM_025310	56095	Ftsj3	0.376572	-0.40071	-0.508021	-0.293399	9.52959	-8.04115	1.71e-06	5.45747	0.000126252	0.0559297
NM_026382	67797	Snrnp48	0.371349	-0.396052	-0.502148	-0.289957	9.40444	-8.03875	1.71e-06	5.45409	0.000126393	0.0561183
NM_001033528	72344	Usp36	0.520742	-0.564296	-0.715601	-0.412992	6.93263	-8.03137	1.73e-06	5.44372	0.00012742	0.0567018
ENSMUST00000059524	NA		0.47106	-0.462191	-0.586398	-0.337984	16.2105	-8.01324	1.78e-06	5.4182	0.000130409	0.0581624
NM_053254	114606	Tle6	0.414624	0.468653	0.342645	0.59466	8.46854	8.0092	1.79e-06	5.41251	0.000130792	0.0584934
NM_173752	216551	Lgalsl	1.23303	1.27565	0.932613	1.61869	10.1544	8.00797	1.79e-06	5.41077	0.000130792	0.0585948
NM_028521	73373	Phospho2	0.47754	-0.533364	-0.676938	-0.38979	8.62646	-7.99982	1.81e-06	5.39929	0.000132002	0.059269
NM_176996	319757	Smo	0.472304	0.451589	0.329985	0.573193	8.06045	7.99704	1.82e-06	5.39536	0.000132226	0.0595015
NM_028456	66568	Rwdd3	0.615592	0.685105	0.500383	0.869827	9.33435	7.9868	1.84e-06	5.38091	0.000133847	0.0603649
NM_053083	67573	Loxl4	0.825657	0.858382	0.626895	1.08987	6.08466	7.98522	1.85e-06	5.37868	0.000133847	0.0604989
NM_025816	52440	Tax1bp1	0.263104	-0.303139	-0.384922	-0.221356	10.9816	-7.98204	1.86e-06	5.37418	0.000134152	0.0607706
NM_024414	56216	Stx1b	0.405887	0.406549	0.296733	0.516365	5.78205	7.97222	1.88e-06	5.36031	0.000135246	0.0616168
NM_025829	66892	Eif4e3	0.674081	-0.747199	-0.948988	-0.545411	7.57105	-7.97395	1.88e-06	5.36276	0.000135246	0.0614665
NM_020567	57441	Gmnn	0.966953	-0.903692	-1.1479	-0.659485	12.223	-7.96885	1.89e-06	5.35554	0.000135246	0.0619099
NM_026850	68833	Pdcl3	0.404031	0.441409	0.322121	0.560698	9.34261	7.96848	1.89e-06	5.35502	0.000135246	0.0619425
NM_028716	74016	Phf19	0.344627	-0.369489	-0.469325	-0.269654	6.09772	-7.96986	1.89e-06	5.35697	0.000135246	0.0618221
NM_011489	20851	Stat5b	0.419616	0.386649	0.282088	0.491211	9.42073	7.96302	1.91e-06	5.3473	0.000135993	0.0624207
NM_008961	19212	Pter	0.886863	0.857011	0.625094	1.08893	12.4328	7.95769	1.92e-06	5.33976	0.000136587	0.0628914
NM_028326	72701	Zfp618	0.656068	0.709727	0.517646	0.901807	7.00263	7.95685	1.92e-06	5.33855	0.000136587	0.0629668
XM_006543333	102643165	LOC102643165	0.502455	-0.469494	-0.59659	-0.342397	12.6497	-7.95482	1.93e-06	5.33569	0.000136681	0.0631468
NM_021499	59002	Wrap73	0.543783	0.532485	0.388247	0.676723	9.62142	7.94989	1.94e-06	5.3287	0.000137339	0.0635878
NM_011921	26358	Aldh1a7	0.98451	1.02853	0.749821	1.30724	13.8701	7.94695	1.95e-06	5.32453	0.000137613	0.0638525
NM_007792	13008	Csrp2	0.544317	-0.58357	-0.742102	-0.425038	12.186	-7.92701	2.01e-06	5.29624	0.000141242	0.0656775
NM_178688	226251	Ablim1	0.368715	0.38423	0.279701	0.48876	6.95733	7.91561	2.04e-06	5.28005	0.00014323	0.0667451
NM_028802	74182	Gpcpd1	1.40248	-1.54965	-1.9716	-1.12769	11.5502	-7.90863	2.06e-06	5.27013	0.000144034	0.0674079
XM_006544628	385454	Gm5396	0.334367	-0.348257	-0.443083	-0.253431	12.6422	-7.90868	2.06e-06	5.2702	0.000144034	0.0674034
NM_019444	54409	Ramp2	0.439738	-0.451167	-0.57408	-0.328254	11.3892	-7.90446	2.07e-06	5.2642	0.000144302	0.0678077
NM_144878	226564	Fmo4	0.546415	0.583841	0.42478	0.742902	7.10807	7.90431	2.07e-06	5.26398	0.000144302	0.0678221
NM_001013414	216860	Neurl4	0.359015	-0.365042	-0.464527	-0.265557	10.976	-7.90164	2.08e-06	5.26019	0.000144541	0.068079
NM_030243	71684	Rbm43	0.387253	0.363769	0.264545	0.462993	6.61761	7.89484	2.1e-06	5.2505	0.000145607	0.068739
NM_183119	76803	2410141K09Rik	0.579835	0.603275	0.438693	0.767856	7.47977	7.89347	2.1e-06	5.24855	0.000145607	0.0688723
NAP015047-001	NA		0.595036	-0.588531	-0.749281	-0.42778	11.7029	-7.88406	2.13e-06	5.23514	0.000146046	0.0697982
NM_008558	17187	Max	0.466118	-0.488024	-0.621324	-0.354724	10.6062	-7.88394	2.13e-06	5.23497	0.000146046	0.0698101
NM_011131	18971	Pold1	0.417134	0.455237	0.3309	0.579574	8.90662	7.88443	2.13e-06	5.23566	0.000146046	0.0697618
NM_025802	66853	Pnpla2	0.756512	-0.73395	-0.934407	-0.533493	11.0889	-7.88458	2.13e-06	5.23588	0.000146046	0.069747
NM_177604	212439	AA986860	1.98751	-1.94244	-2.47294	-1.41194	8.09917	-7.88485	2.13e-06	5.23627	0.000146046	0.0697197
NM_008181	14857	Gsta1	1.30027	1.65331	1.20073	2.10588	12.9719	7.86683	2.18e-06	5.21055	0.000148926	0.0715279
NM_177900	330790	Hapln4	0.640897	0.745019	0.54108	0.948958	7.29476	7.86683	2.18e-06	5.21057	0.000148926	0.0715271
AK009701	69635	Dapk1	0.399384	0.451409	0.327802	0.575016	6.54932	7.86433	2.19e-06	5.20699	0.000148926	0.0717826
NM_001001881	72190	2510009E07Rik	0.293511	0.304186	0.220897	0.387474	6.78913	7.86481	2.19e-06	5.20768	0.000148926	0.0717331
NM_033398	107817	Jmjd6	0.391801	-0.465608	-0.593136	-0.338081	9.38477	-7.86233	2.2e-06	5.20413	0.000149041	0.0719869
NM_010357	14860	Gsta4	0.59346	0.71976	0.522536	0.916983	9.92737	7.8589	2.21e-06	5.19924	0.00014946	0.0723385
NM_018742	54399	Bet1l	0.410097	-0.499442	-0.636347	-0.362537	10.5409	-7.85594	2.22e-06	5.19501	0.000149781	0.0726438
NM_019774	56399	Akap8	0.666452	-0.632436	-0.805851	-0.459022	8.22919	-7.85353	2.23e-06	5.19156	0.000149986	0.0728931
NM_177615	216441	Slc26a10	0.498704	-0.45772	-0.583271	-0.332169	8.03378	-7.85079	2.23e-06	5.18764	0.000150035	0.0731787
NM_001177400	626848	Etohi1	0.386342	0.392268	0.284665	0.499871	11.4197	7.85042	2.24e-06	5.18711	0.000150035	0.0732172
NM_026845	68816	Ppil1	0.565353	0.662799	0.48085	0.844748	9.78132	7.8445	2.25e-06	5.17864	0.000150996	0.073837
NM_001289924	72061	2010111I01Rik	0.48001	-0.541401	-0.690057	-0.392745	9.08678	-7.84278	2.26e-06	5.17618	0.000151057	0.0740181
NM_011919	26356	Ing1	0.436748	-0.45966	-0.585972	-0.333348	10.8213	-7.83654	2.28e-06	5.16725	0.000152096	0.074679
NM_175369	108811	Ccdc122	0.489857	0.503293	0.364939	0.641648	6.93152	7.83358	2.29e-06	5.16301	0.000152428	0.0749944
NM_009764	12189	Brca1	0.487616	-0.501852	-0.639872	-0.363831	6.59	-7.83007	2.3e-06	5.15797	0.000152883	0.0753715
NM_011589	21853	Timeless	0.492933	-0.499667	-0.637162	-0.362172	6.73886	-7.82579	2.32e-06	5.15184	0.000153411	0.075833
NM_024440	70377	Derl3	2.12265	-2.07824	-2.65019	-1.5063	7.39164	-7.82481	2.32e-06	5.15045	0.000153411	0.0759384
NM_026003	67155	Smarca2	0.563332	-0.647087	-0.825342	-0.468833	10.1635	-7.81727	2.34e-06	5.13964	0.000154446	0.0767599
NM_145586	233806	Tmem159	0.558138	0.554124	0.401484	0.706764	8.23944	7.81757	2.34e-06	5.14006	0.000154446	0.0767277
AB010340	628924	Mszf81	0.368712	0.382012	0.276719	0.487305	7.81133	7.81288	2.36e-06	5.13333	0.000154796	0.0772431
NM_008745	18212	Ntrk2	1.30098	1.41971	1.02814	1.81128	8.97588	7.80778	2.38e-06	5.12601	0.000155516	0.0778076
NM_175388	108937	Rnf169	0.499849	-0.558529	-0.712594	-0.404464	11.1233	-7.80683	2.38e-06	5.12465	0.000155516	0.0779133
NM_144908	231050	Galnt11	0.485887	-0.533352	-0.680538	-0.386165	9.82581	-7.8033	2.39e-06	5.11957	0.000155991	0.0783077
NAP092699-001	NA		0.409103	-0.429565	-0.548167	-0.310964	9.37638	-7.79959	2.4e-06	5.11424	0.000156327	0.0787241
NM_026032	67207	Lsm1	0.300446	-0.321681	-0.410522	-0.23284	11.5545	-7.79732	2.41e-06	5.11098	0.000156396	0.0789801
NM_201644	394434	Ugt1a9	0.955229	0.855783	0.619487	1.09208	9.09646	7.79901	2.41e-06	5.11342	0.000156327	0.0787889
NR_045886	100038566	Gm10658	0.430743	-0.434648	-0.554734	-0.314561	7.99998	-7.79429	2.42e-06	5.10663	0.000156707	0.0793231
NM_144794	208795	Tmem63a	0.365665	0.353524	0.255836	0.451211	9.79652	7.79317	2.43e-06	5.10502	0.000156707	0.0794503
NM_011081	18700	Piga	0.277563	-0.298887	-0.381532	-0.216242	7.65618	-7.78793	2.44e-06	5.09749	0.000157097	0.0800476
NM_011596	21871	Atp6v0a2	0.535085	-0.563729	-0.719645	-0.407812	8.53546	-7.78594	2.45e-06	5.09462	0.000157097	0.0802767
NM_015784	50706	Postn	0.666587	-0.657687	-0.839558	-0.475816	9.21431	-7.78732	2.45e-06	5.09662	0.000157097	0.0801172
NM_145934	106766	Stap2	0.269435	-0.309889	-0.395585	-0.224194	12.0846	-7.78722	2.45e-06	5.09647	0.000157097	0.0801292
NM_001005507	226517	Smg7	0.275204	-0.289329	-0.369403	-0.209255	7.27078	-7.78096	2.47e-06	5.08746	0.000157911	0.0808503
NM_145942	208715	Hmgcs1	1.22929	1.26312	0.913395	1.61285	11.9565	7.77764	2.48e-06	5.08268	0.000158355	0.081236
NM_026737	68479	Phf5a	0.358156	-0.392692	-0.501472	-0.283913	11.7708	-7.77391	2.49e-06	5.0773	0.000158894	0.0816717
NM_021462	17347	Mknk2	0.668911	-0.741919	-0.947507	-0.536332	14.3358	-7.77128	2.5e-06	5.07353	0.000159183	0.0819791
NM_139306	230379	Acer2	0.519133	-0.588439	-0.751638	-0.425241	7.92358	-7.76461	2.53e-06	5.0639	0.000160402	0.0827677
NM_025331	66066	Gng11	0.705605	0.776851	0.561277	0.992425	11.6184	7.76022	2.54e-06	5.05757	0.000161103	0.0832905
NM_020034	56702	Hist1h1b	0.373723	-0.408497	-0.521938	-0.295055	6.26864	-7.75443	2.56e-06	5.04923	0.000162133	0.083985
NM_054102	117198	Ivns1abp	0.74188	-0.825579	-1.05497	-0.596185	10.7575	-7.75013	2.58e-06	5.04303	0.000162822	0.0845045
NM_001005421	270152	Amica1	1.05755	-1.09131	-1.39479	-0.787827	7.69549	-7.74371	2.6e-06	5.03376	0.000163699	0.0852872
NM_028469	73212	3110082I17Rik	0.791909	0.892922	0.644638	1.14121	6.97046	7.74457	2.6e-06	5.03499	0.000163699	0.0851824
BQ563014	NA		0.698985	0.774113	0.558653	0.989572	7.13677	7.73699	2.63e-06	5.02405	0.000164971	0.086115
NM_001005423	381269	Mreg	0.700629	0.619427	0.44697	0.791884	7.10132	7.73467	2.64e-06	5.02069	0.000165207	0.0864032
ENSMUST00000153359	72949	Ccnt2	0.393413	-0.417029	-0.533216	-0.300841	7.36587	-7.72932	2.66e-06	5.01295	0.000166165	0.0870707
NM_026855	68865	Arv1	0.369036	0.424792	0.306323	0.543262	7.23027	7.72154	2.69e-06	5.00171	0.000167714	0.08805
NM_030035	224139	Golgb1	0.444627	-0.393235	-0.50296	-0.28351	7.93459	-7.71756	2.7e-06	4.99594	0.000168358	0.0885565
NM_001026214	12499	Entpd5	0.341072	0.361523	0.260628	0.462418	12.2626	7.71613	2.71e-06	4.99387	0.000168384	0.0887385
NM_011639	22051	Trip6	0.302832	0.295622	0.213087	0.378156	10.6379	7.71319	2.72e-06	4.98962	0.000168778	0.089115
NM_001163475	69228	Zfp746	0.304223	-0.321797	-0.411705	-0.231889	8.27646	-7.70753	2.74e-06	4.98141	0.000169644	0.0898453
NM_001033259	215999	Mcu	0.558596	0.635828	0.458165	0.813491	8.15865	7.70682	2.75e-06	4.98039	0.000169644	0.0899367
NM_001290501	407821	Znrf3	0.390211	-0.441338	-0.564674	-0.318001	8.01893	-7.70571	2.75e-06	4.97878	0.000169644	0.0900807
NM_183017	223723	Ttll12	0.520994	0.602658	0.434193	0.771124	8.80833	7.7036	2.76e-06	4.97571	0.000169842	0.0903559
NM_146013	103655	Sec14l4	0.733788	-0.665918	-0.852133	-0.479703	15.1068	-7.70088	2.77e-06	4.97177	0.000170189	0.0907108
NM_001081981	18032	Nfix	0.356482	-0.339636	-0.434732	-0.24454	7.50576	-7.69103	2.81e-06	4.95748	0.000171275	0.0920088
NM_008182	14858	Gsta2	1.4534	1.59606	1.14919	2.04293	11.4977	7.69134	2.81e-06	4.95793	0.000171275	0.0919676
NM_008549	17158	Man2a1	0.6666	-0.737029	-0.943406	-0.530652	14.7043	-7.69053	2.81e-06	4.95676	0.000171275	0.0920745
NM_021548	59046	Arpp19	0.256236	0.266838	0.192118	0.341558	9.39625	7.69029	2.81e-06	4.95641	0.000171275	0.0921067
NM_133986	102791	Tcta	0.522108	0.538216	0.387493	0.688939	8.42412	7.68971	2.82e-06	4.95556	0.000171275	0.0921842
NR_104436	94040	Clmn	0.469244	-0.491213	-0.628792	-0.353635	10.4326	-7.68871	2.82e-06	4.95411	0.000171275	0.0923174
BC005670	219249	Tdrd3	0.415894	-0.423301	-0.541919	-0.304683	9.33686	-7.68481	2.84e-06	4.94845	0.000171923	0.0928382
NR_028122	69517	2310001K24Rik	0.290495	-0.320811	-0.41076	-0.230861	5.817	-7.68042	2.85e-06	4.94207	0.000172697	0.0934292
NM_026082	67299	Dock7	0.469427	0.395036	0.284241	0.505832	7.73657	7.67801	2.86e-06	4.93857	0.00017298	0.0937552
NM_027217	69809	1810046K07Rik	0.921717	1.11054	0.79887	1.42221	7.93835	7.67316	2.88e-06	4.93153	0.000173874	0.0944137
NM_001205057	100039123	Gm14295	0.416567	0.471943	0.339374	0.604512	10.6856	7.66621	2.91e-06	4.92142	0.000174985	0.0953669
NM_009085	20016	Polr1c	0.278571	-0.292868	-0.375122	-0.210613	12.4279	-7.66731	2.91e-06	4.92302	0.000174985	0.0952155
NM_007674	12592	Cdx4	0.466997	0.471196	0.338716	0.603676	5.66022	7.65923	2.94e-06	4.91127	0.000176437	0.0963348
NM_153515	225339	Ammecr1l	0.338722	-0.38881	-0.498159	-0.279461	12.8176	-7.65695	2.95e-06	4.90794	0.000176698	0.0966537
NM_146085	225372	Apbb3	0.609972	-0.743612	-0.952818	-0.534406	9.39196	-7.65431	2.96e-06	4.9041	0.000177051	0.0970239
NM_009723	11941	Atp2b2	1.47573	1.56836	1.12683	2.00989	7.9897	7.64924	2.98e-06	4.89671	0.000178031	0.097739
M29546	17436	Me1	2.03483	1.86771	1.34171	2.39372	12.0826	7.6463	3e-06	4.89243	0.000178465	0.0981558
NM_153054	110877	Slc18a1	0.435056	-0.414824	-0.531703	-0.297944	7.40866	-7.64288	3.01e-06	4.88745	0.000178593	0.0986429
NM_010517	16010	Igfbp4	0.526937	-0.568974	-0.7293	-0.408647	11.7458	-7.64222	3.02e-06	4.88649	0.000178593	0.0987368
NM_026744	68499	Mrpl53	0.247893	-0.246022	-0.315348	-0.176696	12.8892	-7.64205	3.02e-06	4.88623	0.000178593	0.0987621
NM_010359	14864	Gstm3	0.558354	0.605552	0.434841	0.776264	16.1556	7.63874	3.03e-06	4.88141	0.000179128	0.0992369
NM_010788	17257	Mecp2	0.477454	-0.513234	-0.658118	-0.36835	7.98562	-7.62829	3.08e-06	4.86616	0.000181228	0.100752
NM_176920	319476	Lrtm1	0.821168	0.916939	0.658087	1.17579	10.6223	7.62822	3.08e-06	4.86606	0.000181228	0.100763
AK020313	77688	9230104K21Rik	1.10402	-1.28943	-1.6536	-0.925266	8.6942	-7.62486	3.09e-06	4.86116	0.00018146	0.101255
NAP094244-001	NA		0.399741	0.428882	0.307766	0.549999	8.3944	7.62551	3.09e-06	4.8621	0.00018146	0.10116
NM_178691	226418	Yod1	0.901871	-0.887248	-1.13796	-0.636532	8.54923	-7.62071	3.11e-06	4.85509	0.000182203	0.101867
NM_001184981	638251	Sult2a7	1.86719	1.88335	1.35105	2.41565	9.00275	7.61912	3.12e-06	4.85277	0.000182203	0.102102
NM_183263	67390	Rnmtl1	0.296648	-0.327148	-0.419628	-0.234668	8.14124	-7.61777	3.12e-06	4.8508	0.000182203	0.102302
NM_021789	60409	Trappc4	0.332515	0.345221	0.24761	0.442833	12.0952	7.61605	3.13e-06	4.84829	0.000182203	0.102558
XM_006527267	66866	Nhlrc2	0.625235	-0.607901	-0.779788	-0.436013	6.19935	-7.6159	3.13e-06	4.84807	0.000182203	0.10258
NM_020559	11655	Alas1	2.46046	-2.41711	-3.10181	-1.73241	13.1611	-7.60203	3.2e-06	4.82778	0.000185583	0.104669
ENSMUST00000182040	242126	Slc22a15	0.692927	0.682967	0.48935	0.876585	8.88078	7.59606	3.22e-06	4.81904	0.000186871	0.105582
NM_001033535	244882	Tnfaip8l3	0.31176	0.336943	0.241391	0.432494	5.72301	7.59368	3.24e-06	4.81556	0.000187084	0.105948
NM_028312	72654	Ccdc12	0.333341	0.337757	0.241964	0.43355	12.5263	7.59285	3.24e-06	4.81434	0.000187084	0.106077
NM_007690	12648	Chd1	0.336227	-0.338642	-0.434717	-0.242566	7.41149	-7.59032	3.25e-06	4.81064	0.000187442	0.106467
NM_028095	72096	Mettl10	0.491438	0.525084	0.375963	0.674205	9.22859	7.58269	3.29e-06	4.79946	0.000189204	0.107657
NM_011597	21873	Tjp2	0.270832	0.305326	0.218594	0.392057	7.33316	7.58084	3.3e-06	4.79675	0.000189381	0.107947
NM_172413	72065	Rap2c	0.31966	0.342118	0.244814	0.439422	10.549	7.57146	3.34e-06	4.78299	0.000191317	0.109433
XM_006525698	170826	Ppargc1b	1.02625	-1.0536	-1.35323	-0.753978	8.09955	-7.57239	3.34e-06	4.78434	0.000191317	0.109286
NM_023732	74104	Abcb6	0.35234	-0.340345	-0.437202	-0.243489	12.1793	-7.56701	3.36e-06	4.77645	0.000192226	0.110146
NM_026193	67489	Ap4b1	0.459034	-0.439356	-0.564412	-0.314301	11.5532	-7.56566	3.37e-06	4.77447	0.000192271	0.110363
NM_134080	286940	Flnb	0.394199	-0.378019	-0.485744	-0.270295	7.67191	-7.5567	3.41e-06	4.76131	0.000194144	0.111815
AF186107	53791	Tlr5	0.507475	0.536187	0.383388	0.688987	7.1277	7.55663	3.42e-06	4.7612	0.000194144	0.111827
NM_008511	16970	Lrmp	0.387589	-0.370005	-0.475479	-0.264531	7.84988	-7.55431	3.43e-06	4.7578	0.000194464	0.112206
NM_013761	27364	Srr	0.467377	0.487279	0.348263	0.626295	9.0403	7.54825	3.46e-06	4.74888	0.000195855	0.113204
NM_175217	75104	Mmd2	1.28815	1.35008	0.964616	1.73555	8.82755	7.54232	3.49e-06	4.74016	0.000197218	0.114189
NM_028725	74032	Sdr42e1	0.695039	0.668365	0.477395	0.859335	14.7996	7.53672	3.52e-06	4.73192	0.000198496	0.115128
NM_026072	67285	Cwc27	0.331822	0.32557	0.232462	0.418677	7.84636	7.52997	3.55e-06	4.72199	0.000199832	0.116269
NM_145980	213393	8430408G22Rik	1.94429	2.07033	1.47824	2.66242	12.001	7.52978	3.55e-06	4.7217	0.000199832	0.116302
ENSMUST00000184186	277010	Marveld1	0.74595	-0.754817	-0.970733	-0.5389	6.49603	-7.52815	3.56e-06	4.7193	0.000199966	0.11658
NM_025839	66911	Nudt16l1	0.439383	0.502226	0.358386	0.646066	10.1977	7.51889	3.61e-06	4.70565	0.000201698	0.118171
NM_026189	67484	Eepd1	0.693509	0.859858	0.613565	1.10615	8.76712	7.51809	3.61e-06	4.70446	0.000201698	0.11831
NM_028730	74043	Pex26	0.481578	-0.531359	-0.683565	-0.379153	9.66201	-7.51777	3.61e-06	4.704	0.000201698	0.118365
NM_029370	75642	Spata25	0.334835	0.375422	0.267881	0.482964	6.13791	7.51759	3.62e-06	4.70373	0.000201698	0.118397
NAP028292-1	NA		0.366781	-0.420778	-0.541359	-0.300197	8.38407	-7.51463	3.63e-06	4.69936	0.00020223	0.118911
NM_029005	74568	Mlkl	0.622165	0.695139	0.495816	0.894462	8.38831	7.51013	3.66e-06	4.69273	0.000203221	0.119697
NM_145480	106344	Rfc4	0.471152	0.538329	0.383827	0.69283	8.62496	7.50321	3.69e-06	4.68252	0.000204859	0.120917
NM_031868	19045	Ppp1ca	0.453161	0.505044	0.360078	0.65001	13.8888	7.50234	3.7e-06	4.68123	0.000204859	0.121071
NM_053252	114601	Ehbp1l1	0.556965	0.493477	0.351704	0.635249	9.06229	7.49562	3.73e-06	4.67129	0.000206541	0.122272
NM_133971	102334	Ankrd10	0.561681	-0.541214	-0.696857	-0.385571	7.77856	-7.48813	3.78e-06	4.66022	0.000207922	0.123624
NM_175121	67760	Slc38a2	0.859007	-0.887466	-1.14271	-0.632219	10.7814	-7.48728	3.78e-06	4.65896	0.000207922	0.123779
NM_027859	71673	Rnf215	0.300319	-0.303645	-0.391006	-0.216285	11.4708	-7.48486	3.79e-06	4.65539	0.000207922	0.124219
NM_028232	72415	Sgol1	0.525939	-0.523306	-0.673853	-0.37276	6.41601	-7.48545	3.79e-06	4.65626	0.000207922	0.124111
NM_030021	77996	Cutal	0.644196	0.722496	0.514657	0.930335	10.1106	7.48585	3.79e-06	4.65686	0.000207922	0.124038
NR_003622	272350	Gm5065	0.648406	0.677047	0.482239	0.871855	6.54765	7.48421	3.8e-06	4.65443	0.000207922	0.124337
AK032729	NA		0.444089	-0.438236	-0.564392	-0.31208	8.06603	-7.48056	3.82e-06	4.64903	0.000208691	0.125006
NM_019971	54635	Pdgfc	0.891421	0.889853	0.633522	1.14618	7.58707	7.47568	3.85e-06	4.64181	0.000209842	0.125905
NM_008298	15502	Dnaja1	0.488935	-0.49021	-0.631469	-0.348951	11.9554	-7.47309	3.86e-06	4.63797	0.000210293	0.126386
ENSMUST00000131661	327655	Ppip5k1	0.51555	0.438682	0.312148	0.565217	6.93109	7.46576	3.9e-06	4.62712	0.000211866	0.127755
NM_030887	81703	Jdp2	0.527849	-0.541069	-0.697126	-0.385011	7.34857	-7.46621	3.9e-06	4.62778	0.000211866	0.12767
NM_030137	78617	Cstad	0.360116	0.363196	0.258334	0.468058	6.06031	7.45859	3.94e-06	4.61648	0.000213761	0.129111
AK007371	17190	Mbd1	1.00358	-0.973721	-1.25504	-0.692398	7.54791	-7.45355	3.97e-06	4.609	0.000214997	0.130073
NM_177681	231866	Zfp12	0.331603	-0.31398	-0.404799	-0.223161	10.257	-7.4449	4.02e-06	4.59617	0.000217393	0.13174
NM_183106	74569	Ttc17	0.332585	-0.3388	-0.436819	-0.240781	8.05504	-7.44331	4.03e-06	4.5938	0.000217547	0.132051
NM_001242430	225339	Ammecr1l	0.315807	-0.33957	-0.43783	-0.241309	11.1131	-7.44188	4.04e-06	4.59168	0.000217647	0.132329
NM_028756	74102	Slc35a5	0.28224	-0.325387	-0.419642	-0.231132	7.41087	-7.4341	4.09e-06	4.58013	0.000219795	0.133855
NM_146078	224826	Ubr2	0.392463	-0.439183	-0.566685	-0.311682	9.23671	-7.41759	4.19e-06	4.55558	0.000224738	0.137157
NM_015824	50793	Orc3	0.272709	0.289935	0.205741	0.374129	7.945	7.41571	4.2e-06	4.55277	0.000224738	0.13754
NM_146244	238323	Rps6kl1	0.3226	0.381084	0.270432	0.491736	5.94609	7.41645	4.2e-06	4.55387	0.000224738	0.137389
NM_018829	55946	Ap3m1	0.700427	-0.683272	-0.881838	-0.484706	10.3366	-7.41005	4.24e-06	4.54434	0.000226086	0.138695
NM_145458	218699	Pxk	0.330694	-0.414137	-0.534499	-0.293774	10.8349	-7.40946	4.24e-06	4.54346	0.000226086	0.138817
NM_001079686	64009	Syne1	0.511635	0.563349	0.399577	0.72712	6.95909	7.4075	4.25e-06	4.54055	0.000226371	0.139218
NM_021370	58170	Asic5	0.580405	-0.675213	-0.871565	-0.478861	7.79239	-7.40523	4.27e-06	4.53716	0.000226765	0.139687
NM_008062	14381	G6pdx	2.49307	2.4595	1.74362	3.17538	9.94913	7.39845	4.31e-06	4.52705	0.00022868	0.141095
NM_010423	15213	Hey1	0.353919	-0.346032	-0.446922	-0.245142	7.34756	-7.38586	4.39e-06	4.50826	0.000232013	0.143751
NM_019551	56196	Tdp2	0.438616	0.4668	0.330685	0.602914	10.7224	7.38515	4.39e-06	4.50721	0.000232013	0.143901
NM_026172	67460	Decr1	0.42168	-0.453394	-0.585596	-0.321192	8.26986	-7.38533	4.39e-06	4.50747	0.000232013	0.143863
NM_009379	21832	Thpo	0.418767	0.519494	0.367997	0.670991	8.66177	7.38431	4.4e-06	4.50595	0.000232013	0.14408
NM_025504	66349	Atp5sl	0.471748	-0.51178	-0.661056	-0.362504	8.51242	-7.38288	4.41e-06	4.50382	0.00023208	0.144386
NAP115015-1	NA		1.30514	1.34503	0.952658	1.73739	8.74819	7.38194	4.42e-06	4.50242	0.00023208	0.144586
NM_133232	170768	Pfkfb3	0.539883	-0.560875	-0.724534	-0.397216	7.03248	-7.38004	4.43e-06	4.49958	0.000232362	0.144994
NM_008087	14453	Gas2	0.548812	0.571462	0.404678	0.738247	8.26433	7.37845	4.44e-06	4.4972	0.000232539	0.145337
NM_011575	21786	Tff3	0.724348	-0.680362	-0.879134	-0.48159	6.55679	-7.37087	4.49e-06	4.48588	0.000234417	0.146979
NM_027909	71764	C2cd2l	0.669341	-0.708197	-0.915094	-0.5013	9.37889	-7.37111	4.49e-06	4.48624	0.000234417	0.146926
NM_013610	18081	Ninj1	0.271539	0.284344	0.201251	0.367437	12.7358	7.36906	4.5e-06	4.48317	0.000234673	0.147375
NM_007630	12442	Ccnb2	0.854514	-0.939333	-1.21398	-0.664688	7.44639	-7.36513	4.53e-06	4.47729	0.00023567	0.148237
NM_001114332	72472	Slc16a10	0.863296	-0.956266	-1.23592	-0.676608	10.0577	-7.36349	4.54e-06	4.47485	0.000235784	0.148597
NM_009613	11488	Adam11	0.398571	0.467555	0.3308	0.604311	6.30104	7.36243	4.55e-06	4.47325	0.000235784	0.148831
NM_022433	64384	Sirt3	0.403315	-0.389682	-0.503674	-0.275691	14.9384	-7.3616	4.55e-06	4.47201	0.000235784	0.149015
NM_001012273	11799	Birc5	1.24788	-1.21334	-1.56868	-0.857993	8.19962	-7.35305	4.61e-06	4.45921	0.00023842	0.15092
NM_009826	12421	Rb1cc1	0.261561	-0.278895	-0.360606	-0.197183	8.37983	-7.35004	4.63e-06	4.45471	0.000239108	0.151595
NM_172383	230678	Tmem125	0.493577	0.461732	0.326403	0.597061	9.85774	7.34739	4.65e-06	4.45074	0.000239676	0.152194
NM_145501	84095	Pi4k2a	0.482722	0.490692	0.346772	0.634612	13.1425	7.34212	4.68e-06	4.44285	0.000240736	0.15339
NAP058794-1	NA		0.358554	-0.408823	-0.528746	-0.288901	8.09174	-7.34125	4.69e-06	4.44153	0.000240736	0.15359
U58884	13169	Dbnl	0.463468	0.463556	0.32758	0.599532	10.2729	7.34129	4.69e-06	4.4416	0.000240736	0.15358
NM_153526	231070	Insig1	0.766032	0.768466	0.542933	0.993999	10.4445	7.33749	4.72e-06	4.43589	0.000241709	0.154452
NM_144800	211401	Mtss1	0.597957	-0.665485	-0.86092	-0.470049	12.4312	-7.33276	4.75e-06	4.42881	0.000242598	0.155541
NR_040321	74161	Ctcflos	0.402137	-0.432741	-0.559825	-0.305657	6.32496	-7.33279	4.75e-06	4.42885	0.000242598	0.155534
NAP065150-1	NA		1.42203	-1.45576	-1.88335	-1.02817	7.55061	-7.33151	4.76e-06	4.42693	0.000242598	0.155831
NM_011068	18631	Pex11a	0.738711	-0.892484	-1.15465	-0.630315	13.145	-7.33082	4.76e-06	4.4259	0.000242598	0.155991
NM_015772	50524	Sall2	0.43692	0.513291	0.362481	0.664101	7.05688	7.32936	4.77e-06	4.4237	0.000242749	0.15633
NM_010497	15926	Idh1	0.318088	0.35497	0.250617	0.459323	10.6428	7.32521	4.8e-06	4.41747	0.000243875	0.157299
NM_023178	66233	Dmap1	0.319741	0.312221	0.220348	0.404095	9.49473	7.31824	4.85e-06	4.407	0.00024604	0.158942
NM_145890	195733	Grhl1	0.697648	-0.769982	-0.996623	-0.543341	6.58439	-7.31602	4.87e-06	4.40367	0.000246472	0.159467
NM_024242	71340	Riok1	0.348854	-0.422945	-0.54754	-0.298351	7.49022	-7.31002	4.91e-06	4.39465	0.000248303	0.1609
NM_026626	68226	Efcab2	0.26629	-0.300491	-0.389071	-0.21191	7.93213	-7.3051	4.95e-06	4.38726	0.000249745	0.162085
NM_010515	16004	Igf2r	0.336864	-0.317973	-0.41177	-0.224177	10.1698	-7.30026	4.99e-06	4.37998	0.000250766	0.163259
NM_009767	12212	Chic1	0.377707	0.44654	0.314793	0.578288	7.03181	7.2988	5e-06	4.37778	0.000250766	0.163615
NM_019651	56294	Ptpn9	0.678927	0.658409	0.464144	0.852675	7.33437	7.2985	5e-06	4.37732	0.000250766	0.16369
NM_020614	21340	Taf1b	0.442357	0.47189	0.332653	0.611127	6.12926	7.29825	5e-06	4.37695	0.000250766	0.16375
NM_177805	328108	Fam179b	0.327132	-0.374168	-0.484601	-0.263734	7.41997	-7.29622	5.02e-06	4.37389	0.000251143	0.164247
AK018789	18212	Ntrk2	1.29302	1.51421	1.06717	1.96124	10.166	7.29421	5.03e-06	4.37086	0.000251515	0.164742
NM_026241	109346	Ankrd39	0.439676	0.452001	0.318529	0.585472	9.03638	7.29263	5.04e-06	4.36848	0.000251724	0.165131
NM_001277149	320790	Chd7	0.34233	-0.391567	-0.507307	-0.275827	7.34726	-7.28542	5.1e-06	4.35763	0.000253109	0.166918
NM_009112	20194	S100a10	0.998879	1.0907	0.768295	1.41311	13.2905	7.28507	5.1e-06	4.35711	0.000253109	0.167004
NM_144524	68737	Angel1	0.496866	0.616832	0.434514	0.799151	7.95717	7.28567	5.1e-06	4.35801	0.000253109	0.166856
NM_011503	20911	Stxbp2	0.307693	0.364628	0.256827	0.472429	8.55551	7.28384	5.11e-06	4.35525	0.000253109	0.167312
NM_020495	28253	Slco1b2	0.276795	-0.279039	-0.361531	-0.196547	16.2902	-7.28424	5.11e-06	4.35585	0.000253109	0.167213
NM_008536	17112	Tm4sf1	0.746991	0.751662	0.529375	0.973949	11.0894	7.28185	5.12e-06	4.35225	0.000253109	0.167811
NM_010880	17975	Ncl	0.397148	-0.464071	-0.601296	-0.326845	10.564	-7.28253	5.12e-06	4.35327	0.000253109	0.167642
NM_025464	66279	Tmem218	0.724844	0.945915	0.665661	1.22617	9.52722	7.26831	5.23e-06	4.33183	0.000257897	0.171244
NM_144875	226422	Rab7l1	0.328943	0.388758	0.273559	0.503957	10.489	7.26716	5.24e-06	4.33009	0.000257954	0.171539
NM_025670	66626	Cdip1	0.532962	-0.523342	-0.678568	-0.368116	9.38859	-7.2603	5.29e-06	4.31973	0.000260226	0.173311
NM_201354	269037	Ctif	0.708534	-0.734167	-0.952042	-0.516292	8.18898	-7.2564	5.32e-06	4.31384	0.000261056	0.174325
NM_001024716	110253	Triobp	0.282844	-0.299073	-0.38784	-0.210307	7.80848	-7.25541	5.33e-06	4.31235	0.000261056	0.174583
NM_001077265	11991	Hnrnpd	0.462117	0.451671	0.317567	0.585776	11.428	7.2529	5.35e-06	4.30856	0.000261056	0.175241
NM_008039	14289	Fpr2	0.261264	0.289451	0.203509	0.375393	6.15428	7.25276	5.35e-06	4.30834	0.000261056	0.175278
NM_008495	16852	Lgals1	0.791862	0.823721	0.579138	1.0683	10.1444	7.25248	5.36e-06	4.30793	0.000261056	0.17535
NM_153578	233280	Nipa1	0.700749	0.862362	0.606295	1.11843	8.04974	7.25218	5.36e-06	4.30747	0.000261056	0.17543
NM_144931	234664	Nae1	0.339827	0.352163	0.247338	0.456987	11.0236	7.23456	5.5e-06	4.28082	0.000267541	0.180126
NM_001024917	333789	N4bp2	0.313371	-0.356329	-0.46241	-0.250248	6.86436	-7.23346	5.51e-06	4.27915	0.000267541	0.180426
NM_172443	207592	Tbc1d16	0.560561	-0.667251	-0.865912	-0.46859	9.10851	-7.23285	5.52e-06	4.27823	0.000267541	0.18059
NM_181413	224650	Anks1	0.394199	-0.422898	-0.548834	-0.296963	10.4512	-7.23138	5.53e-06	4.276	0.000267737	0.18099
NM_138671	192185	Nadk	0.437157	-0.507272	-0.658367	-0.356177	14.2199	-7.22978	5.54e-06	4.27358	0.000267984	0.181425
NM_026900	68992	Zfp580	0.42987	0.461501	0.3239	0.599102	7.30125	7.22245	5.6e-06	4.26247	0.000270552	0.183434
NM_025921	67028	2610002M06Rik	0.283795	0.329254	0.231042	0.427465	8.21271	7.2194	5.63e-06	4.25785	0.000271392	0.184275
NM_011063	18611	Pea15a	0.305989	0.334089	0.234365	0.433813	8.03441	7.21433	5.67e-06	4.25016	0.000272758	0.185685
CN524910	NA		0.362831	-0.439418	-0.570604	-0.308232	7.53936	-7.21313	5.68e-06	4.24834	0.000272758	0.186021
ENSMUST00000126778	26462	Txnrd2	0.38077	0.383753	0.269193	0.498312	11.0026	7.2136	5.68e-06	4.24906	0.000272758	0.185888
NM_019731	56520	Nme4	0.407591	0.427075	0.29945	0.554701	7.06387	7.20611	5.74e-06	4.2377	0.000275247	0.187994
NM_153069	259301	Leap2	0.990786	1.12154	0.786295	1.45678	12.8494	7.20422	5.76e-06	4.23482	0.000275629	0.18853
NM_134067	105351	AW209491	0.304622	-0.351148	-0.456183	-0.246113	9.49939	-7.1993	5.8e-06	4.22735	0.000277272	0.189931
NM_001195596	100504474	Smlr1	0.44589	0.478973	0.335568	0.622377	13.3229	7.19252	5.86e-06	4.21705	0.000279709	0.19188
NM_027109	69537	Dnase1l1	0.348449	0.398872	0.279384	0.51836	8.96589	7.18858	5.89e-06	4.21106	0.000280717	0.193023
NM_008014	14208	Ppm1g	0.41106	-0.428321	-0.556638	-0.300005	10.6626	-7.1882	5.9e-06	4.21049	0.000280717	0.193133
NM_028066	109821	F11	0.794158	-0.792382	-1.02995	-0.554814	13.0607	-7.18256	5.95e-06	4.20191	0.000282701	0.194781
NM_146685	258680	Olfr1433	0.304946	0.291133	0.203761	0.378506	5.61582	7.17547	6.01e-06	4.19113	0.000285326	0.196875
NM_008904	19017	Ppargc1a	0.654271	-0.716267	-0.931344	-0.50119	9.19193	-7.17158	6.05e-06	4.18519	0.000286398	0.198036
NM_025748	66757	Adat2	0.284057	0.314733	0.22022	0.409246	8.57705	7.17107	6.05e-06	4.18442	0.000286398	0.198188
NM_134133	106878	Smim3	0.501789	0.566201	0.396051	0.736351	6.88525	7.1659	6.1e-06	4.17655	0.000287796	0.19974
NM_145711	252838	Tox	0.472338	-0.612767	-0.796935	-0.428599	7.5726	-7.16498	6.11e-06	4.17515	0.000287796	0.200017
NR_027388	73571	1700096K18Rik	0.407213	0.386097	0.270045	0.502149	7.35891	7.16436	6.11e-06	4.1742	0.000287796	0.200204
NM_080446	117599	Helb	0.311224	-0.328877	-0.427735	-0.23002	7.03424	-7.16402	6.12e-06	4.17369	0.000287796	0.200306
NR_033603	382421	Gm5176	0.372137	-0.434205	-0.564853	-0.303558	11.057	-7.15694	6.18e-06	4.16289	0.000290475	0.202461
NM_178628	73991	Atl1	0.279945	0.293791	0.205321	0.382261	5.95873	7.15112	6.24e-06	4.15402	0.00029262	0.204248
NM_001037711	70737	Cgn	0.337104	0.394173	0.275346	0.512999	6.46454	7.14344	6.31e-06	4.1423	0.00029522	0.206634
ENSMUST00000164673	21685	Tef	0.354941	-0.368432	-0.479511	-0.257354	5.87318	-7.14268	6.32e-06	4.14113	0.00029522	0.206874
NM_026574	68142	Ino80	0.285035	-0.271432	-0.353269	-0.189596	7.55147	-7.14243	6.32e-06	4.14076	0.00029522	0.206949
ENSMUST00000143992	434377	Zfp560	0.4567	0.463959	0.324032	0.603886	8.49108	7.14022	6.34e-06	4.13739	0.000295558	0.207642
NM_134027	19014	Med1	0.462571	-0.434752	-0.565878	-0.303626	8.8338	-7.13979	6.35e-06	4.13673	0.000295558	0.207777
NM_011983	26557	Homer2	0.558146	-0.573393	-0.746388	-0.400399	8.28327	-7.13764	6.37e-06	4.13344	0.000296104	0.208457
NM_025797	109672	Cyb5a	0.404575	-0.412081	-0.53645	-0.287712	16.0036	-7.13518	6.39e-06	4.12969	0.000296657	0.209234
NM_025508	66355	Gmpr	0.54471	0.698868	0.487926	0.909811	8.07691	7.13453	6.4e-06	4.12869	0.000296657	0.20944
NM_027309	70082	Lysmd2	0.81233	-0.71186	-0.926767	-0.496952	7.25781	-7.13307	6.41e-06	4.12646	0.000296692	0.209903
TC1666890	NA		0.471958	-0.526342	-0.685253	-0.367431	7.31109	-7.13258	6.42e-06	4.12572	0.000296692	0.210058
NM_013896	30056	Timm9	0.527638	-0.595768	-0.77572	-0.415816	10.3788	-7.12941	6.45e-06	4.12087	0.000297698	0.211068
NM_013898	30058	Timm8a1	0.677047	-0.66341	-0.864019	-0.4628	12.7057	-7.12135	6.53e-06	4.10855	0.000300932	0.213662
NM_029780	110157	Raf1	0.35038	0.341273	0.23802	0.444527	9.69065	7.11758	6.56e-06	4.10277	0.000302233	0.214888
ENSMUST00000029651	67553	Gstcd	0.453015	0.489585	0.341355	0.637815	7.21215	7.11256	6.61e-06	4.09509	0.000303859	0.216529
NM_145519	227377	Farp2	0.303544	-0.30706	-0.400032	-0.214088	9.466	-7.11219	6.62e-06	4.09452	0.000303859	0.216651
NM_007904	13618	Ednrb	0.438205	-0.410937	-0.535441	-0.286433	7.67614	-7.10763	6.66e-06	4.08755	0.00030511	0.218153
NM_023603	71514	Sfpq	0.788657	-0.89842	-1.17061	-0.626232	10.3238	-7.10794	6.66e-06	4.08803	0.00030511	0.21805
NM_015763	14245	Lpin1	1.48944	-1.6608	-2.16411	-1.15749	12.4172	-7.10588	6.68e-06	4.08486	0.000305495	0.218735
NM_015747	20515	Slc20a1	0.498482	-0.475144	-0.61924	-0.331049	8.66313	-7.10084	6.73e-06	4.07713	0.000307413	0.220415
NM_001081336	380921	Dgkh	0.306174	-0.370261	-0.482706	-0.257816	6.01587	-7.09089	6.83e-06	4.06188	0.000311226	0.223772
NM_013929	30954	Siva1	0.586308	0.512826	0.357097	0.668554	10.2232	7.09143	6.83e-06	4.06271	0.000311226	0.223587
NM_010936	18171	Nr1i2	0.399618	-0.54204	-0.706675	-0.377406	11.8356	-7.08996	6.84e-06	4.06045	0.000311233	0.224088
NM_011388	20494	Slc10a2	0.894396	-0.844026	-1.10051	-0.587538	8.39068	-7.08634	6.88e-06	4.0549	0.000312516	0.225324
NM_028637	73747	1110034G24Rik	0.500245	-0.458183	-0.59764	-0.318727	9.65373	-7.07513	7e-06	4.0377	0.000317008	0.229197
NM_207264	399568	BC052040	0.602662	0.683676	0.475597	0.891755	9.58244	7.07546	7e-06	4.0382	0.000317008	0.229083
NM_134087	105732	Fam83h	0.415084	0.384999	0.267754	0.502244	10.2001	7.07129	7.04e-06	4.03179	0.000318426	0.23054
NM_007754	12874	Cpd	0.334692	-0.346692	-0.452366	-0.241019	8.02103	-7.06499	7.11e-06	4.02211	0.000320914	0.232763
NM_009387	21877	Tk1	0.577652	-0.58388	-0.761865	-0.405895	11.3639	-7.06436	7.12e-06	4.02115	0.000320914	0.232984
NM_027207	69770	1600002K03Rik	0.385662	-0.395653	-0.516397	-0.274908	10.4886	-7.05635	7.2e-06	4.00883	0.000324407	0.235844
NM_001177659	18286	Odf2	0.616659	-0.620586	-0.810133	-0.43104	7.3519	-7.05051	7.27e-06	3.99984	0.00032686	0.237954
NM_023317	67203	Nde1	0.42412	-0.423528	-0.552903	-0.294152	8.58436	-7.04956	7.28e-06	3.99837	0.000326887	0.2383
AK012596	72634	Tdrkh	0.521051	0.650414	0.451676	0.849151	8.45818	7.04762	7.3e-06	3.99539	0.000327404	0.239005
NM_139302	227700	Sh3glb2	0.316486	0.295248	0.205013	0.385483	9.80739	7.04607	7.32e-06	3.99299	0.000327733	0.239573
NM_026680	68338	Golt1a	0.222549	-0.245667	-0.320764	-0.17057	11.3449	-7.04459	7.33e-06	3.99072	0.000327733	0.240111
NM_026712	328801	Zfp414	0.512737	0.54658	0.37949	0.71367	9.44845	7.04427	7.34e-06	3.99023	0.000327733	0.240228
NM_172498	19229	Ptk2b	0.398059	-0.356079	-0.464967	-0.24719	8.36118	-7.04202	7.36e-06	3.98676	0.000327966	0.241055
NM_029573	67834	Idh3a	0.719244	-0.814084	-1.06314	-0.565027	11.0533	-7.03889	7.4e-06	3.98193	0.000328694	0.242211
NM_031396	83674	Cnnm1	0.267049	-0.30187	-0.394223	-0.209516	5.74202	-7.03879	7.4e-06	3.98178	0.000328694	0.242248
NM_145365	208677	Creb3l3	0.665314	-0.80954	-1.05731	-0.561772	14.2197	-7.03602	7.43e-06	3.97752	0.000329637	0.243272
NM_020568	57435	Plin4	1.75788	-1.73182	-2.26207	-1.20158	8.51777	-7.0333	7.46e-06	3.97331	0.000330119	0.244288
NM_021327	57783	Tnip1	0.328105	0.341261	0.236776	0.445745	9.30507	7.03341	7.46e-06	3.97349	0.000330119	0.244244
NM_008443	16568	Kif3a	0.255889	0.322721	0.223887	0.421555	6.99829	7.03162	7.48e-06	3.97073	0.000330516	0.244912
NM_010635	16596	Klf1	0.486731	-0.533156	-0.69649	-0.369821	7.54623	-7.02925	7.51e-06	3.96708	0.000331267	0.2458
AK088576	233406	Prc1	0.670357	-0.772718	-1.00952	-0.53592	6.85004	-7.0271	7.53e-06	3.96375	0.000331468	0.246612
BE944806	NA		0.99169	-0.974341	-1.2729	-0.675778	8.52011	-7.02763	7.53e-06	3.96457	0.000331468	0.246413
NM_011119	18813	Pa2g4	0.26485	-0.323959	-0.423258	-0.22466	8.34699	-7.02554	7.55e-06	3.96134	0.000331785	0.2472
NM_144842	219105	Zmym5	0.304683	-0.292043	-0.38157	-0.202517	9.0893	-7.02471	7.56e-06	3.96007	0.000331785	0.247512
NM_144822	216001	Micu1	0.401946	0.454574	0.315173	0.593975	8.53973	7.02219	7.59e-06	3.95618	0.00033262	0.248467
NM_181325	18408	Slc25a15	0.450891	-0.491993	-0.642929	-0.341057	9.90559	-7.0194	7.62e-06	3.95187	0.000333597	0.249531
AK018681	109346	Ankrd39	0.450095	0.479654	0.332424	0.626884	6.88504	7.01562	7.66e-06	3.94603	0.000335015	0.250978
NM_134003	103284	Zc3h10	0.244354	-0.310364	-0.405642	-0.215086	8.3634	-7.01476	7.67e-06	3.9447	0.000335015	0.251307
NM_138747	110109	Nop2	0.669225	-0.680252	-0.889169	-0.471335	11.679	-7.01178	7.71e-06	3.9401	0.000335015	0.252454
NM_026633	68241	Fam195a	0.567101	-0.631302	-0.82523	-0.437375	12.482	-7.0102	7.73e-06	3.93766	0.000335015	0.253065
ENSMUST00000153183	27368	Tbl2	0.485458	-0.502818	-0.657298	-0.348338	6.45539	-7.00927	7.74e-06	3.93622	0.000335015	0.253426
NAP057074-1	NA		1.08854	1.03957	0.720178	1.35896	7.51961	7.00911	7.74e-06	3.93597	0.000335015	0.253488
NM_146256	242642	Hpdl	0.717885	-0.839803	-1.09782	-0.581781	6.73708	-7.00897	7.74e-06	3.93576	0.000335015	0.253542
NM_178652	109115	Supt3	0.535684	0.697355	0.483112	0.911598	7.9318	7.00939	7.74e-06	3.93641	0.000335015	0.253378
NM_001081051	210108	D130043K22Rik	0.744421	0.786235	0.544658	1.02781	7.886	7.00857	7.75e-06	3.93515	0.000335015	0.253696
NM_145587	104175	Sbk1	0.574908	-0.636057	-0.831508	-0.440605	8.96434	-7.00794	7.76e-06	3.93417	0.000335015	0.253941
NM_028404	72960	Top1mt	0.449665	0.489332	0.338933	0.63973	11.6315	7.00638	7.77e-06	3.93176	0.000335374	0.254549
NM_013876	29864	Rnf11	0.264664	0.278403	0.192811	0.363995	11.0545	7.00444	7.8e-06	3.92876	0.00033593	0.255307
NM_177185	320538	Ubn2	0.480178	-0.458852	-0.599977	-0.317726	9.40598	-7.00165	7.83e-06	3.92444	0.000336925	0.2564
NM_001001321	70484	Slc35d2	0.878642	0.88783	0.614707	1.16095	10.4478	7.0001	7.85e-06	3.92204	0.000337093	0.25701
NM_021542	16529	Kcnk5	0.968368	-0.928857	-1.21467	-0.643039	7.96428	-6.9983	7.87e-06	3.91927	0.000337093	0.257716
NM_007485	11854	Rhod	0.456818	0.472459	0.327055	0.617864	9.91847	6.99712	7.88e-06	3.91743	0.000337093	0.258185
ENSMUST00000103377	NA		0.483917	-0.557063	-0.728519	-0.385607	6.01569	-6.99656	7.89e-06	3.91657	0.000337093	0.258404
NM_011366	20410	Sorbs3	0.843752	-0.764921	-1.00035	-0.529487	7.60567	-6.99651	7.89e-06	3.91648	0.000337093	0.258427
NM_028203	72338	Wdr89	0.293325	0.345147	0.23891	0.451384	6.2565	6.99619	7.9e-06	3.916	0.000337093	0.258551
NM_031165	15481	Hspa8	0.40889	-0.459786	-0.601334	-0.318239	14.217	-6.995	7.91e-06	3.91415	0.000337272	0.259025
NM_013831	19201	Pstpip2	0.816722	0.754432	0.522052	0.986812	6.87265	6.99125	7.96e-06	3.90835	0.000338485	0.260518
AK084923	320715	C530043K16Rik	0.228084	-0.240587	-0.314708	-0.166467	5.53876	-6.98983	7.97e-06	3.90615	0.000338485	0.261084
NM_019553	56200	Ddx21	0.246385	-0.265794	-0.34769	-0.183898	7.69373	-6.98902	7.98e-06	3.9049	0.000338485	0.261409
NM_009127	20249	Scd1	1.49152	1.42822	0.988137	1.8683	15.9031	6.98867	7.99e-06	3.90435	0.000338485	0.261551
NM_028006	71924	Tube1	0.642289	0.663162	0.458808	0.867517	6.72319	6.98825	7.99e-06	3.90371	0.000338485	0.261717
NM_153100	235636	Rtp3	0.684774	0.663496	0.459019	0.867973	8.04165	6.98758	8e-06	3.90266	0.000338485	0.261988
NM_010437	15273	Hivep2	0.256885	-0.301792	-0.394857	-0.208726	6.56905	-6.98314	8.06e-06	3.8958	0.000340355	0.263775
NM_178113	78658	Ncapd3	0.282281	-0.279802	-0.366103	-0.193501	7.22543	-6.98183	8.07e-06	3.89377	0.000340487	0.264305
NM_172471	209378	Itih5	0.557655	0.589934	0.407961	0.771907	9.97106	6.98121	8.08e-06	3.8928	0.000340487	0.264559
NM_178070	233405	Vps33b	0.330075	0.348667	0.241069	0.456266	9.86774	6.9781	8.12e-06	3.88799	0.000341674	0.265822
NAP102337-1	NA		0.372986	0.430993	0.297954	0.564033	9.04443	6.97627	8.14e-06	3.88515	0.000342196	0.266571
NM_027242	69871	Ppp1r35	0.425729	0.462859	0.319963	0.605755	9.49756	6.97527	8.15e-06	3.8836	0.000342239	0.26698
NM_138673	192188	Stab2	0.372394	-0.410473	-0.537211	-0.283736	10.7194	-6.97452	8.16e-06	3.88243	0.000342239	0.267289
NM_175332	103551	E130012A19Rik	1.10953	-1.14544	-1.49915	-0.791723	9.0258	-6.97355	8.18e-06	3.88093	0.000342309	0.267685
BC057074	20655	Sod1	0.500121	-0.459608	-0.601559	-0.317657	6.14086	-6.97239	8.19e-06	3.87913	0.000342481	0.268163
NM_009516	22390	Wee1	0.635766	-0.619118	-0.810419	-0.427817	6.04895	-6.96929	8.23e-06	3.87433	0.000343576	0.269441
NM_026644	68262	Agpat4	0.461168	-0.424015	-0.555043	-0.292986	8.81957	-6.96865	8.24e-06	3.87333	0.000343576	0.269707
NM_011070	18637	Pfdn2	0.320371	-0.345513	-0.452316	-0.238711	11.2763	-6.96652	8.26e-06	3.87003	0.000344236	0.270589
NM_146171	68298	Ncapd2	0.530203	-0.473794	-0.620267	-0.327322	7.61215	-6.96574	8.27e-06	3.86882	0.000344236	0.270914
NM_177471	52570	Ccdc69	0.834233	0.830685	0.573657	1.08771	6.58101	6.95969	8.35e-06	3.85943	0.000346844	0.273444
NM_175229	75956	Srrm2	0.521724	-0.631438	-0.826829	-0.436046	10.8052	-6.95918	8.36e-06	3.85864	0.000346844	0.27366
NM_001013256	68964	Ctc1	0.461499	0.544489	0.375971	0.713008	8.79026	6.95784	8.37e-06	3.85656	0.000347116	0.274222
NM_178377	69456	Commd10	0.475181	0.619518	0.427677	0.811359	9.3204	6.95417	8.42e-06	3.85085	0.000348643	0.275776
NM_001040435	21335	Tacc3	0.33324	-0.395672	-0.518329	-0.273016	6.39148	-6.94669	8.52e-06	3.83924	0.000352228	0.278964
NM_172546	215748	Cnksr3	0.644656	0.565829	0.390376	0.741282	8.60563	6.94476	8.54e-06	3.83624	0.000352829	0.279794
NM_009672	11737	Anp32a	0.770578	0.966036	0.665839	1.26623	8.52431	6.92978	8.74e-06	3.81294	0.000360606	0.286322
NM_025851	66931	1700010I14Rik	0.450749	0.541019	0.372851	0.709186	6.15339	6.92794	8.77e-06	3.81006	0.000361079	0.287138
NM_172447	207686	A330021E22Rik	0.393405	-0.409786	-0.537176	-0.282397	6.28044	-6.92721	8.78e-06	3.80894	0.000361079	0.287458
NM_198193	379043	Raet1e	0.597551	0.628518	0.433112	0.823924	6.72045	6.92649	8.79e-06	3.80781	0.000361079	0.28778
NM_026921	69046	Isca1	0.267096	-0.291109	-0.381641	-0.200576	11.2546	-6.92444	8.82e-06	3.80462	0.000361766	0.288689
NM_133741	20623	Snrk	0.228021	-0.253392	-0.332212	-0.174572	11.5048	-6.92291	8.84e-06	3.80224	0.000362166	0.289371
NM_145478	223775	Pim3	1.32179	-1.36392	-1.78829	-0.939549	11.0631	-6.92114	8.86e-06	3.79948	0.000362701	0.290161
NM_011610	21938	Tnfrsf1b	0.602518	-0.58828	-0.771452	-0.405107	8.5792	-6.91603	8.93e-06	3.79151	0.000365117	0.292459
NM_025855	52665	Echdc1	0.43905	0.468533	0.322571	0.614495	10.9616	6.91246	8.98e-06	3.78595	0.000366389	0.294073
AK137406	22632	Yy1	0.286061	-0.35696	-0.468172	-0.245747	8.76511	-6.91189	8.99e-06	3.78507	0.000366389	0.294329
NM_134255	68801	Elovl5	0.899889	0.868696	0.598028	1.13937	13.9912	6.91135	9e-06	3.78422	0.000366389	0.294577
NM_016800	53612	Vti1b	0.213728	0.24747	0.170336	0.324603	13.1309	6.90896	9.03e-06	3.7805	0.000367284	0.295664
NM_016792	53382	Txnl1	0.352942	0.335865	0.231094	0.440636	10.7294	6.90328	9.11e-06	3.77163	0.000370062	0.29827
NM_001039376	83679	Pde4dip	0.41689	-0.43065	-0.56504	-0.296259	9.1082	-6.90063	9.15e-06	3.7675	0.000370882	0.299491
NM_175187	72745	Tmem161b	0.325747	-0.33242	-0.436162	-0.228678	7.24149	-6.90024	9.15e-06	3.76689	0.000370882	0.299673
NM_028077	72056	1810055G02Rik	1.82393	-1.55514	-2.04073	-1.06956	9.93754	-6.89666	9.2e-06	3.7613	0.000372477	0.301334
NM_201607	110385	Pde4c	0.296393	0.301253	0.207177	0.395329	7.92404	6.89584	9.21e-06	3.76001	0.000372492	0.301719
XM_006543670	279067	Gm13777	0.367842	-0.360937	-0.473693	-0.248182	14.8977	-6.89329	9.25e-06	3.75604	0.000373499	0.302908
NM_029956	77697	Mmab	0.582072	0.601969	0.413876	0.790062	9.23564	6.89182	9.27e-06	3.75375	0.000373682	0.303595
AK160276	NA		0.415921	-0.461582	-0.605818	-0.317345	8.13266	-6.89138	9.28e-06	3.75306	0.000373682	0.303803
NM_030886	81702	Ankrd17	0.353594	-0.367746	-0.482846	-0.252647	8.32058	-6.88034	9.44e-06	3.73581	0.000379649	0.309034
NM_175529	243813	Leng9	0.349118	-0.413267	-0.542663	-0.28387	8.80018	-6.87767	9.48e-06	3.73163	0.000380752	0.310313
NM_026174	67464	Entpd4	0.248326	0.280003	0.192196	0.36781	7.47355	6.86701	9.63e-06	3.71494	0.000386186	0.31548
NR_040259	73652	2210408F21Rik	0.31989	-0.345744	-0.454167	-0.23732	11.8188	-6.86694	9.64e-06	3.71483	0.000386186	0.315514
NM_023184	66277	Klf15	0.616256	-0.599619	-0.78784	-0.411398	11.0153	-6.86026	9.74e-06	3.70437	0.000389728	0.318798
NM_010706	16855	Lgals4	0.874458	-0.89036	-1.16988	-0.610838	8.17772	-6.85935	9.75e-06	3.70295	0.000389799	0.319246
TC1774168	NA		0.284102	-0.316027	-0.415272	-0.216783	9.66013	-6.85726	9.78e-06	3.69968	0.000390586	0.32028
NM_026362	67759	Plgrkt	0.376194	0.46319	0.317601	0.60878	8.86343	6.85115	9.87e-06	3.69009	0.000393349	0.323333
NM_027819	71522	Ggt6	0.779744	0.700251	0.48015	0.920351	12.8191	6.85118	9.87e-06	3.69015	0.000393349	0.323315
NM_177602	212198	Wdr25	0.418599	0.42682	0.292636	0.561003	7.80065	6.84981	9.9e-06	3.688	0.000393687	0.324004
NM_027677	71111	Gpr39	0.271914	0.309891	0.212442	0.40734	6.16279	6.84802	9.92e-06	3.68519	0.000394304	0.324906
NM_010929	18132	Notch4	0.357794	-0.371124	-0.488237	-0.254011	8.20018	-6.82411	1.03e-05	3.64765	0.00040823	0.337198
NM_172652	226976	Kansl3	0.343183	-0.456552	-0.60062	-0.312484	10.7308	-6.82427	1.03e-05	3.64791	0.00040823	0.337111
NM_009037	19672	Rcn1	0.412398	-0.39065	-0.513991	-0.267309	9.31281	-6.82045	1.04e-05	3.6419	0.000410065	0.339124
NM_177088	320162	Cep95	0.319312	-0.346788	-0.456337	-0.237238	6.66457	-6.81689	1.04e-05	3.6363	0.000411806	0.341005
XM_006539206	73162	Otud3	0.505752	-0.460354	-0.605794	-0.314914	8.90345	-6.81617	1.04e-05	3.63517	0.000411806	0.341387
U86445	17684	Cited2	0.470659	0.478147	0.326994	0.629301	7.48078	6.81203	1.05e-05	3.62866	0.000413966	0.343591
NM_011539	21391	Tbxas1	0.359648	0.354335	0.24225	0.466421	8.09097	6.80766	1.06e-05	3.62179	0.000416289	0.345936
NM_011416	67155	Smarca2	0.382358	-0.442427	-0.582531	-0.302322	7.47303	-6.80019	1.07e-05	3.61002	0.000420152	0.349986
NM_146236	237052	Tceal1	0.512351	0.502992	0.343708	0.662275	6.19808	6.80022	1.07e-05	3.61006	0.000420152	0.349972
NAP092588-001	NA		0.603977	0.707101	0.482955	0.931248	13.0237	6.79333	1.08e-05	3.59921	0.000423087	0.35375
NM_008612	17420	Mnat1	0.548493	0.580238	0.396337	0.764138	8.6679	6.79449	1.08e-05	3.60104	0.000423087	0.353111
NM_013805	12741	Cldn5	0.65787	0.59574	0.406852	0.784628	9.76876	6.79182	1.08e-05	3.59684	0.000423126	0.35458
NM_080633	11429	Aco2	0.353245	-0.419123	-0.551975	-0.286271	14.11	-6.7937	1.08e-05	3.5998	0.000423087	0.353543
TC1700199	NA		0.685672	-0.756704	-0.996599	-0.51681	7.15999	-6.79265	1.08e-05	3.59814	0.000423087	0.354123
NM_026794	26901	Deb1	0.340791	-0.386122	-0.508623	-0.26362	12.1358	-6.78757	1.09e-05	3.59014	0.000425432	0.356938
NM_080448	259302	Srgap3	0.591394	0.634857	0.433398	0.836317	6.42137	6.78612	1.09e-05	3.58785	0.000425888	0.357746
NM_010358	14862	Gstm1	0.56409	0.580346	0.396088	0.764605	15.7794	6.78256	1.1e-05	3.58223	0.000427043	0.359741
NM_011952	26417	Mapk3	0.254269	0.276474	0.188667	0.364281	10.1624	6.78047	1.1e-05	3.57894	0.000427622	0.360913
NM_028102	72108	Ddhd2	0.429096	-0.529086	-0.697081	-0.361091	8.7149	-6.7821	1.1e-05	3.58151	0.000427043	0.359997
NM_133683	67226	Tmem19	0.332561	-0.34719	-0.45739	-0.23699	11.9168	-6.78452	1.1e-05	3.58532	0.000426446	0.358641
NM_007976	14067	F5	0.64672	-0.645225	-0.850364	-0.440086	10.8471	-6.77325	1.11e-05	3.56754	0.000430722	0.365007
NM_011067	18628	Per3	0.549	-0.520788	-0.68632	-0.355256	5.81764	-6.77504	1.11e-05	3.57036	0.000430248	0.363989
NM_017397	53975	Ddx20	0.436841	-0.492736	-0.649345	-0.336128	10.2742	-6.77536	1.11e-05	3.57086	0.000430248	0.363808
NM_010346	14786	Grb7	0.43963	0.50752	0.34611	0.66893	14.5511	6.77105	1.12e-05	3.56407	0.000431402	0.366261
NM_025687	66654	Tex12	0.495832	0.516965	0.352594	0.681336	6.56109	6.77282	1.12e-05	3.56686	0.000430722	0.365253
AF180471	14245	Lpin1	1.63605	-1.69605	-2.23607	-1.15602	13.6478	-6.76331	1.13e-05	3.55184	0.000434098	0.37072
NM_008448	16573	Kif5b	0.367186	-0.413966	-0.5457	-0.282232	9.87844	-6.76706	1.13e-05	3.55777	0.000433512	0.368551
NM_021557	17252	Rdh11	0.972234	1.05538	0.719499	1.39125	12.089	6.76642	1.13e-05	3.55676	0.000433512	0.368919
NM_026526	68043	N6amt2	0.411045	0.423023	0.288371	0.557674	9.8751	6.76528	1.13e-05	3.55494	0.000433781	0.369581
NM_053196	94279	Sfxn2	0.351572	-0.365167	-0.481424	-0.24891	10.8642	-6.76402	1.13e-05	3.55296	0.000434098	0.370308
NM_008695	18074	Nid2	0.459698	0.417539	0.284476	0.550602	7.05026	6.75729	1.14e-05	3.54233	0.000436846	0.374222
NM_013634	19014	Med1	0.255887	-0.293851	-0.3875	-0.200202	7.11703	-6.75703	1.14e-05	3.54191	0.000436846	0.374377
NM_029692	76654	Upp2	1.21653	-1.17938	-1.5551	-0.803655	12.8317	-6.75956	1.14e-05	3.54591	0.000436139	0.372899
NM_001162869	215445	Rab11fip3	0.315351	0.329065	0.224141	0.433989	9.46168	6.75368	1.15e-05	3.53661	0.000438631	0.376345
NM_008120	14612	Gja4	0.982428	-1.02887	-1.357	-0.700732	9.44172	-6.75212	1.15e-05	3.53415	0.000439185	0.37726
AK132852	NA		0.317267	-0.332788	-0.439015	-0.226561	6.56059	-6.7463	1.16e-05	3.52493	0.000440644	0.380716
NM_025934	67045	Riok2	0.593123	-0.608177	-0.802215	-0.41414	10.1618	-6.74961	1.16e-05	3.53017	0.000439892	0.378747
NM_026437	67894	Fam45a	0.358745	0.317177	0.215986	0.418367	9.53864	6.74986	1.16e-05	3.53057	0.000439892	0.3786
TC1620752	NA		0.50083	0.576865	0.392735	0.760994	8.31348	6.74658	1.16e-05	3.52538	0.000440644	0.380546
XM_006497040	80914	Uck2	0.604225	-0.572412	-0.755059	-0.389764	9.8062	-6.74883	1.16e-05	3.52894	0.000439918	0.37921
NM_028534	98366	Smap1	0.236272	-0.265502	-0.350274	-0.180731	10.1327	-6.74452	1.17e-05	3.52213	0.000441356	0.381773
NR_030683	100043609	Gm14207	0.293069	0.311399	0.211911	0.410886	6.26139	6.74033	1.17e-05	3.51548	0.000443413	0.384289
AK045871	237411	Zfp938	0.241636	0.282783	0.192424	0.373142	9.06072	6.73931	1.18e-05	3.51386	0.000443413	0.384905
NM_001081411	67161	Sclt1	0.398205	-0.439827	-0.580373	-0.299281	7.4534	-6.73901	1.18e-05	3.51339	0.000443413	0.385084
NM_133900	100678	Psph	0.538326	0.545062	0.370852	0.719273	9.07452	6.73759	1.18e-05	3.51115	0.000443608	0.385939
NM_177140	320351	Tmem251	0.424573	-0.544047	-0.717907	-0.370187	9.58441	-6.73861	1.18e-05	3.51276	0.000443413	0.385326
NM_027884	21961	Tns1	0.502434	-0.546447	-0.721272	-0.371622	11.6666	-6.73096	1.19e-05	3.50064	0.000447215	0.389972
NM_133657	13085	Cyp2a12	0.252365	-0.29069	-0.383671	-0.197709	14.2932	-6.73236	1.19e-05	3.50287	0.000446744	0.389114
NM_133673	30934	Tor1b	0.498612	-0.512236	-0.67614	-0.348332	9.65305	-6.72999	1.19e-05	3.49911	0.000447381	0.390563
NM_018808	81489	Dnajb1	0.550288	-0.575461	-0.759675	-0.391247	11.2611	-6.72708	1.2e-05	3.4945	0.000447886	0.392348
NM_018832	54634	Magix	0.396641	0.386501	0.262761	0.510241	8.09163	6.72627	1.2e-05	3.4932	0.000447949	0.392851
NM_029011	74580	Pyroxd2	0.412231	0.45683	0.310543	0.603116	9.62602	6.72485	1.2e-05	3.49096	0.000448431	0.393723
NM_029332	75547	Akap13	0.265488	-0.300291	-0.396401	-0.20418	6.80605	-6.72829	1.2e-05	3.49641	0.000447886	0.391606
NM_144862	225341	Lims2	0.461869	-0.465391	-0.61436	-0.316422	13.7722	-6.72751	1.2e-05	3.49517	0.000447886	0.392088
NM_001081260	228140	Tnks1bp1	0.453026	-0.471581	-0.622752	-0.32041	9.15422	-6.71771	1.22e-05	3.47963	0.000452452	0.398158
NM_011584	353187	Nr1d2	0.644448	-0.81496	-1.07629	-0.553632	11.1093	-6.71557	1.22e-05	3.47624	0.000453457	0.399496
NM_033174	84704	Snurf	0.360908	0.399363	0.271344	0.527382	6.81204	6.7178	1.22e-05	3.47978	0.000452452	0.398101
NM_010390	15006	H2-Q1	0.805167	0.772772	0.524686	1.02086	10.3303	6.70784	1.23e-05	3.46395	0.000458269	0.404378
ENSMUST00000134714	230125	Slc25a51	0.699921	-0.880713	-1.16347	-0.597956	7.02654	-6.7074	1.24e-05	3.46327	0.000458269	0.404652
NM_009746	12055	Bcl7c	0.295251	0.329606	0.223734	0.435477	10.2295	6.70422	1.24e-05	3.45821	0.000459379	0.406681
NM_013632	18950	Pnp	0.372871	0.401576	0.272617	0.530535	9.53192	6.70577	1.24e-05	3.46068	0.000458926	0.405691
NM_178060	21833	Thra	0.423728	0.464542	0.315316	0.613767	8.78909	6.70371	1.24e-05	3.45739	0.000459379	0.40701
AF064984	16973	Lrp5	0.557256	0.606266	0.411391	0.801142	9.44124	6.69945	1.25e-05	3.45063	0.000460383	0.409741
ENSMUST00000043966	74600	Mrpl47	0.365554	-0.46173	-0.610104	-0.313355	8.58118	-6.70135	1.25e-05	3.45365	0.000460021	0.408517
NM_011676	22248	Unc119	0.546232	0.605892	0.411178	0.800606	8.28987	6.70086	1.25e-05	3.45287	0.000460021	0.408835
NM_133819	108954	Ppp1r15b	0.345929	-0.387534	-0.512079	-0.26299	9.13092	-6.70067	1.25e-05	3.45256	0.000460021	0.408959
NM_015775	50528	Tmprss2	0.312193	0.333793	0.226451	0.441135	7.77484	6.69639	1.26e-05	3.44576	0.000462084	0.411717
NM_025735	66734	Map1lc3a	0.312942	-0.324555	-0.428943	-0.220167	9.88936	-6.69532	1.26e-05	3.44406	0.000462342	0.412409
NM_025768	66790	Grtp1	0.290091	-0.28209	-0.372869	-0.191312	10.9727	-6.69173	1.27e-05	3.43836	0.000464437	0.414742
NM_011372	20447	St6galnac3	0.383361	0.387857	0.262893	0.512821	6.59015	6.68374	1.28e-05	3.42565	0.000469259	0.419987
NM_146063	223917	Krt79	0.249808	0.274986	0.186376	0.363595	5.72379	6.68286	1.28e-05	3.42425	0.000469386	0.42057
NM_001101534	434121	Sult2a4	1.9231	2.24582	1.52167	2.96997	8.6085	6.67851	1.29e-05	3.41732	0.00047113	0.423459
NM_009139	20305	Ccl6	0.501825	-0.601142	-0.79499	-0.407293	10.5307	-6.678	1.29e-05	3.41651	0.00047113	0.423798
NM_023633	71952	2410016O06Rik	0.285159	-0.276246	-0.36533	-0.187161	8.68958	-6.67768	1.29e-05	3.41599	0.00047113	0.424017
NM_194462	100986	Akap9	0.394767	-0.410808	-0.543208	-0.278409	9.32538	-6.68168	1.29e-05	3.42237	0.000469733	0.421351
NM_001271585	13002	Dnajc5	0.347352	-0.378447	-0.500537	-0.256357	9.36867	-6.67511	1.3e-05	3.41191	0.000471463	0.425731
NM_016861	54132	Pdlim1	0.323906	0.351836	0.238361	0.465311	12.4178	6.67688	1.3e-05	3.41472	0.000471198	0.424549
NM_027711	544963	Iqgap2	0.33682	-0.346407	-0.458148	-0.234667	9.57134	-6.67589	1.3e-05	3.41314	0.000471412	0.425214
NM_145565	231691	Sds	1.15602	-1.02676	-1.35819	-0.695333	14.1078	-6.67134	1.31e-05	3.4059	0.000473223	0.428267
U49929	12367	Casp3	0.363995	0.430061	0.29127	0.568852	7.4533	6.6727	1.31e-05	3.40807	0.000472733	0.42735
ENSMUST00000139085	69186	Tmem256	0.340802	-0.334073	-0.441983	-0.226162	12.7094	-6.66668	1.32e-05	3.39847	0.000476188	0.431427
NM_001039389	207615	Wdr37	0.36484	0.388264	0.262811	0.513717	6.62477	6.6647	1.32e-05	3.3953	0.000476681	0.432777
NM_013763	27368	Tbl2	0.283511	-0.345557	-0.457211	-0.233902	7.48848	-6.66462	1.32e-05	3.39519	0.000476681	0.432826
NM_008399	16407	Itgae	0.282399	0.275116	0.186186	0.364045	6.1179	6.66193	1.33e-05	3.3909	0.000477655	0.434666
NM_016916	53619	Blcap	0.22834	0.269625	0.182457	0.356793	9.44681	6.66096	1.33e-05	3.38935	0.000477862	0.435332
NM_026159	67442	Retsat	0.815608	0.773681	0.523636	1.02373	12.7307	6.66311	1.33e-05	3.39278	0.000477292	0.433859
NM_028011	71943	Tom1l1	0.307044	-0.279313	-0.369631	-0.188996	9.64482	-6.6597	1.33e-05	3.38734	0.00047829	0.4362
NM_001030014	223722	Mcat	0.224057	0.240406	0.162598	0.318213	11.0873	6.65363	1.34e-05	3.37765	0.000481308	0.440397
NM_011868	23986	Eci2	0.634861	-0.648704	-0.858603	-0.438806	15.3047	-6.65534	1.34e-05	3.38039	0.000480531	0.439205
NM_026110	67367	Paxbp1	0.336667	-0.330344	-0.437213	-0.223475	8.16085	-6.65653	1.34e-05	3.38228	0.000480158	0.438385
NM_008635	17761	Map7	0.363785	0.333001	0.225195	0.440808	7.83329	6.65172	1.35e-05	3.3746	0.000482232	0.441725
AK013921	626832	Gm6710	0.401573	0.409568	0.27683	0.542305	10.3452	6.64453	1.36e-05	3.36313	0.000486775	0.446762
NAP058261-1	NA		0.324611	0.337303	0.227966	0.44664	10.3688	6.64334	1.37e-05	3.36123	0.000486775	0.447604
NM_001085492	68703	Rere	0.346725	-0.365007	-0.483354	-0.246659	8.00407	-6.64164	1.37e-05	3.35851	0.000486775	0.448806
NM_011851	23959	Nt5e	0.795697	0.764187	0.516484	1.01189	8.53135	6.64359	1.37e-05	3.36163	0.000486775	0.447429
NM_020331	57080	Gtf2ird1	0.485319	0.490785	0.331656	0.649913	9.36281	6.64166	1.37e-05	3.35853	0.000486775	0.448798
NM_172117	12497	Entpd6	0.244641	0.272957	0.18447	0.361444	6.55539	6.64274	1.37e-05	3.36027	0.000486775	0.448028
AK085406	NA		0.413109	-0.44978	-0.595721	-0.303839	5.90249	-6.63676	1.38e-05	3.35072	0.00049001	0.452279
NM_012000	26889	Cln8	0.44223	-0.46241	-0.612474	-0.312346	7.83061	-6.63566	1.38e-05	3.34896	0.000490331	0.453066
NM_001037926	626316	Gm13051	0.348851	0.353772	0.238943	0.468602	8.54285	6.63442	1.39e-05	3.34696	0.000490767	0.45396
NM_007962	14012	Mpzl2	0.448902	-0.489861	-0.64893	-0.330792	10.9895	-6.63163	1.39e-05	3.34252	0.000492398	0.45596
U31966	12408	Cbr1	0.562963	0.559222	0.377543	0.7409	11.8745	6.62847	1.4e-05	3.33746	0.00049433	0.458244
NAP057018-1	NA		0.897583	0.834505	0.563243	1.10577	6.74349	6.6248	1.41e-05	3.33159	0.000496139	0.460913
NM_145620	27966	Rrp9	0.418384	-0.403751	-0.53497	-0.272532	8.58537	-6.62597	1.41e-05	3.33346	0.000495756	0.460062
NM_007843	13214	Defb1	0.512563	0.593656	0.400539	0.786773	6.60583	6.61984	1.42e-05	3.32365	0.000498974	0.464545
NM_009040	19683	Rdh16	0.850363	0.896707	0.604958	1.18846	11.8082	6.61872	1.42e-05	3.32185	0.000499322	0.465369
NM_172733	232449	Dera	0.440996	0.472104	0.318562	0.625646	10.0376	6.62131	1.42e-05	3.326	0.000498352	0.463467
NAP123621-1	NA		1.88452	1.8824	1.2696	2.4952	9.86002	6.61495	1.43e-05	3.31582	0.000500235	0.468153
NM_001167860	330319	Wipf3	0.888504	-0.841777	-1.1158	-0.567759	9.62134	-6.61531	1.43e-05	3.31639	0.000500235	0.467887
NM_008773	18442	P2ry2	0.638675	-0.636044	-0.843165	-0.428923	9.37311	-6.61296	1.43e-05	3.31263	0.000500235	0.469629
NM_029825	76983	Scfd1	0.426126	0.465192	0.313729	0.616655	10.7496	6.61392	1.43e-05	3.31417	0.000500235	0.468917
NM_145632	245841	Polr2h	0.331447	-0.327121	-0.433617	-0.220626	8.65058	-6.61472	1.43e-05	3.31545	0.000500235	0.468325
NM_145923	100532	Rell1	0.703104	0.610281	0.41156	0.809002	9.49669	6.61333	1.43e-05	3.31322	0.000500235	0.469358
AK019493	NA		0.292588	0.310718	0.209517	0.41192	5.74393	6.61173	1.44e-05	3.31065	0.000500235	0.470551
NM_007590	12315	Calm3	0.371083	0.382359	0.257767	0.506951	9.89317	6.60869	1.44e-05	3.30578	0.000500392	0.472821
NM_010828	17684	Cited2	0.616732	0.580686	0.39153	0.769841	8.40613	6.61083	1.44e-05	3.30921	0.000500235	0.471221
NM_025382	66146	Tmem57	0.426	-0.487563	-0.646377	-0.328749	9.71635	-6.61111	1.44e-05	3.30967	0.000500235	0.471009
NM_025811	66866	Nhlrc2	0.58751	-0.625713	-0.829522	-0.421905	8.58795	-6.61128	1.44e-05	3.30994	0.000500235	0.470879
AK077046	NA		0.924736	0.989369	0.666752	1.31199	6.69108	6.60396	1.45e-05	3.29821	0.000500392	0.476373
NM_001025610	109225	Ms4a7	0.26649	0.302935	0.204215	0.401654	6.63224	6.60814	1.45e-05	3.30491	0.000500392	0.473227
NM_008381	16324	Inhbb	0.627891	-0.641727	-0.850891	-0.432562	6.8741	-6.60686	1.45e-05	3.30286	0.000500392	0.474187
NM_009069	19769	Rit1	0.282231	0.300813	0.202755	0.398872	9.7681	6.60608	1.45e-05	3.30161	0.000500392	0.474773
NM_021511	59014	Rrs1	0.55814	-0.545948	-0.72395	-0.367946	9.43008	-6.6048	1.45e-05	3.29956	0.000500392	0.475737
NM_027212	69790	Med30	0.377821	0.410229	0.276469	0.543989	10.2276	6.60439	1.45e-05	3.2989	0.000500392	0.476046
NM_133653	11720	Mat1a	0.318169	-0.31522	-0.418005	-0.212435	15.8968	-6.60416	1.45e-05	3.29853	0.000500392	0.47622
NM_133891	100434	Slc44a1	0.665967	0.622806	0.419811	0.8258	8.73804	6.60695	1.45e-05	3.303	0.000500392	0.474122
NR_002840	14455	Gas5	0.510037	-0.556815	-0.738321	-0.37531	7.18934	-6.60624	1.45e-05	3.30187	0.000500392	0.474654
NM_013869	29820	Tnfrsf19	0.707766	0.745245	0.50214	0.98835	7.95274	6.60142	1.46e-05	3.29414	0.000501354	0.478292
NM_176953	319583	Lig4	0.389263	-0.485882	-0.644348	-0.327416	7.73799	-6.60281	1.46e-05	3.29636	0.00050078	0.477243
ENSMUST00000039229	109332	Cdcp1	0.660444	0.766979	0.516643	1.01732	6.70231	6.59769	1.47e-05	3.28816	0.000502745	0.481127
NM_023799	76055	Mgea5	0.428715	-0.431255	-0.571993	-0.290517	8.59612	-6.59865	1.47e-05	3.28969	0.000502745	0.480398
NM_146126	20322	Sord	0.462498	-0.490819	-0.651005	-0.330632	15.0116	-6.59826	1.47e-05	3.28906	0.000502745	0.480699
NM_023314	26987	Eif4e2	0.263882	-0.271992	-0.36083	-0.183154	7.22725	-6.59313	1.48e-05	3.28083	0.000504817	0.484624
NM_025531	66390	Slmo2	0.381944	-0.419689	-0.556757	-0.282621	13.03	-6.59364	1.48e-05	3.28165	0.000504817	0.484233
NM_025935	67046	Tbc1d7	0.494331	0.451	0.303671	0.598328	8.17659	6.59208	1.48e-05	3.27915	0.000505029	0.485432
NM_178690	226407	Rab3gap1	0.266812	-0.286948	-0.380671	-0.193226	9.1121	-6.59316	1.48e-05	3.28089	0.000504817	0.484598
NM_181858	333883	Cd59b	0.319602	0.357295	0.240559	0.474032	7.32433	6.59103	1.48e-05	3.27747	0.000505029	0.48624
NM_009011	19359	Rad23b	0.339396	0.344998	0.232253	0.457743	8.64072	6.58949	1.49e-05	3.27499	0.000505632	0.487429
NM_177643	226442	Zfp281	0.44245	-0.538293	-0.714169	-0.362417	9.81071	-6.5909	1.49e-05	3.27725	0.000505029	0.486343
NM_020557	22169	Cmpk2	0.47856	0.535496	0.360326	0.710667	6.90117	6.58307	1.5e-05	3.26468	0.000508701	0.492423
NM_028292	72590	Ppme1	0.233185	-0.281333	-0.373319	-0.189347	7.62352	-6.58616	1.5e-05	3.26965	0.000507258	0.490011
NM_174847	207781	C2cd2	0.305495	0.287829	0.193726	0.381932	8.92894	6.58665	1.5e-05	3.27044	0.000507258	0.489626
NM_176829	216622	4931440F15Rik	0.237027	-0.266062	-0.353079	-0.179045	9.08317	-6.58434	1.5e-05	3.26672	0.000508202	0.491431
NM_001033242	211286	Cln5	0.22933	-0.236875	-0.314393	-0.159357	10.9021	-6.58033	1.51e-05	3.26029	0.000509861	0.494565
NM_020594	57432	Zc3h8	0.735755	-0.656434	-0.871214	-0.441655	7.24574	-6.58161	1.51e-05	3.26234	0.000509351	0.493562
XM_006544445	76998	Fbxw27	0.346138	0.424627	0.285648	0.563605	6.22564	6.57951	1.51e-05	3.25896	0.000510004	0.495214
NM_133985	108737	Oxsr1	0.19234	-0.234616	-0.311451	-0.157781	7.6384	-6.57558	1.52e-05	3.25266	0.000512663	0.498308
NM_001177565	666806	Gm8300	0.81568	0.936452	0.629594	1.24331	7.26291	6.57175	1.53e-05	3.2465	0.000514206	0.501351
NM_026698	68366	Tmem129	0.230484	-0.230693	-0.306295	-0.15509	9.10251	-6.57102	1.53e-05	3.24532	0.00051428	0.501937
NM_145415	215193	Diexf	0.280818	-0.350297	-0.465052	-0.235543	7.43313	-6.57354	1.53e-05	3.24938	0.000513798	0.499925
NM_177192	320560	Dennd5b	0.274025	-0.300956	-0.399564	-0.202349	8.08564	-6.57243	1.53e-05	3.2476	0.000514175	0.500807
NR_027930	68531	1110020A21Rik	0.502063	0.518396	0.348384	0.688409	9.14059	6.5662	1.54e-05	3.23757	0.000517693	0.505796
NM_001031814	233789	Smg1	0.239399	-0.267457	-0.355181	-0.179734	6.82447	-6.56556	1.55e-05	3.23655	0.000517693	0.506304
NM_009408	21969	Top1	0.509435	-0.634765	-0.842988	-0.426542	10.6272	-6.56474	1.55e-05	3.23523	0.000517842	0.506967
AK002608	107766	Haao	0.572848	0.749225	0.503347	0.995103	11.7124	6.56185	1.56e-05	3.23057	0.000519699	0.509305
NM_031170	16691	Krt8	0.3118	0.361981	0.243089	0.480874	14.1709	6.5564	1.57e-05	3.2218	0.000523689	0.513739
NM_145067	14917	Gucy2c	0.394876	-0.423058	-0.562039	-0.284078	6.77694	-6.5551	1.57e-05	3.21972	0.000524234	0.514797
NM_021022	27413	Abcb11	0.500669	0.511711	0.343538	0.679884	15.9017	6.55243	1.58e-05	3.21541	0.000524868	0.516995
NM_026646	68267	Slc25a22	0.526108	-0.673653	-0.895003	-0.452302	11.4277	-6.55373	1.58e-05	3.2175	0.000524848	0.515926
NM_027994	71902	Cand1	0.203848	-0.210317	-0.279448	-0.141187	9.17483	-6.55147	1.58e-05	3.21387	0.000525133	0.517781
NM_181324	13209	Ddx6	0.351915	-0.347928	-0.462269	-0.233588	8.00905	-6.55273	1.58e-05	3.21589	0.000524868	0.516746
NM_001177869	68750	Rreb1	0.398229	-0.395132	-0.525062	-0.265202	8.07137	-6.54885	1.59e-05	3.20964	0.000526212	0.519947
NM_010360	14866	Gstm5	0.570846	0.708034	0.475226	0.940842	10.0299	6.54921	1.59e-05	3.21023	0.000526212	0.519646
NM_176807	64931	Folr4	0.378642	0.424451	0.284868	0.564034	6.24087	6.54827	1.59e-05	3.20872	0.000526212	0.520424
NM_001081268	330657	Prss53	0.370525	-0.406644	-0.540436	-0.272853	7.85371	-6.54514	1.6e-05	3.20367	0.000528307	0.523027
NM_026982	69186	Tmem256	0.229846	-0.294138	-0.390937	-0.197339	12.7896	-6.54354	1.6e-05	3.20109	0.000528589	0.52436
NM_176833	68606	Ppm1f	0.231776	0.225692	0.151429	0.299956	8.74135	6.54451	1.6e-05	3.20265	0.000528307	0.523552
NM_001013022	70113	Odf3b	0.593819	0.699849	0.469314	0.930383	10.004	6.53735	1.62e-05	3.1911	0.000532317	0.529561
NM_016865	53415	Htatip2	0.456209	0.452021	0.303126	0.600915	11.6236	6.53753	1.62e-05	3.19139	0.000532317	0.52941
NM_153179	241035	Pkhd1	0.380221	0.423565	0.284038	0.563092	6.77692	6.53723	1.62e-05	3.19092	0.000532317	0.529656
NM_001291190	237860	Ssh2	0.467725	-0.452742	-0.602011	-0.303474	8.42636	-6.53156	1.63e-05	3.18177	0.000536077	0.534469
NM_170599	207683	Igsf11	0.351252	0.418834	0.280781	0.556887	7.51462	6.53324	1.63e-05	3.18448	0.000535176	0.533036
NM_001271397	70930	Nol8	0.312347	-0.349159	-0.464302	-0.234016	7.56342	-6.53009	1.64e-05	3.17939	0.000536493	0.535724
NM_175387	93686	Rbfox2	0.283665	0.288935	0.193616	0.384254	6.28982	6.5276	1.64e-05	3.17538	0.000537852	0.537852
NM_178616	69077	Psmd11	0.285697	0.339283	0.227392	0.451173	13.8523	6.52982	1.64e-05	3.17895	0.000536493	0.535957
NM_011869	23989	Med24	0.550136	0.494787	0.331426	0.658147	9.53296	6.52234	1.66e-05	3.16689	0.000541841	0.542383
NM_001024952	381305	Rc3h1	0.394078	-0.386872	-0.514741	-0.259002	8.48787	-6.51529	1.68e-05	3.1555	0.000547353	0.548523
NM_008720	18145	Npc1	0.375707	-0.417289	-0.555276	-0.279302	9.9559	-6.51226	1.68e-05	3.1506	0.000548441	0.551184
NM_027314	69104	March5	0.39975	-0.370799	-0.493366	-0.248232	11.909	-6.51475	1.68e-05	3.15463	0.000547353	0.548995
NM_145970	212139	Cc2d1a	0.464624	0.409226	0.273915	0.544536	8.96226	6.51275	1.68e-05	3.15139	0.000548441	0.550751
NM_053009	109910	Zfp91	0.339807	-0.368809	-0.490827	-0.24679	9.2402	-6.50891	1.69e-05	3.14519	0.000550831	0.554136
NM_008277	15445	Hpd	0.430367	-0.47237	-0.628684	-0.316055	16.0213	-6.50753	1.7e-05	3.14295	0.000551137	0.555366
NM_201529	380928	Lmo7	0.623004	-0.750551	-0.998928	-0.502174	10.7139	-6.50732	1.7e-05	3.14262	0.000551137	0.555546
ENSMUST00000106440	338364	Trim65	0.34489	-0.414784	-0.552161	-0.277408	7.63118	-6.50195	1.71e-05	3.13392	0.000553697	0.560341
NM_146230	235674	Acaa1b	0.488173	0.565418	0.378203	0.752633	15.0189	6.50372	1.71e-05	3.13679	0.000552775	0.558755
NM_170756	263876	Spata2	0.390727	-0.390016	-0.51915	-0.260883	6.9854	-6.50394	1.71e-05	3.13715	0.000552775	0.558556
NM_178682	217684	4933426M11Rik	0.500193	-0.534475	-0.711447	-0.357502	8.29356	-6.50361	1.71e-05	3.13661	0.000552775	0.558855
NM_138953	192657	Ell2	0.505664	-0.470718	-0.626817	-0.314619	9.21578	-6.49373	1.73e-05	3.12062	0.000560464	0.567754
ENSMUST00000056822	217700	Acot6	0.315124	0.377186	0.252063	0.502308	6.13999	6.49163	1.74e-05	3.11723	0.00056124	0.569659
NM_001164885	64898	Lpin2	0.66074	-0.707549	-0.942208	-0.47289	14.0905	-6.49311	1.74e-05	3.11963	0.000560464	0.568311
NM_144872	225898	Eml3	0.396999	0.435828	0.291191	0.580465	10.6886	6.48885	1.75e-05	3.11273	0.000563189	0.5722
NM_198610	230868	Igsf21	0.424758	0.426712	0.285042	0.568381	5.93569	6.48621	1.75e-05	3.10845	0.000565016	0.574622
NM_011693	22329	Vcam1	0.538976	-0.499398	-0.665229	-0.333567	7.91821	-6.48506	1.76e-05	3.10659	0.000565501	0.57568
NM_026140	67417	Ears2	0.347795	0.38026	0.253955	0.506565	9.42711	6.48325	1.76e-05	3.10366	0.000566583	0.577348
NM_011418	20587	Smarcb1	0.35782	0.396483	0.264658	0.528309	11.3385	6.47678	1.78e-05	3.09316	0.000571331	0.583366
NM_026444	12974	Cs	0.451579	0.459734	0.306855	0.612613	13.4094	6.47578	1.78e-05	3.09154	0.000571331	0.584303
XM_006511484	72774	Neil1	0.360334	0.392761	0.262178	0.523343	8.39587	6.47703	1.78e-05	3.09357	0.000571331	0.583134
NM_001029929	574428	Zmynd15	0.329543	0.353458	0.235905	0.47101	8.76648	6.47499	1.79e-05	3.09026	0.000571331	0.585043
NM_011360	20392	Sgce	0.502699	0.592107	0.395137	0.789077	9.10999	6.4734	1.79e-05	3.08768	0.000572227	0.586532
NM_013737	27226	Pla2g7	0.489262	-0.468377	-0.624135	-0.312619	6.83744	-6.47557	1.79e-05	3.0912	0.000571331	0.5845
NM_008301	15512	Hspa2	0.756	-0.826782	-1.10188	-0.551684	7.05784	-6.47199	1.8e-05	3.08539	0.000572964	0.587861
NM_011125	18830	Pltp	1.11016	1.15702	0.771846	1.5422	9.72814	6.46868	1.8e-05	3.08003	0.000575448	0.590985
NM_017373	18030	Nfil3	0.996841	1.04954	0.699752	1.39933	10.3406	6.4614	1.83e-05	3.06822	0.000581636	0.597922
NM_028050	72000	1600016N20Rik	0.522088	0.567203	0.378105	0.756301	6.57107	6.45928	1.83e-05	3.06477	0.00058192	0.59996
NM_029735	107508	Eprs	0.30307	-0.288594	-0.384803	-0.192385	9.46676	-6.4596	1.83e-05	3.06529	0.00058192	0.599654
XM_006506876	109135	Plekha5	0.463129	0.439971	0.293302	0.58664	8.82976	6.45981	1.83e-05	3.06564	0.00058192	0.599447
AK051059	328530	D030063E12	1.12154	-1.0487	-1.39842	-0.698987	9.25088	-6.4576	1.84e-05	3.06205	0.000582924	0.601577
NM_008290	15486	Hsd17b2	0.65291	0.638102	0.425141	0.851063	13.181	6.45242	1.85e-05	3.05363	0.000586878	0.6066
NM_172769	235293	Sc5d	0.662584	0.757665	0.504791	1.01054	15.382	6.45218	1.85e-05	3.05324	0.000586878	0.606832
NM_001033306	230126	Shb	0.666749	-0.658516	-0.878422	-0.438611	9.01092	-6.44857	1.86e-05	3.04737	0.000589723	0.610364
NM_013533	14788	Gpr162	0.251483	0.2853	0.190003	0.380597	6.82661	6.44697	1.87e-05	3.04477	0.000590668	0.611932
XR_378198	109163	3010003L21Rik	0.398593	-0.429837	-0.573454	-0.286221	7.71218	-6.44513	1.87e-05	3.04179	0.000591841	0.613739
NM_027297	70052	Prpf4	0.248289	-0.321172	-0.428527	-0.213816	8.63716	-6.44236	1.88e-05	3.03728	0.000593911	0.61648
NM_145381	212442	Lactb2	0.62549	0.67852	0.451654	0.905386	11.0909	6.44061	1.89e-05	3.03442	0.000595013	0.618218
NM_011027	18439	P2rx7	0.328422	-0.447649	-0.597399	-0.297899	8.56035	-6.43731	1.9e-05	3.02906	0.000597602	0.621506
NM_025418	66201	Vta1	0.471489	0.548274	0.364827	0.73172	9.00827	6.43608	1.9e-05	3.02705	0.000597635	0.622736
NM_027950	71839	Osgin1	1.27968	1.42176	0.946069	1.89746	11.734	6.43625	1.9e-05	3.02733	0.000597635	0.622564
NM_153081	216867	Slc16a11	0.820228	0.805869	0.536195	1.07554	12.8545	6.43515	1.9e-05	3.02555	0.000597949	0.62366
NM_009177	20442	St3gal1	0.791806	0.70577	0.469488	0.942052	12.8735	6.43228	1.91e-05	3.02088	0.000599568	0.626548
NM_011863	23971	Papss1	0.593499	-0.589027	-0.786217	-0.391838	8.69598	-6.43259	1.91e-05	3.02137	0.000599568	0.62624
NM_013815	217578	Baz1a	0.746057	-0.688309	-0.91896	-0.457657	8.10768	-6.42628	1.93e-05	3.01111	0.000603644	0.632618
NM_145619	235587	Parp3	0.467683	0.638762	0.42475	0.852774	8.19135	6.42739	1.93e-05	3.01292	0.000603451	0.631494
NM_146248	240084	Cchcr1	0.324132	0.369521	0.24571	0.493332	7.27587	6.42708	1.93e-05	3.0124	0.000603451	0.631813
NM_001042719	114874	Ddhd1	0.410155	0.464887	0.308926	0.620848	7.10521	6.41894	1.95e-05	2.99916	0.000608872	0.640135
NM_027093	69487	Ndufaf5	0.396657	0.390139	0.259255	0.521022	8.16341	6.41902	1.95e-05	2.99928	0.000608872	0.64006
NM_145402	214359	Tmem51	0.635554	0.768982	0.511051	1.02691	10.9209	6.42016	1.95e-05	3.00113	0.000608872	0.638886
ENSMUST00000039333	319518	Pdpr	0.415769	-0.479722	-0.64067	-0.318774	7.26662	-6.41856	1.96e-05	2.99853	0.000608872	0.640534
NM_016922	53897	Gal3st1	0.504408	0.520104	0.345551	0.694657	6.34636	6.41648	1.96e-05	2.99514	0.00061005	0.642681
NM_146054	218952	Fermt2	0.435639	0.428163	0.28446	0.571866	12.3747	6.41618	1.96e-05	2.99465	0.00061005	0.642992
NM_007905	13619	Phc1	0.388607	-0.383445	-0.512154	-0.254736	6.76622	-6.41543	1.97e-05	2.99343	0.000610203	0.643764
NM_009373	21817	Tgm2	0.402494	0.447957	0.297571	0.598343	10.2832	6.41449	1.97e-05	2.9919	0.000610371	0.644743
NM_026337	66660	Sltm	0.4205	-0.437125	-0.583884	-0.290366	9.09538	-6.41409	1.97e-05	2.99124	0.000610371	0.645163
NM_027126	69585	Hfe2	0.551468	0.633039	0.420285	0.845792	10.5561	6.40747	1.99e-05	2.98045	0.000616327	0.652074
AK088907	20135	Rrm2	1.03503	-1.04163	-1.39183	-0.691432	7.61547	-6.4052	2e-05	2.97674	0.000617421	0.654466
NM_175380	333433	Gpd1l	0.472564	-0.424774	-0.567579	-0.28197	8.66013	-6.40544	2e-05	2.97714	0.000617421	0.654207
NM_007934	13809	Enpep	0.492826	0.511286	0.339318	0.683253	12.2741	6.40251	2.01e-05	2.97236	0.000619515	0.657305
NM_027891	71735	Lrwd1	0.374398	0.442416	0.293517	0.591314	8.71063	6.39843	2.02e-05	2.9657	0.000623017	0.661644
NM_029278	75416	Nop14	0.279619	-0.283404	-0.378807	-0.188	8.68354	-6.39695	2.03e-05	2.96327	0.000623923	0.663231
NM_016973	50935	St6galnac6	0.250986	0.334225	0.221572	0.446877	9.48758	6.38897	2.05e-05	2.95025	0.000630815	0.671818
NM_019742	80385	Tusc2	0.234843	-0.298199	-0.398703	-0.197695	11.0619	-6.38931	2.05e-05	2.9508	0.000630815	0.671449
NM_181318	320292	Rasgef1b	0.905131	-0.972791	-1.30074	-0.644845	9.05858	-6.38779	2.06e-05	2.94831	0.000631431	0.673105
NM_197998	72355	Cdpf1	0.400817	0.455191	0.301603	0.60878	10.3704	6.38217	2.07e-05	2.93912	0.000636587	0.679239
NM_026797	52840	Dbndd2	0.349266	0.440482	0.29181	0.589153	8.05432	6.3802	2.08e-05	2.9359	0.000638019	0.681405
NM_009609	11465	Actg1	0.494981	0.47399	0.313952	0.634028	11.1562	6.37793	2.09e-05	2.9322	0.000638274	0.683902
NM_153122	75475	Oplah	0.331164	-0.341735	-0.457124	-0.226347	12.0694	-6.37763	2.09e-05	2.93171	0.000638274	0.68423
NM_172893	243771	Parp12	0.303507	0.304131	0.201456	0.406807	8.48012	6.37865	2.09e-05	2.93338	0.000638274	0.683106
NR_028264	668253	Dleu2	0.775788	-0.766426	-1.02521	-0.507641	10.1115	-6.3777	2.09e-05	2.93181	0.000638274	0.684161
NM_009108	20186	Nr1h4	0.436051	-0.468628	-0.627007	-0.310248	12.6459	-6.37181	2.11e-05	2.92218	0.000643712	0.690703
NM_134037	104112	Acly	1.51298	1.55165	1.02694	2.07636	10.997	6.36808	2.12e-05	2.91609	0.000646392	0.694871
NM_145579	232934	Mypop	0.238978	0.301006	0.199219	0.402793	6.60819	6.36821	2.12e-05	2.91629	0.000646392	0.694731
NM_011173	19128	Pros1	0.349392	-0.384806	-0.51497	-0.254643	10.4105	-6.36629	2.13e-05	2.91315	0.000647665	0.696888
NR_027658	667931	Gm8883	0.661501	0.644518	0.426452	0.862584	8.01783	6.36474	2.13e-05	2.91061	0.000648621	0.698642
NM_013678	20931	Surf2	0.33342	-0.322431	-0.431531	-0.213331	9.0191	-6.36423	2.14e-05	2.90978	0.000648621	0.699213
NM_019419	54208	Arl6ip1	0.367676	-0.434914	-0.58218	-0.287649	11.5453	-6.35969	2.15e-05	2.90234	0.000652795	0.704366
NM_027472	70591	5730455P16Rik	0.207675	0.23685	0.156601	0.317099	7.05429	6.35573	2.16e-05	2.89586	0.000655774	0.708892
NM_181409	194126	Mtmr11	0.603153	0.610429	0.403611	0.817246	6.36649	6.35596	2.16e-05	2.89623	0.000655774	0.708633
NM_138667	68652	Tab2	0.540671	0.46452	0.307068	0.621972	9.22746	6.35316	2.17e-05	2.89163	0.000657007	0.711857
NM_145928	52588	Tspan14	0.445658	0.403139	0.266506	0.539772	11.3894	6.35378	2.17e-05	2.89265	0.000657007	0.71114
NM_009160	20390	Sftpd	0.343586	0.441575	0.291866	0.591283	6.23793	6.35172	2.18e-05	2.88928	0.000657007	0.713509
NM_021393	58202	Nelfb	0.27713	0.304239	0.201107	0.407371	12.6852	6.35264	2.18e-05	2.89079	0.000657007	0.712451
NM_024468	79263	Trim39	0.366425	-0.345122	-0.462128	-0.228116	6.76394	-6.3518	2.18e-05	2.88942	0.000657007	0.713415
NM_001033204	101122	Rpusd3	0.498192	0.488515	0.322782	0.654247	8.53217	6.3475	2.19e-05	2.88237	0.000660294	0.7184
NM_024240	109145	Gins4	0.390169	-0.408113	-0.546528	-0.269698	10.2337	-6.34936	2.19e-05	2.88541	0.000658921	0.716247
TC1589973	NA		0.86023	1.01188	0.668359	1.35539	7.57441	6.34325	2.21e-05	2.8754	0.000664245	0.723362
NM_009676	11761	Aox1	0.330831	0.403688	0.266599	0.540778	11.2389	6.34127	2.22e-05	2.87213	0.000665778	0.725698
NM_017462	18975	Polg	0.192118	-0.220465	-0.295382	-0.145548	10.0225	-6.33716	2.23e-05	2.86539	0.000668998	0.730545
NM_019424	192236	Hps1	0.456789	0.551031	0.363828	0.738233	7.28716	6.33865	2.23e-05	2.86784	0.000667991	0.728778
NM_010637	16600	Klf4	0.640967	-0.686533	-0.919933	-0.453132	8.95534	-6.33421	2.24e-05	2.86056	0.000671584	0.734041
NM_178389	74246	Gale	1.52401	1.659	1.09476	2.22324	12.0964	6.33166	2.25e-05	2.85637	0.000673748	0.73708
NM_019401	64685	Nmi	0.36881	0.361611	0.238568	0.484654	12.7178	6.32876	2.26e-05	2.85161	0.000675256	0.740556
NM_021356	14388	Gab1	0.401186	-0.350058	-0.469137	-0.230979	7.0792	-6.33051	2.26e-05	2.85447	0.000674395	0.738463
NM_030261	75747	Sesn3	0.374037	0.369965	0.244077	0.495854	7.86471	6.3286	2.26e-05	2.85134	0.000675256	0.740756
NM_001101586	629203	Sult2a3	2.04087	2.59667	1.71271	3.48062	8.99217	6.32585	2.27e-05	2.84681	0.000677044	0.744071
NM_170786	12803	Cntf	0.524868	-0.610177	-0.817842	-0.402512	8.22214	-6.32741	2.27e-05	2.84939	0.000675941	0.742183
AK002636	27364	Srr	0.334481	0.333864	0.220157	0.447571	8.36229	6.32287	2.28e-05	2.84193	0.000677848	0.747666
ENSMUST00000175650	213027	Evi5l	0.269613	0.266581	0.175799	0.357363	6.32575	6.32357	2.28e-05	2.84307	0.000677701	0.746826
NM_172589	218454	Lhfpl2	0.282805	0.362189	0.238867	0.48551	6.4684	6.32455	2.28e-05	2.84469	0.000677232	0.745632
XM_006526284	72747	Ttc39c	0.527014	-0.548251	-0.734908	-0.361594	8.42021	-6.32511	2.28e-05	2.84561	0.000677232	0.744958
NM_001081422	665775	Bod1l	0.242997	-0.245328	-0.328913	-0.161743	7.53639	-6.3205	2.29e-05	2.83803	0.000679643	0.75055
NM_173051	380839	Serpinb1c	0.433374	0.442132	0.291485	0.592778	6.36379	6.32012	2.29e-05	2.83741	0.000679643	0.751014
NM_027141	79043	Spsb3	0.436575	0.38685	0.255028	0.518673	8.58168	6.31957	2.3e-05	2.8365	0.000679643	0.751685
NM_133781	12283	Cab39	0.249901	-0.324974	-0.435752	-0.214196	8.90378	-6.31725	2.3e-05	2.83268	0.000681596	0.754527
NM_146254	242584	Wdr78	0.261435	-0.29554	-0.396323	-0.194757	6.54065	-6.31484	2.31e-05	2.82871	0.000683264	0.757489
NM_001017426	216850	Kdm6b	0.39614	-0.463353	-0.621396	-0.305311	8.03602	-6.31352	2.32e-05	2.82655	0.000683264	0.759106
NM_052973	94186	Strn3	0.381671	-0.327487	-0.4392	-0.215774	11.3012	-6.31283	2.32e-05	2.82542	0.000683416	0.759958
NM_175105	66333	Aqp11	0.410903	-0.497747	-0.667519	-0.327976	11.6302	-6.31361	2.32e-05	2.82669	0.000683264	0.759002
NM_201361	381110	Rmdn2	0.427932	0.432865	0.285237	0.580493	11.0755	6.31417	2.32e-05	2.82761	0.000683264	0.758313
NM_008615	17436	Me1	1.28307	1.30538	0.859945	1.75082	11.9491	6.31081	2.33e-05	2.82209	0.000685049	0.762459
NM_027880	71718	Telo2	0.44616	0.483183	0.318288	0.648078	8.17565	6.31012	2.33e-05	2.82095	0.000685202	0.763315
NM_028117	72136	Chst14	0.422044	0.44995	0.296323	0.603577	8.17133	6.30711	2.34e-05	2.81601	0.000687941	0.767054
NM_023595	110074	Dut	0.333096	0.334639	0.220356	0.448922	9.74222	6.30561	2.35e-05	2.81354	0.000689002	0.768927
NM_001289431	217732	Cipc	0.673837	-0.794814	-1.06636	-0.523266	10.3096	-6.30306	2.36e-05	2.80934	0.000691242	0.772117
NM_011031	18452	P4ha2	0.735961	-0.995626	-1.33586	-0.655391	9.7374	-6.30159	2.36e-05	2.80692	0.000692281	0.77397
AY039032	17252	Rdh11	0.994486	1.1301	0.743784	1.51642	12.9753	6.29948	2.37e-05	2.80344	0.000692323	0.776631
NM_027301	70061	Sdr9c7	0.440289	0.508235	0.334519	0.681951	7.81753	6.30025	2.37e-05	2.80471	0.000692323	0.77566
NM_030595	26422	Nbea	0.256881	0.282311	0.185794	0.378828	5.99957	6.29881	2.37e-05	2.80234	0.000692323	0.777479
NM_145125	93871	Brwd1	0.314557	-0.361562	-0.485158	-0.237966	7.18452	-6.29958	2.37e-05	2.80361	0.000692323	0.776505
NM_207668	56318	Acpp	0.822266	0.931549	0.613096	1.25	7.71929	6.29932	2.37e-05	2.80318	0.000692323	0.77683
NM_019704	56395	Tmem115	0.232982	-0.266004	-0.357	-0.175008	9.9206	-6.29503	2.39e-05	2.79612	0.000695969	0.782269
NM_027744	71275	Noxred1	0.413187	-0.425328	-0.570861	-0.279795	6.14281	-6.29356	2.39e-05	2.79369	0.000697017	0.784144
NM_025950	67072	Cdc37l1	0.296375	-0.305585	-0.410202	-0.200968	9.72679	-6.29017	2.41e-05	2.78811	0.000700248	0.788479
NM_029896	77305	Wdr82	0.213895	-0.267443	-0.359021	-0.175865	8.68579	-6.28891	2.41e-05	2.78602	0.000701068	0.790104
NM_133234	170770	Bbc3	0.945801	0.928264	0.61028	1.24625	11.4246	6.28635	2.42e-05	2.78181	0.000703365	0.793395
NM_018811	54608	Abhd2	0.61892	-0.665919	-0.894208	-0.437631	8.36054	-6.2816	2.44e-05	2.77397	0.000706324	0.799559
NM_027904	71756	Cpn2	0.372471	-0.431745	-0.579751	-0.283738	14.2696	-6.28174	2.44e-05	2.7742	0.000706324	0.79938
NM_172604	219151	Scara3	0.407615	0.410424	0.269762	0.551086	6.88012	6.2833	2.44e-05	2.77679	0.000706238	0.797342
NM_175246	76793	Snip1	0.401258	-0.37736	-0.506706	-0.248013	8.31366	-6.28252	2.44e-05	2.77549	0.000706324	0.798362
NM_026166	67454	Ikbip	0.344431	0.367821	0.241495	0.494146	7.62988	6.27015	2.49e-05	2.75508	0.000718359	0.814619
NM_028108	72117	Naa50	0.221454	-0.276036	-0.370831	-0.181241	9.90001	-6.27065	2.49e-05	2.75591	0.000718359	0.813947
NM_027629	70974	Pgm2l1	0.396329	-0.45405	-0.610095	-0.298005	6.72377	-6.26594	2.5e-05	2.74813	0.000721394	0.820225
NM_029512	76080	Ttpal	0.475583	-0.498722	-0.670079	-0.327365	8.33621	-6.26744	2.5e-05	2.75061	0.000720895	0.818216
NM_144549	211770	Trib1	0.879967	-0.87766	-1.17927	-0.576056	10.6227	-6.26645	2.5e-05	2.74897	0.000721394	0.819547
NM_001164503	219181	Akap11	0.325057	-0.340679	-0.457789	-0.223568	9.08864	-6.26444	2.51e-05	2.74565	0.000722527	0.822235
AF037454	16396	Itch	0.48057	-0.498848	-0.670687	-0.327009	11.4015	-6.25144	2.56e-05	2.72416	0.000733706	0.83987
NM_008186	14884	Gtf2h1	0.402922	-0.492948	-0.662701	-0.323196	9.7728	-6.25343	2.56e-05	2.72745	0.000733362	0.837147
NM_010947	18209	Ntn3	0.568492	0.531941	0.348716	0.715167	8.57659	6.25189	2.56e-05	2.7249	0.000733706	0.839253
NM_025656	66603	Gemin2	0.588821	-0.544878	-0.732521	-0.357235	9.47091	-6.25317	2.56e-05	2.72702	0.000733362	0.8375
NM_026742	68493	Ndufaf4	0.477204	-0.600765	-0.807644	-0.393886	7.99372	-6.25347	2.56e-05	2.72752	0.000733362	0.837087
NM_001033463	381801	Tatdn2	0.375116	-0.450754	-0.606043	-0.295465	8.5569	-6.25074	2.57e-05	2.723	0.000733706	0.840827
NM_007459	11772	Ap2a2	0.33269	0.361716	0.237105	0.486326	8.12191	6.25096	2.57e-05	2.72337	0.000733706	0.840524
NM_172402	69906	Slc25a32	0.87196	-0.816189	-1.09751	-0.53487	9.4004	-6.24775	2.58e-05	2.71806	0.000736651	0.844939
NM_173417	238076	Kcns3	0.228605	-0.23738	-0.319246	-0.155514	5.97267	-6.24412	2.6e-05	2.71206	0.000740388	0.849966
NM_177868	329977	Fhad1	0.354681	-0.406041	-0.546116	-0.265966	6.26439	-6.24227	2.6e-05	2.709	0.00074198	0.852535
ENSMUST00000141357	27045	Nit1	0.235965	-0.258934	-0.348311	-0.169558	7.45215	-6.23879	2.62e-05	2.70324	0.000745564	0.857398
NM_027733	71242	Spata24	0.589206	0.61955	0.405681	0.833419	7.34476	6.23823	2.62e-05	2.7023	0.000745602	0.858188
NM_001163422	68972	Tatdn3	0.325776	0.329932	0.215986	0.443879	6.47788	6.2353	2.63e-05	2.69745	0.000746587	0.862308
NM_027030	69305	Dcps	0.281536	0.331672	0.21716	0.446184	11.3571	6.23721	2.63e-05	2.70062	0.000746036	0.859613
NM_033541	114643	Oas1c	0.677789	0.64465	0.422031	0.86727	7.5493	6.23584	2.63e-05	2.69835	0.000746576	0.861549
NM_171826	224250	Cldn25	0.333703	-0.432112	-0.581311	-0.282913	8.5175	-6.23681	2.63e-05	2.69996	0.000746036	0.860179
NM_080595	140703	Emid1	0.197516	0.225431	0.147558	0.303304	6.16248	6.23391	2.64e-05	2.69515	0.00074764	0.864272
AK040705	100504229	A530017D24Rik	0.324921	-0.381731	-0.513667	-0.249796	6.53149	-6.23059	2.65e-05	2.68964	0.000750486	0.868982
NM_016768	18516	Pbx3	0.636259	-0.570658	-0.767894	-0.373423	7.22648	-6.23053	2.65e-05	2.68955	0.000750486	0.869063
NM_009469	22241	Ulk1	0.839483	-0.715976	-0.96362	-0.468331	12.1013	-6.22591	2.67e-05	2.6819	0.000754872	0.875652
NM_133775	77125	Il33	0.357081	0.427869	0.279923	0.575816	7.70496	6.22787	2.67e-05	2.68515	0.000753101	0.872844
AK003646	553127	Cxx1b	0.360383	0.367156	0.240131	0.494181	11.6412	6.22435	2.68e-05	2.67932	0.000756145	0.877884
NM_144839	218793	Ube2e2	0.241785	0.247878	0.161961	0.333794	11.9311	6.21288	2.73e-05	2.6603	0.000769155	0.894527
NM_146489	258482	Olfr266	0.384071	0.409273	0.267418	0.551127	6.05403	6.21302	2.73e-05	2.66052	0.000769155	0.894328
NM_001101431	70291	2510049J12Rik	0.468902	0.469974	0.307056	0.632892	10.6664	6.2121	2.74e-05	2.65899	0.000769403	0.895679
NM_016974	13170	Dbp	2.02978	-2.63067	-3.54267	-1.71867	14.1587	-6.21164	2.74e-05	2.65823	0.000769403	0.896354
NM_026365	67767	Jagn1	0.323187	-0.416559	-0.561036	-0.272083	12.0938	-6.20887	2.75e-05	2.65364	0.000772061	0.900424
NM_175331	103466	Nt5dc3	0.269852	-0.353173	-0.475672	-0.230673	10.4826	-6.20849	2.75e-05	2.653	0.000772061	0.900995
NM_146099	226178	Wbp1l	0.368116	-0.384839	-0.518397	-0.251282	11.6458	-6.20503	2.77e-05	2.64725	0.000775788	0.90612
NM_023117	12531	Cdc25b	0.241151	-0.240694	-0.324261	-0.157127	6.34057	-6.20246	2.78e-05	2.64299	0.000778397	0.909946
NM_020011	56632	Sphk2	0.610577	0.558997	0.364707	0.753287	11.0055	6.19573	2.81e-05	2.63181	0.00078636	0.920041
NM_021460	16889	Lipa	0.382427	0.471977	0.307914	0.636041	11.4989	6.19501	2.81e-05	2.63062	0.000786612	0.921123
NM_010045	13349	Ackr1	0.376648	0.383678	0.250268	0.517088	6.35424	6.19316	2.82e-05	2.62753	0.000787667	0.923933
NM_011481	20811	Srms	0.508826	0.54956	0.358482	0.740639	6.33084	6.1935	2.82e-05	2.62811	0.000787667	0.923406
NM_146202	233890	Zfp768	0.265041	-0.299973	-0.404324	-0.195623	12.4025	-6.19045	2.83e-05	2.62303	0.000790504	0.928051
NM_007444	100041585	Amd2	0.623165	-0.683211	-0.921007	-0.445415	9.22166	-6.18704	2.85e-05	2.61736	0.000794259	0.933255
NM_009828	12428	Ccna2	0.475665	-0.603511	-0.813622	-0.393399	6.35646	-6.18541	2.86e-05	2.61466	0.000795031	0.935751
NM_021028	57813	Tk2	0.260345	0.329633	0.214875	0.444391	8.99737	6.18558	2.86e-05	2.61493	0.000795031	0.935499
NM_134469	110196	Fdps	1.05763	1.08969	0.710194	1.46918	14.3625	6.18344	2.87e-05	2.61137	0.000796935	0.938789
NM_016910	53892	Ppm1d	0.254644	-0.314368	-0.423919	-0.204817	7.11145	-6.17954	2.89e-05	2.60488	0.000801378	0.944824
NM_021527	59030	Mkks	0.226966	-0.238203	-0.321272	-0.155133	9.2371	-6.17501	2.91e-05	2.59734	0.000806681	0.951883
NM_001081957	100034251	Wfdc17	0.386124	0.443132	0.288543	0.597721	11.0184	6.17289	2.92e-05	2.59381	0.000808811	0.955206
NM_183195	277010	Marveld1	1.06529	-1.00888	-1.36087	-0.656876	9.49733	-6.17205	2.92e-05	2.59241	0.000809244	0.956526
NM_019393	50911	Exosc9	0.417485	0.406878	0.264897	0.548859	9.03727	6.17117	2.93e-05	2.59096	0.00080972	0.957899
NM_178392	75627	Snapc1	0.386427	0.374812	0.243991	0.505634	7.59016	6.16975	2.93e-05	2.58859	0.000810929	0.96014
NM_024479	79565	Wbscr27	0.402168	0.42886	0.27913	0.57859	8.89893	6.16793	2.94e-05	2.58556	0.000812677	0.963022
NM_175294	98415	Nucks1	0.401914	-0.421693	-0.568974	-0.274411	10.1491	-6.16568	2.95e-05	2.5818	0.000815007	0.966598
NM_145377	211007	Trim41	0.422491	-0.441078	-0.595324	-0.286831	9.49911	-6.15791	2.99e-05	2.56886	0.000824098	0.979028
NM_172746	233876	Hirip3	0.334099	-0.342284	-0.46202	-0.222549	8.91768	-6.15597	3e-05	2.56562	0.00082604	0.982161
NM_021888	60507	Qtrt1	0.26071	0.325518	0.211597	0.43944	8.27377	6.15323	3.01e-05	2.56106	0.000829067	0.98659
AK084607	66356	Knop1	0.391346	-0.477903	-0.645304	-0.310503	7.17878	-6.14776	3.04e-05	2.55193	0.000835873	0.995525
NAP042690-1	NA		0.353913	0.41451	0.269275	0.559746	6.00534	6.14606	3.05e-05	2.54909	0.000837519	0.998322
NM_027356	70240	Ufsp1	0.539183	-0.633431	-0.855539	-0.411323	7.89385	-6.14142	3.07e-05	2.54134	0.00084324	1
AK038845	NA		0.502882	0.575521	0.373682	0.77736	6.78712	6.1403	3.08e-05	2.53947	0.000843304	1
NM_201230	75296	Fgfr1op	0.336164	-0.393436	-0.531427	-0.255445	7.75933	-6.13985	3.08e-05	2.53872	0.000843304	1
NR_015456	52480	D7Ertd715e	0.6434	0.554549	0.360053	0.749045	6.66859	6.13991	3.08e-05	2.53883	0.000843304	1
BC064790	15289	Hmgb1	0.243689	0.240242	0.155966	0.324517	12.0052	6.13877	3.09e-05	2.53692	0.00084375	1
CF745569	97294	C79468	0.317982	0.334533	0.21717	0.451896	8.54097	6.13821	3.09e-05	2.53598	0.00084375	1
NM_172411	71874	2310007B03Rik	0.489251	0.525241	0.340967	0.709515	5.81917	6.13801	3.09e-05	2.53565	0.00084375	1
NM_172134	216134	Pdxk	0.626711	-0.668334	-0.902883	-0.433784	10.1394	-6.13609	3.1e-05	2.53245	0.000845715	1
NM_134025	103737	Pex12	0.19606	-0.194754	-0.263141	-0.126368	7.38673	-6.13269	3.12e-05	2.52676	0.000849653	1
NM_175507	240660	Slc35g1	0.607126	-0.648526	-0.876266	-0.420786	9.22802	-6.13226	3.12e-05	2.52605	0.000849653	1
AK028820	77418	C030015A19Rik	0.27525	-0.315944	-0.427029	-0.20486	7.07256	-6.12478	3.16e-05	2.51354	0.000859496	1
NM_177025	319876	Cobll1	0.466529	-0.469265	-0.634279	-0.304251	8.18678	-6.12394	3.16e-05	2.51214	0.000859972	1
NM_177594	210376	Mtmr9	0.181706	0.216239	0.14017	0.292308	7.43521	6.12154	3.17e-05	2.50814	0.000862659	1
NM_026411	67851	1700021F05Rik	0.362071	0.345261	0.223679	0.466843	12.0075	6.11521	3.21e-05	2.49754	0.000870867	1
NM_173719	80509	Med8	0.22897	0.254695	0.164999	0.344391	10.1796	6.1148	3.21e-05	2.49686	0.000870867	1
NM_153489	74383	Ubap2l	0.269655	-0.331771	-0.448663	-0.21488	7.78618	-6.11209	3.22e-05	2.49231	0.000873629	1
NM_019775	56373	Cpb2	0.335346	0.349013	0.226043	0.471984	14.6259	6.11189	3.23e-05	2.49198	0.000873629	1
NM_007715	12753	Clock	0.330446	0.344446	0.223037	0.465854	7.6586	6.10947	3.24e-05	2.48794	0.000875431	1
NM_026168	67456	Ergic2	0.271298	-0.309361	-0.418408	-0.200314	9.6054	-6.10922	3.24e-05	2.48751	0.000875431	1
NM_175391	108956	Apol7c	0.648803	0.710434	0.459982	0.960886	9.9767	6.10846	3.24e-05	2.48624	0.000875693	1
XR_380545	320700	A930033H14Rik	1.27068	-1.17011	-1.58256	-0.757649	6.73057	-6.10914	3.24e-05	2.48738	0.000875431	1
NM_175308	100465	Mob3c	0.361794	-0.35653	-0.482319	-0.230742	7.99425	-6.10364	3.27e-05	2.47817	0.000881965	1
NM_011402	20531	Slc34a2	0.321556	0.357206	0.231124	0.483287	5.77506	6.10097	3.28e-05	2.47369	0.000884416	1
NR_003623	277333	Gm5069	0.368671	0.459878	0.297597	0.622158	14.2601	6.10252	3.28e-05	2.47629	0.000882876	1
NM_178617	69352	Necab1	0.377938	0.445299	0.287901	0.602697	8.06521	6.09236	3.33e-05	2.45927	0.000896358	1
NM_007600	12333	Capn1	0.306186	0.335071	0.216588	0.453553	7.58707	6.08998	3.34e-05	2.45528	0.000898418	1
NM_007657	12527	Cd9	0.854437	0.826901	0.534514	1.11929	11.8631	6.09015	3.34e-05	2.45555	0.000898418	1
NM_001081059	76137	Mcur1	0.317367	-0.325402	-0.440519	-0.210286	10.3982	-6.0872	3.36e-05	2.45062	0.000901822	1
NM_001163268	381810	Lpar5	0.766953	0.700075	0.452367	0.947783	7.49598	6.08607	3.37e-05	2.44872	0.000902779	1
NM_010922	18100	Mrpl40	0.226349	0.230775	0.149101	0.31245	11.3474	6.08465	3.37e-05	2.44633	0.000904164	1
NM_001081300	110796	Tshz1	0.427826	-0.407289	-0.551518	-0.263061	8.52964	-6.08114	3.39e-05	2.44044	0.000908173	1
BC021355	67134	Nop56	0.421381	-0.563472	-0.763045	-0.363899	11.3114	-6.08	3.4e-05	2.43854	0.000908173	1
NM_001040111	69710	Arap1	0.356681	0.381337	0.246282	0.516392	7.34109	6.08037	3.4e-05	2.43916	0.000908173	1
NM_145488	224824	Pex6	0.237871	-0.285049	-0.385994	-0.184105	13.0194	-6.08094	3.4e-05	2.4401	0.000908173	1
NM_009298	20935	Surf6	0.373909	-0.388309	-0.525878	-0.25074	8.67262	-6.07843	3.41e-05	2.43589	0.000909109	1
NM_015760	50490	Nox4	0.526429	-0.624861	-0.846253	-0.403469	7.227	-6.07791	3.41e-05	2.43502	0.000909109	1
NM_145487	75210	Prr3	0.279303	-0.327714	-0.443823	-0.211606	6.55772	-6.07806	3.41e-05	2.43527	0.000909109	1
NM_009879	12589	Ift81	0.247154	0.244331	0.157749	0.330913	6.86489	6.07695	3.42e-05	2.43341	0.000909529	1
NM_025411	66193	Pithd1	0.259611	0.280772	0.181272	0.380272	9.51509	6.07665	3.42e-05	2.4329	0.000909529	1
NM_145987	213989	Tmem82	0.395747	-0.517462	-0.70086	-0.334065	9.86208	-6.07601	3.42e-05	2.43184	0.000909748	1
NM_026913	69028	Mitd1	0.33201	0.314225	0.202823	0.425626	8.54823	6.07412	3.43e-05	2.42866	0.000911862	1
NM_011797	23831	Car14	0.35698	0.480465	0.310096	0.650833	11.679	6.07303	3.44e-05	2.42683	0.000912774	1
NM_010281	14590	Ggh	0.45404	0.530252	0.342113	0.718392	9.65419	6.06927	3.46e-05	2.42051	0.000917737	1
U40375	20926	Supt6	0.289289	-0.308282	-0.417736	-0.198829	10.1839	-6.06529	3.48e-05	2.41382	0.000923069	1
NM_001033537	320655	Pgap3	0.436643	0.420055	0.270883	0.569227	7.67519	6.06389	3.49e-05	2.41148	0.00092446	1
XR_388230	102634904	LOC102634904	0.627469	0.528874	0.340897	0.716851	8.32429	6.05871	3.52e-05	2.40276	0.000931695	1
NM_007881	13498	Atn1	0.372438	-0.335807	-0.455196	-0.216417	8.11003	-6.057	3.53e-05	2.39989	0.000932584	1
NM_008884	18854	Pml	0.272871	0.298396	0.192319	0.404473	8.49196	6.05766	3.53e-05	2.40101	0.000932557	1
NM_021791	60425	Doc2g	0.351132	-0.381542	-0.517199	-0.245885	6.52324	-6.05667	3.53e-05	2.39934	0.000932584	1
ENSMUST00000183928	NA		0.398066	0.396709	0.255634	0.537784	6.70225	6.05558	3.54e-05	2.3975	0.000932844	1
NM_024438	68082	Dusp19	0.307413	0.3066	0.197568	0.415632	7.27544	6.05554	3.54e-05	2.39743	0.000932844	1
NM_026833	68767	Wash	0.29884	0.418388	0.26952	0.567257	11.3079	6.05216	3.56e-05	2.39174	0.000937339	1
NM_025339	66079	Tmem42	0.279425	-0.315081	-0.42722	-0.202941	10.2201	-6.05057	3.57e-05	2.38907	0.00093892	1
ENSMUST00000026663	30951	Cbx8	0.60953	-0.56428	-0.765156	-0.363404	7.23277	-6.04923	3.58e-05	2.38682	0.00093892	1
NM_011121	18817	Plk1	0.510512	-0.738241	-1.00104	-0.475443	6.37963	-6.04937	3.58e-05	2.38706	0.00093892	1
NM_027468	70574	Cpm	0.826924	-0.73787	-1.00054	-0.475197	8.41406	-6.04921	3.58e-05	2.38678	0.00093892	1
NM_008637	17766	Nudt1	0.356796	0.382113	0.246048	0.518178	10.2067	6.04754	3.59e-05	2.38398	0.00094069	1
NM_013859	29805	Znhit2	0.248591	-0.297465	-0.403395	-0.191534	11.1239	-6.04711	3.59e-05	2.38325	0.00094069	1
NM_001044719	224647	D17Wsu92e	0.268202	-0.284008	-0.385166	-0.182851	9.15983	-6.04596	3.6e-05	2.38132	0.000941518	1
NM_026194	67490	Ufl1	0.571156	0.501462	0.322825	0.680099	9.44112	6.04504	3.6e-05	2.37976	0.000941518	1
NM_145145	99011	Pomt1	0.535307	0.642532	0.413662	0.871402	8.98677	6.0456	3.6e-05	2.38072	0.000941518	1
NM_009498	22319	Vamp3	0.204565	-0.22659	-0.30732	-0.14586	6.76821	-6.04418	3.61e-05	2.37832	0.000941518	1
NR_004857	100134990	Gm12060	0.267229	0.311454	0.200492	0.422417	13.4285	6.0444	3.61e-05	2.37869	0.000941518	1
NM_175255	77371	Sec24a	0.367276	-0.439131	-0.595663	-0.2826	9.39967	-6.04123	3.63e-05	2.37335	0.000945393	1
NM_054043	76626	Msi2	0.245076	0.244317	0.15716	0.331474	7.78392	6.0365	3.65e-05	2.36539	0.000952086	1
NM_010731	16969	Zbtb7a	0.44483	-0.496032	-0.673032	-0.319032	8.98405	-6.03489	3.66e-05	2.36268	0.000953304	1
NM_029653	69635	Dapk1	0.753099	0.749807	0.482194	1.01742	9.66075	6.03357	3.67e-05	2.36045	0.000954461	1
NM_176838	77411	Esrp2	0.439799	0.41188	0.264905	0.558854	11.7106	6.03478	3.67e-05	2.36249	0.000953304	1
NM_001033379	319618	Dcp1b	0.259175	0.283231	0.182126	0.384337	6.84811	6.03253	3.68e-05	2.35869	0.000955365	1
NM_019579	56217	Mpp5	0.302427	-0.343686	-0.4664	-0.220973	7.55278	-6.03121	3.69e-05	2.35648	0.000956695	1
NM_130862	108100	Baiap2	0.426554	0.489554	0.314736	0.664373	7.24953	6.03041	3.69e-05	2.35512	0.000957222	1
NM_001007577	245695	Tceanc	0.198372	0.199694	0.128377	0.271012	6.76756	6.02978	3.7e-05	2.35407	0.000957452	1
NM_173866	108682	Gpt2	0.706614	-0.835907	-1.13466	-0.537154	13.8905	-6.02529	3.72e-05	2.3465	0.000963112	1
NM_008787	18541	Pcnt	0.310975	-0.291524	-0.395749	-0.1873	7.89344	-6.02336	3.74e-05	2.34325	0.000965201	1
NM_009687	11792	Apex1	0.455562	0.48028	0.308564	0.651996	10.9551	6.02304	3.74e-05	2.3427	0.000965201	1
NM_031196	20509	Slc19a1	0.506466	-0.524245	-0.711788	-0.336702	8.21216	-6.01958	3.76e-05	2.33686	0.000969258	1
NM_172771	235380	Dmxl2	0.392457	-0.387217	-0.525725	-0.248709	6.97008	-6.02022	3.76e-05	2.33794	0.000968982	1
NM_001081315	268936	Brpf3	0.26717	-0.312246	-0.42398	-0.200513	6.01592	-6.01792	3.77e-05	2.33406	0.000971171	1
XM_006508837	50770	Atp11a	0.294871	0.402808	0.258619	0.546997	6.34327	6.0159	3.78e-05	2.33065	0.000973679	1
NM_001013028	103266	Tmem263	0.391262	0.392637	0.252058	0.533217	9.54821	6.01454	3.79e-05	2.32835	0.000974403	1
NM_133994	103140	Gstt3	0.747943	0.763073	0.489862	1.03629	14.4609	6.01451	3.79e-05	2.3283	0.000974403	1
NM_028036	71983	Tmco6	0.406912	0.452438	0.29042	0.614455	7.59458	6.01354	3.8e-05	2.32667	0.000975213	1
NAP102621-1	NA		0.448442	0.539401	0.346171	0.732631	6.38498	6.01133	3.81e-05	2.32293	0.000978047	1
NM_008302	15516	Hsp90ab1	0.245078	-0.286418	-0.389076	-0.183761	13.1725	-6.00819	3.83e-05	2.31763	0.000980586	1
NM_016854	53412	Ppp1r3c	0.79896	1.00552	0.645137	1.3659	8.75711	6.00844	3.83e-05	2.31806	0.000980586	1
NM_027236	69860	Eif1ad	0.347692	-0.401662	-0.545632	-0.257692	9.22225	-6.00789	3.83e-05	2.31713	0.000980586	1
NM_145933	20440	St6gal1	0.655294	0.591727	0.379674	0.803781	8.9239	6.0091	3.83e-05	2.31917	0.000980586	1
NM_001039511	117198	Ivns1abp	0.428461	-0.455773	-0.619154	-0.292392	6.1842	-6.00732	3.84e-05	2.31616	0.000980759	1
NM_022882	64898	Lpin2	0.808867	-0.757182	-1.0287	-0.485666	9.42868	-6.00535	3.85e-05	2.31285	0.000983206	1
NM_025555	66421	2410004B18Rik	0.400412	-0.487334	-0.662116	-0.312553	9.19901	-6.00433	3.86e-05	2.31112	0.000984116	1
NM_009883	12608	Cebpb	1.14464	-1.22459	-1.6639	-0.785276	10.5315	-6.00274	3.87e-05	2.30843	0.000985198	1
NM_027148	69639	Exosc8	0.29456	0.366595	0.235082	0.498108	10.0461	6.00275	3.87e-05	2.30845	0.000985198	1
NM_001110778	11488	Adam11	0.644782	0.72014	0.461707	0.978572	6.63574	6.00071	3.88e-05	2.305	0.000987604	1
NM_009026	19416	Rasd1	0.769496	-0.734023	-0.997454	-0.470592	6.0919	-6.00034	3.88e-05	2.30438	0.000987604	1
AK014122	73161	3110035C09Rik	0.387091	-0.373881	-0.508326	-0.239436	7.60852	-5.98854	3.96e-05	2.28443	0.00100646	1
NM_001077348	66968	Plin5	1.22985	-1.13181	-1.53893	-0.724685	13.2677	-5.9866	3.97e-05	2.28115	0.00100767	1
NM_001081118	101471	Phrf1	0.383756	-0.470387	-0.639571	-0.301203	9.29744	-5.98727	3.97e-05	2.28228	0.00100767	1
NM_172943	268420	Alkbh5	0.323839	-0.394194	-0.535994	-0.252394	11.249	-5.98643	3.97e-05	2.28086	0.00100767	1
NM_001024616	227624	Rabl6	0.439457	-0.426577	-0.580147	-0.273006	7.70398	-5.98168	4e-05	2.27283	0.0010149	1
NM_011814	23879	Fxr2	0.247569	-0.259914	-0.353492	-0.166336	8.27201	-5.9812	4.01e-05	2.27201	0.00101493	1
NM_011934	26380	Esrrb	0.297261	0.273636	0.1751	0.372172	5.9864	5.98015	4.01e-05	2.27024	0.00101543	1
ENSMUST00000177236	67150	Rnf141	0.343702	0.365624	0.23396	0.497288	9.92579	5.97998	4.02e-05	2.26995	0.00101543	1
NM_011751	22680	Zfp207	0.371486	0.367284	0.234957	0.499611	10.5383	5.97704	4.04e-05	2.26496	0.00101965	1
NM_009748	12068	Bet1	0.640837	0.605628	0.387346	0.823911	11.1117	5.97475	4.05e-05	2.26109	0.00102277	1
NM_001025067	269473	Lrig2	0.233207	0.260796	0.166789	0.354804	8.03388	5.97408	4.06e-05	2.25995	0.00102313	1
NM_172881	243085	Ugt2b35	0.537435	0.567344	0.362814	0.771874	11.2002	5.9734	4.06e-05	2.25881	0.00102349	1
AK021086	16974	Lrp6	0.254303	0.320597	0.204938	0.436255	7.06826	5.96917	4.09e-05	2.25164	0.00102922	1
NM_001276361	227634	Camsap1	0.528947	-0.485032	-0.660027	-0.310038	10.5069	-5.96868	4.09e-05	2.25081	0.00102922	1
Z14986	11702	Amd1	0.687342	-0.643145	-0.875179	-0.41111	11.2645	-5.96882	4.09e-05	2.25104	0.00102922	1
NM_010798	17319	Mif	0.343244	0.365277	0.233433	0.497121	13.2567	5.96617	4.11e-05	2.24655	0.00103276	1
NM_178883	98376	Gorab	0.31755	0.348297	0.222509	0.474085	6.96103	5.96271	4.13e-05	2.24069	0.00103796	1
NM_013888	30045	Dnajc12	0.383842	0.350682	0.224015	0.477349	10.0111	5.96188	4.14e-05	2.23928	0.00103861	1
NM_134083	105670	Rcbtb2	0.290816	0.290633	0.185589	0.395676	9.42071	5.95812	4.17e-05	2.23291	0.00104436	1
NM_011316	20211	Saa4	0.678596	-0.852389	-1.16061	-0.544167	12.7254	-5.95535	4.18e-05	2.22821	0.00104761	1
NM_011680	22282	Usf2	0.26724	-0.303032	-0.412599	-0.193465	9.68908	-5.95584	4.18e-05	2.22904	0.00104756	1
NM_011235	19364	Rad51d	0.218114	0.233114	0.14879	0.317438	7.50365	5.95319	4.2e-05	2.22455	0.00105059	1
NM_008001	14163	Fgd1	0.250297	0.277416	0.177032	0.377799	6.3066	5.95117	4.21e-05	2.22112	0.00105336	1
NM_009923	12799	Cnp	0.592015	0.740755	0.472648	1.00886	9.02851	5.94975	4.22e-05	2.21872	0.00105425	1
NM_010019	13143	Dapk2	0.515645	0.455964	0.290945	0.620982	10.3626	5.95019	4.22e-05	2.21945	0.00105425	1
NM_019506	12165	Gdf2	0.311067	-0.372078	-0.506807	-0.237348	9.84346	-5.94707	4.24e-05	2.21416	0.00105819	1
NM_025988	67131	Acbd4	0.260757	0.290659	0.185371	0.395948	13.9976	5.94479	4.26e-05	2.21029	0.00106055	1
NM_178404	78751	Zc3h6	0.298352	0.323669	0.206412	0.440927	6.14777	5.94423	4.26e-05	2.20933	0.00106055	1
NM_180678	353172	Gars	0.30788	0.322716	0.205815	0.439616	7.99804	5.94479	4.26e-05	2.21029	0.00106055	1
NM_001033606	74205	Acsl3	0.699226	0.775631	0.494597	1.05666	9.41172	5.94334	4.27e-05	2.20782	0.00106079	1
NM_016871	53333	Tomm40	0.345072	-0.400537	-0.545648	-0.255425	8.52861	-5.94392	4.27e-05	2.20882	0.00106055	1
AK042659	NA		0.338686	-0.328754	-0.447897	-0.209612	5.96382	-5.94209	4.28e-05	2.2057	0.0010614	1
BC059807	71389	Chd6	0.285724	0.356393	0.22724	0.485546	6.47099	5.94235	4.28e-05	2.20614	0.0010614	1
NM_029280	75422	Mettl5	0.227298	0.23727	0.151251	0.32329	10.5233	5.93989	4.29e-05	2.20197	0.0010637	1
NM_177030	319899	Dock6	0.285735	0.316157	0.201558	0.430756	6.64836	5.94092	4.29e-05	2.20373	0.00106267	1
NM_008777	18478	Pah	0.374045	-0.3728	-0.508079	-0.237521	16.2373	-5.93441	4.33e-05	2.19266	0.00107253	1
NM_008030	14262	Fmo3	0.646659	-0.66895	-0.911749	-0.426151	15.7517	-5.93307	4.34e-05	2.19039	0.00107253	1
NM_008500	16874	Lhx6	0.837007	0.859271	0.547417	1.17112	8.30303	5.93352	4.34e-05	2.19114	0.00107253	1
NM_025485	64655	Mrps22	0.304301	0.359724	0.229168	0.490281	10.958	5.9334	4.34e-05	2.19095	0.00107253	1
NM_011342	20333	Sec22b	0.391603	0.369957	0.235671	0.504243	11.324	5.93271	4.35e-05	2.18978	0.00107253	1
NM_007992	14115	Fbln2	0.394307	-0.433244	-0.590536	-0.275952	7.64999	-5.93142	4.36e-05	2.18758	0.00107404	1
XR_388174	100042484	4732419C18Rik	0.752914	0.733822	0.467369	1.00028	10.308	5.93066	4.36e-05	2.18629	0.0010746	1
ENSMUST00000141105	69352	Necab1	0.485802	0.526861	0.335421	0.718301	7.35674	5.92648	4.39e-05	2.17917	0.00108077	1
NM_009543	22644	Rnf103	0.273278	0.347468	0.2212	0.473736	9.8045	5.92591	4.4e-05	2.17821	0.00108077	1
NM_024478	17713	Grpel1	0.232386	-0.239733	-0.326849	-0.152618	11.7776	-5.92605	4.4e-05	2.17844	0.00108077	1
NM_009086	20017	Polr1b	0.375397	-0.386051	-0.52637	-0.245732	8.08228	-5.92465	4.41e-05	2.17606	0.00108197	1
NM_010156	209086	Samd9l	0.333909	0.322703	0.205398	0.440009	6.92532	5.92404	4.41e-05	2.17503	0.00108197	1
NM_017368	13046	Celf1	0.308105	-0.354783	-0.483763	-0.225804	7.76872	-5.92346	4.41e-05	2.17404	0.00108197	1
NM_028083	110749	Chaf1b	0.559157	-0.576771	-0.78644	-0.367102	8.10722	-5.92383	4.41e-05	2.17467	0.00108197	1
NM_009193	20492	Slbp	0.434896	-0.40279	-0.549366	-0.256215	10.5974	-5.91767	4.46e-05	2.16419	0.00109173	1
NM_153153	225115	Svil	0.974729	0.880163	0.559844	1.20048	10.2438	5.91717	4.46e-05	2.16334	0.00109183	1
NM_023773	75339	Mphosph8	0.324031	-0.36956	-0.504074	-0.235045	8.45424	-5.91627	4.47e-05	2.16181	0.00109266	1
NM_031874	19340	Rab3d	0.431273	0.4036	0.256628	0.550572	7.54057	5.91358	4.49e-05	2.15723	0.00109679	1
NM_020518	57276	Vsig2	0.533037	-0.528724	-0.721305	-0.336143	6.92509	-5.91221	4.5e-05	2.1549	0.00109849	1
NM_053208	112406	Egln2	0.39132	-0.385223	-0.525596	-0.244849	11.8536	-5.90963	4.52e-05	2.15051	0.00110243	1
NM_009699	11827	Aqp2	0.342872	0.400052	0.254199	0.545905	7.53965	5.90656	4.54e-05	2.14528	0.00110686	1
NM_028233	72416	Lrpprc	0.304893	-0.298932	-0.407922	-0.189943	10.1748	-5.90636	4.54e-05	2.14495	0.00110686	1
NM_010402	15111	Hand2	0.286273	-0.299274	-0.408482	-0.190065	6.34924	-5.90128	4.58e-05	2.13628	0.00111517	1
NM_026483	67973	Mphosph10	0.451425	-0.446367	-0.609259	-0.283476	7.45078	-5.90103	4.58e-05	2.13585	0.00111517	1
NM_146260	20776	Tmie	0.828824	0.905252	0.57479	1.23571	10.1941	5.89904	4.6e-05	2.13247	0.00111807	1
NM_011101	18750	Prkca	0.478012	0.466212	0.296	0.636425	6.69223	5.89829	4.61e-05	2.13119	0.00111866	1
AK077973	320621	D830044D21Rik	0.284459	0.290637	0.184482	0.396791	6.1953	5.89583	4.62e-05	2.127	0.00112246	1
S89400	14337	Ftl2	0.342622	0.318109	0.201894	0.434323	16.9015	5.89454	4.63e-05	2.12479	0.00112408	1
NM_028105	72113	Adck1	0.253186	0.26714	0.169526	0.364754	10.2808	5.8933	4.64e-05	2.12268	0.00112499	1
NM_026949	69125	Cnot8	0.233525	0.24479	0.15534	0.334239	9.41358	5.89317	4.65e-05	2.12247	0.00112499	1
NM_008713	18127	Nos3	0.337068	-0.40088	-0.547451	-0.254308	7.37173	-5.88976	4.67e-05	2.11665	0.00113063	1
NM_001135559	20663	Sos2	0.328066	-0.295376	-0.403399	-0.187353	9.56939	-5.88835	4.68e-05	2.11424	0.00113238	1
NM_011202	19247	Ptpn11	0.246937	-0.235456	-0.321571	-0.149341	11.9453	-5.88797	4.69e-05	2.11359	0.00113238	1
NM_028153	72205	Eml2	0.363861	0.453248	0.28741	0.619086	10.7655	5.88552	4.71e-05	2.10942	0.0011362	1
NM_198113	245857	Ssh3	0.256374	0.253077	0.160405	0.345749	6.44278	5.88082	4.74e-05	2.1014	0.00114379	1
NM_172281	233900	Rnf40	0.199677	-0.258147	-0.352682	-0.163612	9.40438	-5.88039	4.75e-05	2.10066	0.00114379	1
NM_173733	211389	Suox	0.411394	0.461063	0.292214	0.629911	14.3059	5.88026	4.75e-05	2.10044	0.00114379	1
NM_011399	20524	Slc25a17	0.375617	0.36011	0.228159	0.49206	11.3086	5.87702	4.77e-05	2.09491	0.00114751	1
NM_017406	12915	Atf6b	0.432734	0.408686	0.258954	0.558418	8.0452	5.8777	4.77e-05	2.09606	0.00114705	1
NM_026637	110175	Ggct	0.443357	0.4187	0.265305	0.572095	11.6137	5.87792	4.77e-05	2.09645	0.00114705	1
NM_026556	68097	Dynll2	0.259158	0.322674	0.204431	0.440917	12.2176	5.87655	4.78e-05	2.0941	0.00114759	1
NM_019727	56440	Snx1	0.228155	0.304446	0.192788	0.416103	11.526	5.87158	4.82e-05	2.08562	0.00115638	1
NM_026960	69146	Gsdmd	0.376259	0.428999	0.271466	0.586533	10.7387	5.86431	4.88e-05	2.07319	0.00116979	1
NM_008508	16939	Lor	0.927227	-1.00127	-1.36906	-0.633477	8.5388	-5.8625	4.89e-05	2.0701	0.00117251	1
NM_178283	142688	Asb13	0.366546	0.378805	0.239618	0.517992	9.38785	5.8607	4.91e-05	2.06702	0.00117521	1
NM_080643	140721	Caskin2	0.372292	-0.398087	-0.544392	-0.251783	9.59238	-5.85941	4.92e-05	2.06481	0.00117692	1
NM_021890	60527	Fads3	0.233082	0.268328	0.169683	0.366973	7.31128	5.85767	4.93e-05	2.06185	0.00117951	1
NM_139063	17828	Bloc1s5	0.323056	0.322014	0.203543	0.440485	9.38429	5.85323	4.97e-05	2.05425	0.00118752	1
AK051045	83673	Snhg1	0.366762	-0.417283	-0.57094	-0.263625	5.74741	-5.84803	5.01e-05	2.04534	0.00119712	1
NM_001081180	72432	Spink5	0.612649	-0.611773	-0.837087	-0.38646	6.16796	-5.84704	5.02e-05	2.04366	0.00119824	1
NM_009713	11883	Arsa	0.558921	0.484462	0.305906	0.663019	10.9378	5.84276	5.06e-05	2.03632	0.00120529	1
NM_022989	65103	Arl6ip6	0.295869	-0.32879	-0.449972	-0.207608	7.84277	-5.8427	5.06e-05	2.03623	0.00120529	1
NM_026876	98685	Trmt1l	0.25639	-0.300431	-0.411283	-0.189578	7.71286	-5.83624	5.11e-05	2.02516	0.00121732	1
NM_008844	18717	Pip5k1c	0.303508	0.317943	0.200615	0.435271	7.85593	5.83554	5.12e-05	2.02396	0.00121732	1
NM_030702	80886	Senp3	0.248475	-0.273301	-0.374152	-0.172449	9.13751	-5.83568	5.12e-05	2.02421	0.00121732	1
NM_023258	66824	Pycard	0.307987	0.393445	0.248224	0.538666	8.19362	5.83427	5.13e-05	2.02179	0.00121905	1
NM_010573	16371	Irx1	0.298246	-0.362147	-0.49585	-0.228444	6.64476	-5.83281	5.14e-05	2.01928	0.00121946	1
AK040606	NA		0.389091	0.370009	0.233393	0.506625	8.38904	5.83236	5.15e-05	2.01851	0.00121946	1
NM_029662	76574	Mfsd2a	2.09316	-2.08221	-2.85099	-1.31343	13.6791	-5.83252	5.15e-05	2.01879	0.00121946	1
NM_144833	52708	Zfp410	0.356614	-0.352888	-0.483178	-0.222598	9.02465	-5.83255	5.15e-05	2.01884	0.00121946	1
NM_011181	19158	Cyth2	0.323381	-0.327837	-0.448927	-0.206747	7.25212	-5.83019	5.17e-05	2.0148	0.00122305	1
NM_001033298	228730	Kiz	0.312336	-0.317965	-0.435447	-0.200483	11.1123	-5.82829	5.18e-05	2.01154	0.00122539	1
NM_025451	66259	Camk2n1	0.374494	-0.357382	-0.48943	-0.225334	10.6055	-5.82821	5.18e-05	2.0114	0.00122539	1
NM_026276	67618	Aasdhppt	0.229163	0.25397	0.16012	0.347819	10.1971	5.82752	5.19e-05	2.01021	0.00122594	1
NR_045057	100504661	Gm20337	0.501656	0.496618	0.312947	0.68029	6.09441	5.82256	5.23e-05	2.00171	0.00123537	1
AK145471	67031	Upf3a	0.248317	-0.267433	-0.366377	-0.168489	12.6051	-5.82049	5.25e-05	1.99816	0.00123792	1
NM_198422	231474	Paqr3	0.518965	-0.522291	-0.715508	-0.329074	6.45122	-5.82104	5.25e-05	1.99911	0.00123766	1
NM_175252	77117	Zfp934	0.224514	0.224361	0.141339	0.307384	7.65413	5.81949	5.26e-05	1.99644	0.00123826	1
NM_177993	73389	Hbp1	0.469592	0.488563	0.307775	0.669351	7.44738	5.81948	5.26e-05	1.99643	0.00123826	1
NM_023044	65221	Slc15a3	0.318458	0.314763	0.19826	0.431265	7.19397	5.81808	5.27e-05	1.99403	0.0012403	1
NM_027897	52428	Rhpn2	0.526995	0.511026	0.32184	0.700211	10.242	5.81686	5.28e-05	1.99193	0.0012411	1
NM_028185	72290	Lsm11	0.309557	0.387966	0.244338	0.531594	6.75251	5.81685	5.28e-05	1.99193	0.0012411	1
NM_009997	13086	Cyp2a4	0.235886	-0.272188	-0.372991	-0.171384	16.3187	-5.81468	5.3e-05	1.98819	0.00124479	1
NM_030116	78523	Mrpl9	0.218436	-0.264072	-0.361887	-0.166257	9.24721	-5.81366	5.31e-05	1.98644	0.00124603	1
NM_178115	214764	Edrf1	0.370408	-0.436719	-0.598497	-0.274942	8.26336	-5.81324	5.32e-05	1.98572	0.00124603	1
NM_028176	72269	Cda	0.734868	0.745484	0.469091	1.02188	8.75267	5.80824	5.36e-05	1.97714	0.00125484	1
NR_028574	69895	Snhg8	0.360808	-0.402186	-0.551294	-0.253077	6.55261	-5.8084	5.36e-05	1.97741	0.00125484	1
NM_011965	26440	Psma1	0.292785	0.309647	0.194817	0.424477	13.8005	5.80691	5.37e-05	1.97485	0.00125677	1
NM_001033294	227674	Ddx31	0.284497	-0.315894	-0.433072	-0.198715	8.97573	-5.80532	5.39e-05	1.97213	0.00125925	1
NM_144923	233016	Blvrb	0.633632	0.851955	0.535885	1.16803	11.5869	5.80452	5.4e-05	1.97075	0.00126006	1
Z49204	18115	Nnt	0.296004	-0.326986	-0.448332	-0.20564	9.69444	-5.8028	5.41e-05	1.9678	0.00126284	1
NM_001270988	75302	Asxl2	0.339151	-0.424879	-0.582582	-0.267176	7.71495	-5.80173	5.42e-05	1.96596	0.00126385	1
NM_175207	74251	Ankrd9	0.753416	-0.866552	-1.18821	-0.544899	8.04834	-5.80149	5.42e-05	1.96554	0.00126385	1
NM_009953	12922	Crhr2	0.526688	0.497705	0.312932	0.682478	6.7941	5.80052	5.43e-05	1.96388	0.00126503	1
NM_001077661	72046	Urgcp	0.385185	-0.334818	-0.459133	-0.210503	10.0078	-5.79987	5.44e-05	1.96276	0.00126517	1
NM_007635	12452	Ccng2	0.465431	0.603709	0.379548	0.827871	10.2913	5.79962	5.44e-05	1.96233	0.00126517	1
BC069989	20788	Srebf2	0.422642	0.41875	0.26324	0.57426	9.41832	5.79869	5.45e-05	1.96073	0.00126537	1
NM_146214	234724	Tat	0.729303	-0.713594	-0.978588	-0.448599	16.1104	-5.79892	5.45e-05	1.96113	0.00126537	1
NM_001039552	381062	Ermard	0.210323	0.208943	0.131322	0.286564	8.54942	5.79668	5.47e-05	1.95728	0.00126878	1
NAP062176-1	NA		0.45941	0.621059	0.390068	0.852049	13.5894	5.78991	5.53e-05	1.94564	0.00128254	1
NM_029688	76650	Srxn1	0.560388	0.528807	0.332094	0.72552	9.15453	5.78892	5.54e-05	1.94394	0.00128377	1
NM_019752	64704	Htra2	0.256339	0.2632	0.16525	0.36115	11.4468	5.78649	5.56e-05	1.93976	0.00128726	1
NM_021372	58172	Sertad2	0.321804	-0.343192	-0.470909	-0.215476	9.02472	-5.7866	5.56e-05	1.93995	0.00128726	1
AK009137	74182	Gpcpd1	1.16727	-1.22779	-1.68488	-0.770699	9.23654	-5.78434	5.58e-05	1.93606	0.00128866	1
NM_024239	70527	Stambp	0.37267	0.452589	0.28411	0.621069	9.86519	5.78484	5.58e-05	1.93692	0.00128866	1
NM_026610	68194	Ndufb4	0.238827	0.282027	0.177029	0.387025	14.3436	5.78419	5.58e-05	1.93579	0.00128866	1
XM_006505217	73533	1700080G18Rik	0.211297	0.21904	0.137498	0.300583	6.84834	5.78461	5.58e-05	1.93652	0.00128866	1
NM_010914	18045	Nfyb	0.579746	0.492016	0.308809	0.675223	10.4496	5.78322	5.59e-05	1.93413	0.00128988	1
NM_032544	70359	Gtpbp3	0.274218	0.274849	0.172495	0.377204	9.17116	5.78256	5.6e-05	1.933	0.0012904	1
NM_029364	75612	Gns	0.302858	-0.307405	-0.421911	-0.192899	10.6201	-5.78117	5.61e-05	1.9306	0.00129255	1
NM_010479	193740	Hspa1a	0.538126	-0.544788	-0.74779	-0.341787	7.11992	-5.77911	5.63e-05	1.92706	0.00129616	1
ENSMUST00000130539	26419	Mapk8	0.342581	-0.382811	-0.525613	-0.24001	6.76812	-5.77278	5.69e-05	1.91616	0.00130912	1
NM_015800	50766	Crim1	0.251193	-0.249177	-0.34214	-0.156214	7.76883	-5.77204	5.7e-05	1.91489	0.00130912	1
NM_175684	319262	Fchsd1	0.442027	0.526586	0.330126	0.723047	7.13263	5.77202	5.7e-05	1.91485	0.00130912	1
NM_025518	66369	Dus2	0.604993	0.581923	0.364779	0.799067	9.60089	5.771	5.71e-05	1.9131	0.00130955	1
NM_029497	207932	Urb1	0.209766	-0.205937	-0.282779	-0.129096	6.35297	-5.77128	5.71e-05	1.91358	0.00130955	1
NM_053250	114570	Crip3	0.374339	-0.368348	-0.506089	-0.230606	6.2701	-5.75874	5.83e-05	1.89197	0.0013362	1
NM_172476	209760	Tmc7	0.320135	-0.360834	-0.495783	-0.225886	6.22438	-5.758	5.84e-05	1.89069	0.00133694	1
NM_001029979	224902	Safb2	0.273206	-0.310469	-0.426602	-0.194337	7.8078	-5.75705	5.85e-05	1.88905	0.00133791	1
NM_028596	381668	Fbrsl1	0.468561	-0.416603	-0.572443	-0.260764	8.94674	-5.75676	5.85e-05	1.88855	0.00133791	1
NM_173756	217708	Lin52	0.435633	-0.453351	-0.623005	-0.283696	8.19452	-5.75442	5.87e-05	1.88451	0.00134231	1
NM_013917	30939	Pttg1	0.191863	0.231711	0.144983	0.318438	13.2485	5.75339	5.88e-05	1.88274	0.00134253	1
NM_026404	67843	Slc35a4	0.336002	-0.388677	-0.534172	-0.243182	7.79554	-5.75273	5.89e-05	1.8816	0.00134253	1
NM_029781	76877	Rab36	0.289573	0.292036	0.182716	0.401356	5.71166	5.75268	5.89e-05	1.88152	0.00134253	1
NR_037956	381822	1190002F15Rik	0.417002	-0.446469	-0.613583	-0.279355	5.79128	-5.75323	5.89e-05	1.88247	0.00134253	1
NM_145443	217666	L2hgdh	0.376262	-0.347792	-0.478007	-0.217577	11.2278	-5.75165	5.9e-05	1.87974	0.00134304	1
NM_172577	217593	Slc25a21	0.219124	0.222437	0.139156	0.305719	7.45	5.75164	5.9e-05	1.87972	0.00134304	1
NM_145070	29816	Hip1r	0.737708	-0.776498	-1.06725	-0.485746	8.56351	-5.75109	5.91e-05	1.87877	0.00134337	1
NM_018736	17535	Mre11a	0.199398	0.203839	0.127504	0.280175	6.60767	5.75033	5.92e-05	1.87747	0.00134413	1
NM_029571	100087	Kti12	0.293112	-0.378258	-0.519922	-0.236595	9.61779	-5.74994	5.92e-05	1.87679	0.00134413	1
AK048095	NA		0.278708	-0.309017	-0.424777	-0.193257	14.2253	-5.74854	5.93e-05	1.87438	0.00134601	1
NM_007868	13405	Dmd	0.400137	-0.416729	-0.572845	-0.260614	8.45125	-5.74831	5.94e-05	1.87397	0.00134601	1
NM_001024205	68564	Nufip2	0.334413	-0.37326	-0.513136	-0.233383	8.19119	-5.74644	5.95e-05	1.87076	0.00134935	1
NM_013866	29813	Zfp385a	0.346816	0.400684	0.250434	0.550933	7.53215	5.74278	5.99e-05	1.86442	0.00135687	1
NM_027450	384009	Glipr2	0.370325	0.384938	0.240559	0.529317	6.44574	5.74142	6.01e-05	1.86208	0.00135907	1
NM_028222	72391	Cdkn3	0.464546	-0.530208	-0.729171	-0.331244	6.40138	-5.7386	6.03e-05	1.85721	0.00136399	1
NM_008980	19262	Ptpra	0.221164	0.240953	0.150532	0.331374	12.0761	5.73849	6.04e-05	1.85702	0.00136399	1
NM_009708	11858	Rnd2	0.960281	1.07793	0.673352	1.4825	9.34214	5.73751	6.05e-05	1.85533	0.00136533	1
NM_173002	80292	Zxdc	0.32339	-0.382406	-0.526015	-0.238796	7.34627	-5.73422	6.08e-05	1.84964	0.00137143	1
NM_178869	319953	Ttll1	0.306035	0.313248	0.195608	0.430889	6.77792	5.73408	6.08e-05	1.84941	0.00137143	1
NAP103757-1	NA		0.262965	0.288766	0.180304	0.397229	7.29121	5.73323	6.09e-05	1.84793	0.00137249	1
NM_019466	54720	Rcan1	0.326987	-0.448634	-0.617183	-0.280084	8.07584	-5.73189	6.1e-05	1.84562	0.00137467	1
NM_001048207	71683	Gypc	0.549448	0.54738	0.341644	0.753117	10.2399	5.72942	6.13e-05	1.84136	0.00137858	1
NM_173762	229841	Cenpe	0.318158	-0.318349	-0.437994	-0.198703	5.97132	-5.72979	6.13e-05	1.842	0.00137858	1
NM_011967	26442	Psma5	0.226047	0.252622	0.157601	0.347642	14.01	5.72514	6.17e-05	1.83395	0.00138593	1
NM_021530	59033	Slc4a8	0.334298	-0.312793	-0.430431	-0.195155	6.10289	-5.72588	6.17e-05	1.83524	0.00138593	1
NM_001290701	70088	Meaf6	0.259416	-0.299612	-0.412324	-0.1869	7.41397	-5.72429	6.18e-05	1.8325	0.00138624	1
NM_027363	70261	Chp2	0.263784	0.300391	0.187402	0.413381	6.76943	5.72509	6.18e-05	1.83388	0.00138593	1
NM_021472	58809	Rnase4	0.600361	-0.670144	-0.922271	-0.418017	14.6041	-5.72376	6.19e-05	1.83157	0.00138624	1
NM_030074	78266	Zfp687	0.250965	0.27209	0.169728	0.374452	9.51704	5.7241	6.19e-05	1.83216	0.00138624	1
NM_007632	12445	Ccnd3	0.340221	-0.387129	-0.532897	-0.24136	10.0042	-5.71905	6.24e-05	1.82343	0.00139611	1
NM_178923	224432	Scaf4	0.421995	-0.542859	-0.747275	-0.338443	9.12196	-5.7188	6.24e-05	1.823	0.00139611	1
NM_025668	66624	Spcs2	0.462595	0.515881	0.3214	0.710361	12.6467	5.71223	6.31e-05	1.81163	0.00140993	1
NM_153133	103142	Rdh9	0.793433	-0.823527	-1.13395	-0.513101	10.7105	-5.71286	6.31e-05	1.81272	0.00140938	1
NM_001025393	72567	Bclaf1	0.22653	-0.22901	-0.315358	-0.142662	7.46604	-5.71131	6.32e-05	1.81004	0.00141022	1
NM_029017	74600	Mrpl47	0.275779	-0.287775	-0.396271	-0.179279	9.5092	-5.71178	6.32e-05	1.81085	0.00141006	1
NR_038162	70957	Stamos	0.308175	0.347529	0.21646	0.478599	6.96047	5.70982	6.34e-05	1.80745	0.00141287	1
NM_011498	20893	Bhlhe40	0.761573	-0.80464	-1.10829	-0.500991	10.8431	-5.70641	6.38e-05	1.80156	0.00141863	1
NM_013850	27403	Abca7	0.192834	0.201162	0.125241	0.277083	7.56154	5.70581	6.38e-05	1.8005	0.00141872	1
NM_029081	74741	C2cd5	0.334812	0.332826	0.207224	0.458427	7.59293	5.70629	6.38e-05	1.80134	0.00141863	1
NM_178677	215474	Sec22c	0.753542	-0.638992	-0.880138	-0.397847	7.72628	-5.70624	6.38e-05	1.80126	0.00141863	1
NM_146131	229534	Pbxip1	0.228577	0.277132	0.172522	0.381742	11.7706	5.70486	6.39e-05	1.79887	0.00142004	1
NM_029798	76917	Flywch2	0.475243	0.46715	0.290728	0.643573	7.67475	5.70212	6.42e-05	1.79412	0.00142575	1
NM_016658	14430	Galt	0.513126	0.598828	0.372511	0.825146	13.6829	5.69793	6.47e-05	1.78687	0.00143501	1
NM_011250	19651	Rbl2	0.283211	-0.286192	-0.394466	-0.177918	7.72678	-5.69203	6.53e-05	1.77665	0.0014476	1
NM_177922	332110	Mapk15	0.213082	0.243234	0.151214	0.335253	5.73987	5.69218	6.53e-05	1.7769	0.0014476	1
NM_146106	226791	Lyplal1	0.299128	0.343281	0.213373	0.473188	8.4264	5.69047	6.55e-05	1.77393	0.00145051	1
NM_028772	74129	Dmgdh	0.246659	0.31212	0.193966	0.430274	14.7509	5.68861	6.57e-05	1.77071	0.00145413	1
NM_028166	72244	1600014C10Rik	0.329726	-0.366246	-0.504925	-0.227567	10.7332	-5.68717	6.59e-05	1.76821	0.00145675	1
NM_054089	116940	Tgs1	0.204533	-0.251843	-0.347215	-0.156471	7.6738	-5.68648	6.6e-05	1.76701	0.00145748	1
XM_006515781	217944	Rapgef5	0.460419	-0.416104	-0.573702	-0.258505	8.67851	-5.68568	6.61e-05	1.76562	0.0014585	1
NM_153775	66965	Ctu2	0.460929	0.483081	0.300062	0.6661	9.3532	5.68403	6.62e-05	1.76277	0.00146162	1
NM_001085409	68428	Steap3	0.307396	0.30837	0.191511	0.425228	6.24554	5.68258	6.64e-05	1.76025	0.00146428	1
NM_133756	74254	Gpn1	0.440455	0.405343	0.251707	0.558979	10.2121	5.68149	6.65e-05	1.75835	0.00146603	1
AK035336	76088	Dock8	0.223466	0.252077	0.156502	0.347652	5.68499	5.67968	6.67e-05	1.75522	0.00146959	1
NM_027389	76022	Gon4l	0.307633	-0.336913	-0.464734	-0.209091	7.57914	-5.67607	6.72e-05	1.74896	0.0014777	1
NM_139300	107589	Mylk	0.257034	-0.290867	-0.401244	-0.18049	11.3828	-5.67476	6.73e-05	1.74669	0.00148002	1
NM_023120	13972	Gnb1l	0.409009	0.354469	0.219916	0.489021	9.12818	5.67307	6.75e-05	1.74375	0.00148331	1
NM_012032	26943	Serinc3	0.396384	-0.441569	-0.609199	-0.273938	13.0522	-5.67256	6.76e-05	1.74286	0.00148363	1
NM_009643	66395	Ahnak	0.189854	-0.212231	-0.29285	-0.131612	7.06918	-5.66895	6.8e-05	1.73659	0.00149183	1
NM_001006664	13821	Epb4.1l1	0.215371	0.24104	0.149451	0.332628	6.31307	5.66736	6.82e-05	1.73383	0.0014949	1
NM_028352	109785	Pgm3	0.415865	-0.388521	-0.536167	-0.240876	7.83146	-5.66667	6.82e-05	1.73263	0.00149567	1
AF027185	18803	Plcg1	0.561573	0.639112	0.39615	0.882074	7.03355	5.66464	6.85e-05	1.72911	0.00149987	1
NM_027078	67454	Ikbip	0.46782	0.485645	0.30097	0.67032	7.9364	5.66296	6.87e-05	1.72619	0.00150319	1
NM_181423	338359	Supv3l1	0.333103	-0.338434	-0.467161	-0.209707	9.06001	-5.66156	6.88e-05	1.72376	0.00150579	1
NM_146247	239706	Mettl22	0.391169	0.452168	0.280168	0.624168	8.80851	5.66115	6.89e-05	1.72304	0.00150586	1
NM_008937	19130	Prox1	0.38971	-0.395929	-0.546574	-0.245284	6.83119	-5.65974	6.91e-05	1.72059	0.00150765	1
NM_134138	107047	Psmg2	0.230322	0.251362	0.155722	0.347002	9.57638	5.65968	6.91e-05	1.72048	0.00150765	1
AK017475	70503	Ddo	0.395502	-0.397979	-0.54949	-0.246469	6.13973	-5.65655	6.94e-05	1.71504	0.001514	1
NM_001161823	230674	Kdm4a	0.306167	0.351126	0.217441	0.484811	10.41	5.65606	6.95e-05	1.7142	0.001514	1
NM_010333	14739	S1pr2	0.241746	0.292388	0.181074	0.403703	6.47945	5.65642	6.95e-05	1.71482	0.001514	1
NM_026416	67860	S100a16	0.201663	0.225393	0.139564	0.311223	9.45391	5.65506	6.96e-05	1.71246	0.00151493	1
NM_146276	258273	Olfr1394	0.489322	-0.436497	-0.602718	-0.270275	6.42831	-5.65493	6.96e-05	1.71223	0.00151493	1
NAP000003-007	NA		0.458774	0.66725	0.413095	0.921406	12.6097	5.65357	6.98e-05	1.70986	0.00151747	1
NM_001289895	21961	Tns1	0.271073	-0.334547	-0.461999	-0.207094	6.18579	-5.65249	6.99e-05	1.70799	0.00151925	1
NM_027143	219094	Khnyn	0.519976	0.538751	0.333454	0.744048	8.03511	5.65117	7.01e-05	1.70569	0.0015207	1
NM_028227	72399	Brap	0.542512	-0.529947	-0.731882	-0.328013	8.39547	-5.65138	7.01e-05	1.70606	0.0015207	1
NM_016777	50927	Nasp	0.232441	-0.271663	-0.375297	-0.168029	8.25905	-5.64497	7.08e-05	1.6949	0.00153433	1
NM_138302	72962	Tymp	0.711043	0.871158	0.538828	1.20349	12.6619	5.64496	7.08e-05	1.69489	0.00153433	1
AK020717	68631	Cryl1	0.272577	0.388409	0.240235	0.536584	7.31456	5.64481	7.09e-05	1.69463	0.00153433	1
NM_033217	18053	Ngfr	0.586197	0.754254	0.466336	1.04217	8.49178	5.64133	7.13e-05	1.68858	0.0015425	1
NM_172148	232987	B9d2	0.348914	-0.379295	-0.524134	-0.234456	10.4584	-5.6393	7.15e-05	1.68504	0.00154687	1
NM_138585	27967	Cherp	0.243534	-0.294895	-0.407518	-0.182271	10.9913	-5.63861	7.16e-05	1.68383	0.0015477	1
ENSMUST00000090180	218877	Sema3g	0.309992	-0.352686	-0.487404	-0.217969	6.43063	-5.63765	7.17e-05	1.68216	0.00154923	1
NM_019723	56517	Slc22a21	0.503389	-0.612944	-0.847139	-0.378748	6.95928	-5.63605	7.19e-05	1.67938	0.00155246	1
NM_001142744	73242	Atat1	0.444878	0.471018	0.290984	0.651053	9.27595	5.63399	7.22e-05	1.67578	0.00155689	1
NM_177603	212398	Frat2	0.269524	-0.334021	-0.461703	-0.20634	8.18139	-5.6335	7.22e-05	1.67494	0.00155689	1
NM_008353	16161	Il12rb1	0.67953	-0.662118	-0.915228	-0.409008	6.98414	-5.63324	7.23e-05	1.67449	0.00155689	1
NM_008882	18845	Plxna2	0.827458	0.718257	0.44365	0.992864	8.40567	5.6325	7.24e-05	1.6732	0.00155785	1
NM_028169	75538	Fam71e1	0.553763	0.514038	0.317447	0.710628	7.83839	5.63073	7.26e-05	1.67012	0.00156157	1
AK083162	NA		0.399459	0.501562	0.309703	0.693422	8.14458	5.62957	7.27e-05	1.6681	0.00156263	1
NR_003647	266459	Gm5039	0.69067	0.79178	0.488921	1.09464	6.86379	5.62985	7.27e-05	1.66859	0.00156263	1
NM_007468	11808	Apoa4	1.14913	1.30634	0.80656	1.80611	11.5988	5.62875	7.28e-05	1.66667	0.00156292	1
NM_011755	22694	Zfp35	0.23836	-0.2463	-0.34053	-0.15207	7.87854	-5.62869	7.28e-05	1.66656	0.00156292	1
NM_175340	105193	Nhlrc1	0.482009	-0.529681	-0.732341	-0.327021	8.01723	-5.62832	7.29e-05	1.66592	0.00156292	1
NM_011221	19291	Purb	0.352211	-0.327264	-0.452502	-0.202025	9.53148	-5.6272	7.3e-05	1.66396	0.00156389	1
NM_178061	214944	Mob3b	0.275265	0.327343	0.202076	0.452611	8.39785	5.62728	7.3e-05	1.6641	0.00156389	1
NM_001025586	75692	Nr2c2ap	0.339003	0.357618	0.220659	0.494577	8.74989	5.62293	7.36e-05	1.65653	0.00157438	1
NM_001109040	16564	Kif21a	0.329047	-0.355875	-0.492191	-0.219558	9.27221	-5.62189	7.37e-05	1.6547	0.00157618	1
BC020419	NA		0.353662	-0.372193	-0.514789	-0.229596	8.99433	-5.62073	7.38e-05	1.65268	0.00157624	1
NM_033614	110855	Pde6c	0.221491	-0.274944	-0.380278	-0.169611	6.11102	-5.62097	7.38e-05	1.65311	0.00157624	1
NM_172704	230935	Dnajc11	0.28428	-0.284079	-0.392916	-0.175243	8.72545	-5.62079	7.38e-05	1.65279	0.00157624	1
NM_026615	68205	Urm1	0.235349	-0.240804	-0.333071	-0.148538	8.77742	-5.62021	7.39e-05	1.65178	0.00157661	1
NM_025901	67005	Polr3k	0.368847	0.440103	0.271443	0.608763	9.24981	5.61922	7.4e-05	1.65005	0.00157803	1
NM_013562	15982	Ifrd1	0.668832	-0.661004	-0.914332	-0.407676	11.1426	-5.61893	7.41e-05	1.64955	0.00157803	1
NM_025703	66684	Tceal8	0.432445	0.485988	0.299706	0.672271	11.9055	5.61808	7.42e-05	1.64806	0.00157933	1
NM_145505	226252	Fam160b1	0.380012	-0.356703	-0.493495	-0.219911	8.80797	-5.61538	7.45e-05	1.64335	0.00158428	1
NM_177708	237847	Rtn4rl1	0.653534	0.617564	0.380756	0.854371	7.71967	5.61591	7.45e-05	1.64427	0.00158421	1
NM_026868	68904	Abhd13	0.351787	-0.388233	-0.537124	-0.239343	7.32941	-5.61513	7.46e-05	1.64291	0.00158428	1
AK081406	66816	Thap2	0.432172	-0.406697	-0.562746	-0.250648	7.05348	-5.61232	7.49e-05	1.63801	0.00159092	1
NM_023223	107995	Cdc20	0.948073	-0.998284	-1.38148	-0.615089	7.56596	-5.61006	7.52e-05	1.63407	0.00159609	1
NM_029295	75458	Cklf	0.327431	0.375737	0.231478	0.519995	7.18276	5.60887	7.54e-05	1.632	0.00159832	1
ENSMUST00000131562	19027	Sypl	0.50301	0.771284	0.475096	1.06747	7.26247	5.60764	7.55e-05	1.62985	0.00159965	1
NM_007856	13360	Dhcr7	0.515425	0.694401	0.427758	0.961044	11.8045	5.60807	7.55e-05	1.6306	0.0015995	1
NM_139198	231507	Plac8	0.341885	0.334307	0.205851	0.462764	10.8823	5.60432	7.6e-05	1.62405	0.00160778	1
NM_145541	109905	Rap1a	0.2026	0.222074	0.136737	0.307412	11.0445	5.60391	7.6e-05	1.62334	0.00160787	1
NM_019792	56388	Cyp3a25	0.421233	0.532812	0.328027	0.737598	12.7938	5.60284	7.62e-05	1.62147	0.00160973	1
NM_027355	70238	Rnf168	0.2211	-0.265476	-0.367517	-0.163434	8.2427	-5.60249	7.62e-05	1.62087	0.00160973	1
NM_001042672	74182	Gpcpd1	1.24768	-1.30152	-1.8019	-0.801131	9.34393	-5.60117	7.64e-05	1.61856	0.00161236	1
NM_133917	208104	Mlxip	0.347082	-0.427573	-0.591973	-0.263173	7.38466	-5.60069	7.64e-05	1.61772	0.00161265	1
NM_138752	101497	Plekhg2	0.268024	-0.321265	-0.444827	-0.197703	9.15751	-5.59901	7.67e-05	1.61479	0.00161627	1
NM_001033415	330096	Shisa3	0.223319	0.21032	0.129412	0.291229	5.89763	5.59784	7.68e-05	1.61273	0.001618	1
NM_001163833	73390	Msl3l2	0.449263	0.510644	0.314197	0.707091	7.55662	5.59765	7.68e-05	1.61241	0.001618	1
NM_013613	18227	Nr4a2	0.332121	-0.384454	-0.532367	-0.236542	6.19204	-5.59722	7.69e-05	1.61166	0.00161815	1
NM_011240	19386	Ranbp2	0.493605	-0.50614	-0.700948	-0.311331	9.64506	-5.59493	7.72e-05	1.60766	0.00162247	1
NM_175287	97159	A430005L14Rik	0.323049	-0.328423	-0.454824	-0.202022	13.5166	-5.59521	7.72e-05	1.60815	0.00162247	1
NAP020421-001	NA		0.244464	0.251669	0.154782	0.348556	9.80731	5.59369	7.74e-05	1.60548	0.00162491	1
NM_201600	17919	Myo5b	0.210184	0.263072	0.161778	0.364366	8.12318	5.59273	7.75e-05	1.60382	0.00162654	1
ENSMUST00000086310	16923	Sh2b3	0.485782	-0.454008	-0.628894	-0.279121	8.92336	-5.59037	7.78e-05	1.5997	0.00163063	1
NM_019920	56692	Lamtor3	0.401132	-0.33577	-0.465104	-0.206437	12.8233	-5.59068	7.78e-05	1.60024	0.00163063	1
NM_173760	227399	Ppip5k2	0.554965	-0.531488	-0.736228	-0.326748	9.09694	-5.59016	7.78e-05	1.59933	0.00163063	1
NM_019787	27054	Sec23b	0.58832	0.525009	0.322748	0.727269	10.3305	5.5897	7.79e-05	1.59852	0.00163088	1
NM_175123	228356	1110051M20Rik	0.232296	0.260818	0.160327	0.36131	6.23215	5.58912	7.8e-05	1.5975	0.00163149	1
NM_173019	270198	Pfkfb4	0.344245	0.409263	0.251562	0.566964	7.2614	5.58856	7.81e-05	1.59653	0.001632	1
NM_011697	22340	Vegfb	0.433881	0.422061	0.259383	0.58474	9.94129	5.587	7.83e-05	1.5938	0.00163537	1
NM_001252438	67102	D16Ertd472e	0.44872	-0.513584	-0.711586	-0.315583	7.34221	-5.58569	7.84e-05	1.59151	0.00163801	1
NM_019929	20610	Sumo3	0.323094	0.356581	0.219087	0.494075	11.6783	5.58478	7.86e-05	1.58992	0.00163954	1
NM_144898	229524	Msto1	0.300023	0.261917	0.160866	0.362968	10.2943	5.58155	7.9e-05	1.58428	0.00164765	1
NM_008911	19044	Ppox	0.433329	0.515808	0.316717	0.714899	9.65441	5.57916	7.93e-05	1.58009	0.00165277	1
NM_007842	13211	Dhx9	0.298218	-0.357138	-0.495001	-0.219276	11.9001	-5.57858	7.94e-05	1.57908	0.00165277	1
NM_008528	17060	Blnk	0.612511	-0.739221	-1.02456	-0.453884	9.6458	-5.57892	7.94e-05	1.57967	0.00165277	1
NM_018884	55983	Pdzrn3	0.493282	0.488613	0.299988	0.677237	9.37747	5.57828	7.94e-05	1.57855	0.00165277	1
XM_006531084	319518	Pdpr	0.407547	-0.458074	-0.634928	-0.28122	9.70438	-5.57769	7.95e-05	1.57751	0.00165342	1
NM_001036293	641340	Nrbf2	0.394123	-0.488856	-0.677607	-0.300105	10.5815	-5.57731	7.96e-05	1.57685	0.00165343	1
NM_011211	19266	Ptprd	0.275235	-0.298998	-0.414452	-0.183543	11.6229	-5.57685	7.96e-05	1.57605	0.00165343	1
NM_009441	22129	Ttc3	0.51558	-0.480993	-0.66677	-0.295216	8.24792	-5.57544	7.98e-05	1.57358	0.00165343	1
NM_011241	19387	Rangap1	0.617916	-0.556629	-0.771599	-0.34166	9.32674	-5.57599	7.98e-05	1.57455	0.00165343	1
NM_001081203	243272	Sbno1	0.25646	-0.313601	-0.434741	-0.192462	8.02562	-5.57475	7.99e-05	1.57237	0.00165343	1
NM_008085	14447	Gapdhs	0.269629	0.298702	0.183324	0.414079	6.64236	5.57507	7.99e-05	1.57293	0.00165343	1
NM_008776	18476	Pafah1b3	0.342403	0.409046	0.25105	0.567042	8.03746	5.5752	7.99e-05	1.57316	0.00165343	1
NM_011132	18973	Pole	0.444817	-0.467573	-0.648175	-0.286971	7.4073	-5.57519	7.99e-05	1.57315	0.00165343	1
NM_153150	13358	Slc25a1	0.396894	0.416224	0.255423	0.577024	13.0572	5.57408	8e-05	1.5712	0.0016543	1
BC027541	320586	A630089N07Rik	0.18246	0.206725	0.12681	0.28664	7.13961	5.57052	8.05e-05	1.56498	0.00166248	1
NM_027346	70207	Taco1	0.269138	0.243937	0.149636	0.338238	9.01775	5.57049	8.05e-05	1.56492	0.00166248	1
NM_001081160	74762	Mdga1	0.833639	0.91768	0.562893	1.27247	7.58123	5.57003	8.06e-05	1.56411	0.00166277	1
NM_016760	12757	Clta	0.242316	-0.258628	-0.358738	-0.158518	14.0701	-5.56328	8.15e-05	1.55229	0.00168122	1
ENSMUST00000103112	320799	Zhx3	0.486409	-0.598919	-0.830771	-0.367066	12.2733	-5.56273	8.16e-05	1.55134	0.00168173	1
NM_177016	319848	Slc17a4	0.712444	0.710274	0.435232	0.985317	10.0864	5.56109	8.18e-05	1.54845	0.00168547	1
NAP107236-1	NA		0.316063	0.343173	0.210218	0.476129	6.25811	5.55827	8.22e-05	1.54351	0.00169033	1
NM_175124	67867	Lrrc28	0.395424	-0.451725	-0.626726	-0.276724	7.54134	-5.5586	8.22e-05	1.5441	0.00169033	1
NM_028976	74498	Gorasp1	0.274687	-0.323772	-0.449222	-0.198322	7.83263	-5.55779	8.23e-05	1.54267	0.00169033	1
TC1669512	NA		0.483678	-0.599944	-0.832385	-0.367504	6.50312	-5.55818	8.23e-05	1.54335	0.00169033	1
NM_007625	12418	Cbx4	0.533398	-0.627107	-0.870105	-0.384109	9.94573	-5.55741	8.24e-05	1.542	0.00169033	1
NM_008507	16923	Sh2b3	0.321671	-0.388956	-0.539678	-0.238235	7.49631	-5.55724	8.24e-05	1.54172	0.00169033	1
NM_001029985	333088	Kcp	0.287753	0.33972	0.208051	0.471389	8.54194	5.55611	8.26e-05	1.53973	0.00169259	1
NM_011333	20296	Ccl2	0.648926	0.688748	0.421616	0.95588	7.00156	5.55223	8.31e-05	1.53293	0.00170291	1
NAP123115-1	NA		0.371544	0.396305	0.242572	0.550038	6.99008	5.55132	8.32e-05	1.53134	0.00170384	1
NM_019777	56489	Ikbke	0.579661	0.746333	0.456813	1.03585	7.88198	5.55119	8.33e-05	1.53111	0.00170384	1
NM_026431	67884	1810043G02Rik	0.212733	-0.255372	-0.354466	-0.156277	7.85185	-5.54953	8.35e-05	1.5282	0.00170767	1
NM_001081325	629219	Sult2a6	1.86545	2.38478	1.45926	3.31031	13.1555	5.54873	8.36e-05	1.52679	0.00170792	1
NM_199062	331188	Zfp781	0.168099	0.201446	0.123271	0.27962	5.96487	5.54913	8.36e-05	1.5275	0.00170779	1
NM_029801	76927	Tsacc	0.402735	-0.345493	-0.479592	-0.211395	8.67475	-5.54816	8.37e-05	1.52579	0.00170854	1
NM_026250	252876	Gin1	0.616283	-0.583642	-0.810196	-0.357088	9.26056	-5.54764	8.38e-05	1.52488	0.00170901	1
AK008751	233545	2210018M11Rik	0.242348	-0.239695	-0.332774	-0.146616	6.38278	-5.54551	8.41e-05	1.52116	0.00171424	1
NM_016771	53315	Sult1d1	0.534675	-0.758548	-1.05314	-0.463959	14.1031	-5.54498	8.42e-05	1.52021	0.00171477	1
XR_400787	78648	2400006E01Rik	0.421897	0.40818	0.249648	0.566712	7.21872	5.54458	8.42e-05	1.51952	0.00171488	1
NM_172718	52850	Sgsm1	0.84433	0.826923	0.505726	1.14812	7.94643	5.54403	8.43e-05	1.51856	0.00171543	1
NM_173758	219189	Vwa8	0.453779	-0.394189	-0.547328	-0.24105	12.2387	-5.5431	8.44e-05	1.51692	0.00171714	1
CF750939	NA		0.274434	-0.248931	-0.34567	-0.152191	5.69996	-5.54123	8.47e-05	1.51364	0.00172164	1
NM_007589	12314	Calm2	0.3332	0.310904	0.190061	0.431747	13.3416	5.54036	8.48e-05	1.51212	0.00172316	1
NM_134118	106529	Tecr	0.458526	0.429629	0.262607	0.596651	12.8904	5.53928	8.5e-05	1.51022	0.00172532	1
NM_008428	16523	Kcnj8	0.383783	0.485453	0.296704	0.674201	8.61111	5.53855	8.51e-05	1.50894	0.00172643	1
NM_144886	227715	Exosc2	0.291618	0.277621	0.169666	0.385577	10.0735	5.53786	8.52e-05	1.50772	0.00172743	1
AK077492	NA		0.283378	0.343756	0.210041	0.477471	5.76248	5.53608	8.55e-05	1.5046	0.0017317	1
NM_019992	56792	Stap1	0.666398	-0.734348	-1.02007	-0.448622	6.7818	-5.53458	8.57e-05	1.50198	0.00173454	1
NM_172609	223696	Tomm22	0.212378	-0.27057	-0.375848	-0.165291	11.317	-5.53442	8.57e-05	1.50168	0.00173454	1
NM_008830	18670	Abcb4	0.32874	-0.348076	-0.483526	-0.212627	12.5896	-5.53389	8.58e-05	1.50076	0.00173481	1
NM_145209	231655	Oasl1	0.80485	0.743056	0.453891	1.03222	9.78473	5.53361	8.58e-05	1.50027	0.00173481	1
NM_007679	12609	Cebpd	1.09608	-1.12966	-1.56936	-0.689956	11.2162	-5.53251	8.6e-05	1.49833	0.00173696	1
ENSMUST00000116495	66226	Trappc2	0.254309	0.235733	0.143961	0.327506	8.96318	5.53147	8.61e-05	1.49652	0.00173696	1
NM_008795	18557	Cdk18	0.424451	-0.522226	-0.725522	-0.318929	11.2411	-5.53174	8.61e-05	1.49699	0.00173696	1
NM_015735	13194	Ddb1	0.422718	-0.361184	-0.501786	-0.220582	10.6015	-5.53185	8.61e-05	1.49717	0.00173696	1
NM_025780	66816	Thap2	0.237521	-0.251904	-0.349997	-0.153811	6.75393	-5.53007	8.64e-05	1.49405	0.00174012	1
NM_178719	239555	Mief1	0.233221	-0.236315	-0.328356	-0.144274	8.83256	-5.52896	8.65e-05	1.4921	0.00174241	1
NM_147222	216453	Rdh19	0.354251	0.462365	0.282255	0.642476	6.47722	5.52815	8.66e-05	1.49069	0.00174377	1
NM_175324	102632	Acad11	0.412957	-0.391358	-0.543822	-0.238895	11.589	-5.52766	8.67e-05	1.48982	0.00174418	1
AK033690	102123	9130221J18Rik	0.540753	-0.675263	-0.938354	-0.412171	7.08603	-5.52712	8.68e-05	1.48887	0.00174475	1
NM_145500	226122	Ubtd1	0.350071	-0.286642	-0.398359	-0.174925	9.24881	-5.52526	8.71e-05	1.4856	0.00174931	1
NM_023653	22413	Wnt2	0.32778	-0.321846	-0.447341	-0.196351	10.2372	-5.52275	8.75e-05	1.48119	0.00175586	1
NM_001033272	219140	Spata13	0.570331	0.517676	0.315791	0.719561	8.73653	5.52187	8.76e-05	1.47966	0.00175637	1
NM_026220	67532	Mfap1a	0.278462	-0.338124	-0.469983	-0.206266	9.82599	-5.52206	8.76e-05	1.47998	0.00175637	1
NM_011258	19687	Rfc1	0.208291	0.232867	0.142041	0.323692	9.99069	5.5212	8.77e-05	1.47846	0.00175735	1
NM_027830	71567	Mcm9	0.292672	0.313951	0.191492	0.436409	6.84656	5.52085	8.77e-05	1.47785	0.00175735	1
NAP026415-1	NA		0.555027	0.771901	0.470684	1.07312	7.92173	5.51843	8.81e-05	1.4736	0.00176366	1
NM_023423	68050	Akirin1	0.379409	-0.450029	-0.625668	-0.274389	9.94374	-5.51762	8.82e-05	1.47218	0.0017643	1
NM_001168304	78334	Cdk19	0.255524	-0.355993	-0.494934	-0.217052	6.86551	-5.51752	8.83e-05	1.472	0.0017643	1
NM_001003961	13436	Dnmt3b	0.503067	0.544334	0.331814	0.756855	6.23272	5.51567	8.85e-05	1.46876	0.00176648	1
NM_013841	22365	Vps45	0.327273	0.389269	0.237291	0.541246	9.24171	5.51573	8.85e-05	1.46887	0.00176648	1
NM_001013391	432508	Cpsf6	0.427357	-0.419439	-0.583201	-0.255676	8.11054	-5.51553	8.86e-05	1.46851	0.00176648	1
NR_040486	69857	1810053B23Rik	0.946575	-1.14142	-1.58707	-0.695759	8.27522	-5.5154	8.86e-05	1.46828	0.00176648	1
NM_028472	73230	Bmper	0.541235	-0.545911	-0.759094	-0.332728	6.66324	-5.51444	8.87e-05	1.46659	0.00176834	1
NM_020032	56626	Poll	0.271177	0.376682	0.229567	0.523796	9.33648	5.51381	8.88e-05	1.46548	0.00176921	1
NM_020507	57259	Tob2	0.607866	-0.653859	-0.909243	-0.398475	10.5777	-5.51345	8.89e-05	1.46485	0.00176923	1
NM_181390	66175	Mustn1	0.288242	0.292225	0.178053	0.406396	7.1664	5.51179	8.91e-05	1.46193	0.00177325	1
XM_006503543	12571	Cdk6	0.314679	0.355567	0.216603	0.494531	9.94762	5.51001	8.94e-05	1.45879	0.00177767	1
NM_019972	20661	Sort1	0.402191	0.481631	0.293345	0.669917	7.12484	5.50845	8.97e-05	1.45607	0.00178138	1
AK086995	100503474	Gm16880	0.409235	0.385683	0.23482	0.536546	5.93004	5.5053	9.01e-05	1.45052	0.00179008	1
AK016133	620121	4930555K19Rik	0.408248	0.406574	0.247492	0.565657	8.54208	5.50363	9.04e-05	1.44758	0.00179418	1
NM_009861	12540	Cdc42	0.199306	0.223975	0.136318	0.311632	11.6077	5.50232	9.06e-05	1.44528	0.00179718	1
ENSMUST00000054128	211924	Dsg1c	0.958946	-1.02443	-1.42539	-0.62346	7.29987	-5.50182	9.07e-05	1.44439	0.00179766	1
NM_001285952	242594	1700024P16Rik	0.562805	0.638256	0.388273	0.888239	7.22053	5.49816	9.13e-05	1.43795	0.00180804	1
NM_011749	22661	Zfp148	0.203499	-0.227434	-0.316547	-0.138321	9.06557	-5.49601	9.16e-05	1.43417	0.00181369	1
NM_010708	16859	Lgals9	0.56026	0.795473	0.483763	1.10718	11.5863	5.49551	9.17e-05	1.43329	0.00181418	1
NM_027469	70575	Gfod2	0.381751	0.45891	0.27891	0.638909	9.00461	5.49021	9.25e-05	1.42395	0.00182988	1
NM_030139	78619	Zfp449	0.173788	0.218901	0.133027	0.304775	5.78221	5.48932	9.27e-05	1.42238	0.0018316	1
NM_010704	16847	Lepr	0.44028	-0.552386	-0.769128	-0.335644	6.41164	-5.48823	9.29e-05	1.42047	0.00183395	1
NM_172518	213499	Fbxo42	0.293103	-0.291377	-0.405735	-0.177019	7.7289	-5.48682	9.31e-05	1.41799	0.00183734	1
NM_133727	70394	Kptn	0.252048	0.323333	0.196369	0.450298	10.9855	5.48404	9.35e-05	1.41309	0.00184513	1
NM_020584	57321	Terf2ip	0.313766	-0.308775	-0.430051	-0.187499	8.18562	-5.48278	9.37e-05	1.41087	0.00184807	1
XM_006516203	69641	Wdr20	0.323728	0.30099	0.182754	0.419227	8.66537	5.48194	9.39e-05	1.40938	0.00184968	1
NM_001037134	12448	Ccne2	0.344931	-0.362992	-0.505602	-0.220382	5.95023	-5.48126	9.4e-05	1.40818	0.00185075	1
NM_026756	18029	Nfic	0.547014	-0.528619	-0.736415	-0.320823	8.868	-5.47821	9.45e-05	1.40281	0.00185947	1
NM_026785	68612	Ube2c	0.388167	-0.432728	-0.602861	-0.262595	6.34462	-5.47721	9.47e-05	1.40105	0.00186159	1
NM_030109	319322	Sf3b2	0.197927	-0.280319	-0.390575	-0.170064	12.276	-5.47502	9.5e-05	1.39718	0.00186646	1
NM_178374	66069	Snupn	0.383597	0.387508	0.235098	0.539917	9.29805	5.47521	9.5e-05	1.39751	0.00186646	1
NR_003270	399101	Snhg3	0.308846	-0.363923	-0.507106	-0.22074	9.3103	-5.47331	9.53e-05	1.39417	0.00187089	1
NM_207246	240168	Rasgrp3	0.738294	0.656825	0.398384	0.915266	8.38134	5.47295	9.54e-05	1.39353	0.00187094	1
NM_001081011	14270	Srgap2	0.231415	0.238191	0.14444	0.331941	7.69217	5.47123	9.57e-05	1.39049	0.00187545	1
NM_011018	18412	Sqstm1	0.314974	0.341194	0.206883	0.475506	15.4679	5.47043	9.58e-05	1.38908	0.0018767	1
NM_198006	76178	Coa5	0.250903	-0.238905	-0.332954	-0.144855	10.7668	-5.47016	9.58e-05	1.38861	0.0018767	1
NM_028247	72472	Slc16a10	0.223708	-0.251963	-0.351176	-0.152751	7.63778	-5.46896	9.6e-05	1.38649	0.0018795	1
NM_033607	93841	Uchl4	0.323518	0.353768	0.214448	0.493087	10.223	5.46813	9.62e-05	1.38503	0.00188108	1
NM_173376	209003	Rbmx2	0.249278	0.259907	0.157512	0.362301	6.21627	5.46607	9.65e-05	1.38138	0.00188674	1
AK016631	67053	Rpp14	0.242132	-0.2369	-0.330242	-0.143557	9.31123	-5.46535	9.66e-05	1.38011	0.00188798	1
NM_016919	53867	Col5a3	0.419923	0.516816	0.313124	0.720507	6.89072	5.46382	9.69e-05	1.37741	0.00189188	1
NM_027801	212153	2610015P09Rik	0.356404	-0.328202	-0.45761	-0.198794	9.2958	-5.46152	9.73e-05	1.37336	0.00189833	1
NM_001099742	338417	Scgb1c1	0.259588	0.250414	0.151661	0.349166	6.13047	5.46065	9.74e-05	1.37182	0.0019001	1
NM_023805	76257	Slc38a3	0.335939	-0.419695	-0.585252	-0.254138	15.3459	-5.45907	9.77e-05	1.36904	0.00190418	1
NM_011334	12727	Clcn4-2	0.217213	-0.271233	-0.378266	-0.164199	11.622	-5.45701	9.8e-05	1.3654	0.00190989	1
NM_145828	217119	Xylt2	0.208152	0.22317	0.135089	0.311251	9.83857	5.45614	9.82e-05	1.36386	0.00191166	1
NM_029958	77701	Lcn12	0.396863	0.512147	0.309992	0.714301	6.46191	5.45562	9.83e-05	1.36294	0.00191227	1
NM_020286	27027	Tspan32	0.195259	0.19948	0.120726	0.278234	5.93392	5.45456	9.85e-05	1.36108	0.00191465	1
TC1574886	NA		0.511792	-0.712345	-0.993611	-0.43108	9.18236	-5.45391	9.86e-05	1.35992	0.0019157	1
XR_381095	102635645	LOC102635645	0.377016	-0.412541	-0.575543	-0.249539	7.05342	-5.45014	9.92e-05	1.35326	0.00192719	1
NM_018858	23980	Pebp1	0.269631	0.293553	0.177544	0.409562	13.0905	5.44915	9.94e-05	1.35151	0.00192938	1
NM_024236	110391	Qdpr	0.460575	0.472165	0.285556	0.658775	15.175	5.4487	9.95e-05	1.35072	0.00192974	1
NM_025507	66354	Snw1	0.331709	-0.359601	-0.501734	-0.217469	10.1559	-5.4483	9.96e-05	1.35	0.00192995	1
NM_007379	11305	Abca2	0.503921	0.511338	0.309113	0.713564	9.25082	5.44509	0.000100109	1.34434	0.00193962	1
NM_026494	106564	Ppcs	0.239805	-0.26361	-0.367889	-0.159331	11.0197	-5.44376	0.000100342	1.34198	0.001943	1
NM_001163415	19054	Ppp2r3d	0.249545	0.24533	0.148273	0.342386	9.35628	5.44325	0.00010043	1.34109	0.00194356	1
NM_001164565	230161	Acnat1	0.371793	0.409613	0.247518	0.571707	12.3087	5.44174	0.000100696	1.33842	0.00194754	1
ENSMUST00000140208	NA		0.529969	0.562572	0.339791	0.785354	11.6551	5.43792	0.00010137	1.33166	0.00195942	1
BC012698	NA		0.199845	0.238849	0.144216	0.333483	6.01342	5.43515	0.000101862	1.32675	0.00196777	1
NM_021455	58805	Mlxipl	0.581483	0.605438	0.365469	0.845408	11.7961	5.43309	0.000102228	1.32312	0.00197367	1
NM_133974	109332	Cdcp1	0.296581	0.420399	0.253746	0.587052	6.15876	5.43228	0.000102373	1.32169	0.00197449	1
NM_001005510	319565	Syne2	0.196948	-0.198828	-0.277648	-0.120008	6.59595	-5.43218	0.000102391	1.32151	0.00197449	1
NM_022024	63986	Gmfg	0.312063	0.379053	0.228731	0.529374	9.55647	5.43014	0.000102757	1.31789	0.00198038	1
NM_176842	69786	Tprkb	0.347627	0.302624	0.182574	0.422675	10.7623	5.42843	0.000103065	1.31486	0.00198515	1
NM_029281	75424	Zfp820	0.341659	0.353989	0.213543	0.494435	7.31086	5.42769	0.000103198	1.31355	0.00198602	1
ENSMUST00000061823	NA		0.185129	-0.207409	-0.289702	-0.125117	5.50616	-5.4275	0.000103231	1.31323	0.00198602	1
NM_001025600	54725	Cadm1	0.251278	0.248952	0.15013	0.347774	8.04334	5.42496	0.000103691	1.30872	0.0019937	1
NM_028194	72313	Fryl	0.313964	-0.316589	-0.442269	-0.190908	9.08036	-5.42452	0.00010377	1.30795	0.00199403	1
NM_001164580	233812	BC030336	0.500555	-0.525769	-0.734532	-0.317007	8.77372	-5.42346	0.000103962	1.30607	0.00199657	1
AK050555	NA		0.198871	-0.227819	-0.31832	-0.137317	5.71486	-5.42084	0.00010444	1.30143	0.00200455	1
AK046588	26379	Esrra	0.791091	-0.8307	-1.16079	-0.500609	6.6223	-5.41931	0.000104721	1.29871	0.00200773	1
NM_019569	56223	Fscn3	0.680313	0.77396	0.466414	1.08151	8.08654	5.41927	0.000104728	1.29864	0.00200773	1
NM_008636	17764	Mtf1	0.266474	-0.303153	-0.423694	-0.182613	7.3979	-5.41579	0.000105367	1.29248	0.00201726	1
NM_146081	70351	Ppp4r1	0.228396	-0.247581	-0.346027	-0.149134	9.90499	-5.41564	0.000105394	1.29222	0.00201726	1
NM_010264	14536	Nr6a1	0.663342	0.580942	0.349903	0.811981	7.42908	5.41477	0.000105554	1.29068	0.00201884	1
NM_144930	234564	Ces1f	0.61402	0.77737	0.468023	1.08672	14.03	5.41147	0.000106166	1.28483	0.00202841	1
NM_008922	19076	Prim2	0.236763	0.334794	0.201564	0.468024	8.254	5.4114	0.000106178	1.28471	0.00202841	1
NM_030254	80286	Tusc3	0.379197	0.458166	0.275812	0.64052	8.55621	5.41054	0.000106339	1.28318	0.0020303	1
NM_028790	74156	Acot12	0.421357	-0.359366	-0.502455	-0.216278	12.3501	-5.40836	0.000106745	1.27931	0.00203655	1
NM_175004	217057	Ptrh2	0.225504	0.22385	0.134716	0.312984	9.07894	5.40811	0.000106791	1.27888	0.00203655	1
AK018420	71469	8430416G17Rik	0.320817	0.306156	0.184126	0.428186	8.92732	5.40268	0.00010781	1.26926	0.00205479	1
NM_007592	12319	Car8	0.298803	0.333109	0.200323	0.465894	10.3649	5.40218	0.000107906	1.26836	0.00205542	1
NM_020002	56739	Rec8	0.470815	0.483721	0.290867	0.676576	7.79437	5.4013	0.000108071	1.26681	0.00205563	1
NM_172696	12695	Inadl	0.220718	-0.218218	-0.305222	-0.131214	6.99586	-5.40114	0.000108101	1.26652	0.00205563	1
NM_001081080	213109	Phf3	0.266002	-0.291556	-0.407801	-0.175312	8.22897	-5.40112	0.000108105	1.26649	0.00205563	1
NM_178744	268564	Zbtb1	0.275552	-0.30571	-0.427624	-0.183795	7.11427	-5.39992	0.000108333	1.26436	0.00205877	1
NM_153779	71361	Aifm2	0.669333	-0.539669	-0.754992	-0.324346	10.8846	-5.39723	0.000108845	1.25958	0.00206678	1
NM_177244	320720	Fastkd1	0.479218	-0.549106	-0.768202	-0.33001	8.63962	-5.39704	0.000108881	1.25925	0.00206678	1
NM_027307	105348	Golm1	0.248298	0.282734	0.169896	0.395571	8.77511	5.39582	0.000109114	1.25708	0.00207	1
NM_203319	208144	Dhx37	0.272409	0.277525	0.166736	0.388314	6.37837	5.39436	0.000109394	1.25448	0.00207408	1
NM_177574	194309	Vps37d	0.298473	0.312839	0.187945	0.437732	5.96555	5.39404	0.000109455	1.25391	0.00207408	1
NM_019959	56745	C1qtnf1	0.259437	-0.294552	-0.412188	-0.176917	6.95767	-5.3921	0.000109828	1.25048	0.00207993	1
NM_198942	106794	Dhx57	0.217201	0.27119	0.162862	0.379517	9.05663	5.39098	0.000110042	1.2485	0.00208016	1
NM_023638	53627	Porcn	0.2674	0.305898	0.183703	0.428093	7.64852	5.39086	0.000110067	1.24827	0.00208016	1
NM_027435	70472	Atad2	0.170315	-0.203826	-0.285249	-0.122404	6.12332	-5.39074	0.000110088	1.24807	0.00208016	1
NM_023224	80794	Cblc	0.379238	0.488767	0.293518	0.684016	9.10848	5.39072	0.000110094	1.24802	0.00208016	1
NM_147155	380608	Tagap1	0.371334	-0.40799	-0.570992	-0.244988	7.91933	-5.39	0.000110232	1.24675	0.00208083	1
NM_146119	227737	Fam129b	0.498379	0.588582	0.353423	0.823742	7.40471	5.38987	0.000110256	1.24653	0.00208083	1
NM_133704	317717	Sec22a	0.209933	0.225239	0.135241	0.315238	8.3729	5.38941	0.000110346	1.2457	0.00208132	1
NAP061234-1	NA		0.545593	0.682814	0.409946	0.955681	12.4802	5.3887	0.000110484	1.24443	0.00208273	1
NM_001100591	319817	Rc3h2	0.360488	-0.332632	-0.465576	-0.199688	7.25107	-5.38801	0.000110618	1.24321	0.002083	1
NM_010233	14268	Fn1	0.476365	-0.470364	-0.658358	-0.282371	12.0289	-5.38797	0.000110626	1.24314	0.002083	1
NM_013630	18763	Pkd1	0.3021	-0.312973	-0.438069	-0.187877	8.67399	-5.38762	0.000110694	1.24252	0.00208307	1
ENSMUST00000162638	214498	Cdc73	0.344664	-0.337783	-0.472865	-0.202702	6.92347	-5.38487	0.000111227	1.23764	0.00209192	1
ENSMUST00000122965	77766	Elp4	0.514409	0.486264	0.29177	0.680759	8.25944	5.38392	0.000111413	1.23595	0.00209309	1
NM_021788	60406	Sap30	0.320321	-0.402936	-0.564101	-0.24177	7.80667	-5.3839	0.000111417	1.23591	0.00209309	1
NM_001033348	241694	Ralgapa2	0.269841	-0.266736	-0.373442	-0.16003	6.0462	-5.383	0.000111592	1.23433	0.00209516	1
NM_212449	270156	AU019823	0.267797	-0.268481	-0.375895	-0.161068	6.96356	-5.38255	0.000111681	1.23352	0.00209564	1
NM_133660	13897	Ces1e	0.280377	0.420627	0.252327	0.588926	13.3807	5.38204	0.00011178	1.23262	0.00209585	1
NM_026252	67579	Cpeb4	0.600152	0.563604	0.338085	0.789123	8.08913	5.38176	0.000111835	1.23212	0.00209585	1
NM_172415	72754	Arhgef10l	0.300746	0.323458	0.194017	0.452899	7.88597	5.3812	0.000111946	1.23112	0.00209585	1
NM_007640	12480	Cd1d2	0.682064	0.706041	0.423482	0.988599	8.39542	5.3809	0.000112005	1.23059	0.00209585	1
NM_030236	78938	Fbxo34	0.329371	-0.371917	-0.52076	-0.223074	8.8499	-5.38086	0.000112013	1.23052	0.00209585	1
NM_145520	227682	Trub2	0.329777	0.303662	0.182086	0.425238	10.1871	5.37869	0.000112439	1.22667	0.00210262	1
ENSMUST00000021605	109181	Trip11	0.370415	-0.373095	-0.522522	-0.223667	8.23686	-5.37676	0.000112821	1.22324	0.00210856	1
NM_146190	233276	Tubgcp5	0.291513	-0.297196	-0.416239	-0.178153	7.10858	-5.37616	0.000112939	1.22218	0.00210956	1
NM_010439	15289	Hmgb1	0.250967	-0.2694	-0.377316	-0.161483	11.4992	-5.37577	0.000113016	1.22148	0.00210971	1
NM_009266	20768	Sephs2	0.257135	-0.320761	-0.449259	-0.192262	14.5711	-5.37547	0.000113076	1.22095	0.00210971	1
NM_028567	73545	1700094D03Rik	0.261109	-0.233961	-0.327703	-0.14022	7.11316	-5.37458	0.000113252	1.21937	0.00211108	1
NM_030700	80884	Maged2	0.51745	0.607652	0.364178	0.851127	8.78176	5.37445	0.000113278	1.21914	0.00211108	1
NM_009376	21821	Ift88	0.18433	-0.205432	-0.287758	-0.123106	7.18082	-5.37357	0.000113453	1.21757	0.00211315	1
NM_028126	72149	Strada	0.212021	0.226785	0.135886	0.317685	7.19133	5.37262	0.000113643	1.21588	0.00211547	1
NM_145614	235339	Dlat	0.338769	0.414044	0.248011	0.580078	10.0835	5.37013	0.00011414	1.21146	0.00212353	1
NM_172734	232533	Stk38l	0.610243	0.590467	0.353647	0.827287	8.55527	5.3692	0.000114326	1.20981	0.00212533	1
D89677	27059	Sh3d19	0.229376	-0.261325	-0.366139	-0.15651	10.3905	-5.369	0.000114367	1.20945	0.00212533	1
NM_177282	320878	Mical2	0.188942	0.221896	0.132848	0.310945	5.88504	5.36609	0.000114954	1.20426	0.00213502	1
NM_001080948	207214	Larp4	0.239913	-0.242056	-0.339202	-0.14491	8.47674	-5.36566	0.00011504	1.2035	0.00213542	1
ENSMUST00000110529	14254	Flt1	0.272338	-0.284597	-0.398831	-0.170362	6.63921	-5.36494	0.000115184	1.20223	0.00213688	1
NM_001081099	69885	Clhc1	0.478889	-0.475219	-0.665988	-0.28445	5.68055	-5.36439	0.000115297	1.20124	0.00213777	1
XR_141234	100503842	2410022M11Rik	0.333244	0.288619	0.172701	0.404538	11.2959	5.36173	0.000115836	1.19652	0.00214654	1
NM_025682	66645	Pspc1	0.327253	0.412367	0.246727	0.578007	7.20178	5.36107	0.00011597	1.19535	0.0021468	1
NM_172404	70266	Ccbl1	0.384421	0.514067	0.307574	0.72056	12.8194	5.36102	0.000115981	1.19525	0.0021468	1
NM_019570	56210	Rev1	0.363698	-0.430525	-0.603485	-0.257565	6.65571	-5.36025	0.000116138	1.19388	0.00214795	1
NM_021514	18642	Pfkm	0.321232	0.353616	0.211549	0.495684	10.1925	5.36007	0.000116174	1.19356	0.00214795	1
NM_028040	71989	Rpusd4	0.463251	0.460921	0.275698	0.646145	10.1018	5.35875	0.000116444	1.19121	0.00215155	1
NM_001033284	226527	BC026585	0.264771	0.376283	0.225064	0.527502	9.62794	5.35847	0.0001165	1.19072	0.00215155	1
NM_025961	67092	Gatm	0.497564	0.583859	0.349183	0.818534	8.33164	5.35763	0.000116674	1.18922	0.00215354	1
NM_031164	14060	F13b	0.213441	-0.244871	-0.343318	-0.146425	13.2044	-5.35639	0.000116929	1.18701	0.00215702	1
AK014557	67534	Ttll4	0.189107	-0.21224	-0.297574	-0.126907	5.52597	-5.35602	0.000117003	1.18636	0.00215718	1
NM_025367	20698	Sphk1	0.349224	-0.330995	-0.464096	-0.197894	6.78971	-5.35515	0.000117183	1.18481	0.00215726	1
NM_009198	20504	Slc17a1	0.352202	0.405314	0.242324	0.568303	8.4861	5.35506	0.000117201	1.18465	0.00215726	1
U16322	21413	Tcf4	0.416384	0.461481	0.275893	0.647069	8.99801	5.35473	0.00011727	1.18406	0.00215726	1
XR_381013	102638292	LOC102638292	0.511249	0.690902	0.413051	0.968754	6.54978	5.35472	0.000117271	1.18404	0.00215726	1
NM_011716	22393	Wfs1	0.442236	0.508165	0.303636	0.712694	9.81221	5.35036	0.000118174	1.17628	0.00217264	1
NM_011609	21937	Tnfrsf1a	0.252852	0.288822	0.172547	0.405098	12.6247	5.34905	0.000118445	1.17395	0.00217642	1
NM_027949	71838	Phf7	0.296463	-0.302992	-0.424985	-0.180999	8.16579	-5.34847	0.000118566	1.17292	0.00217741	1
NM_178620	69900	Mfsd11	0.216022	-0.215589	-0.302412	-0.128765	7.19623	-5.34716	0.000118841	1.17058	0.0021804	1
NM_001081188	66446	Exosc7	0.30168	0.340196	0.203187	0.477204	9.6486	5.34706	0.000118862	1.1704	0.0021804	1
NAP113085-1	NA		0.632982	-0.612678	-0.859441	-0.365916	8.30662	-5.34671	0.000118935	1.16978	0.00218052	1
XM_006526693	14732	Gpam	0.925426	1.09433	0.653396	1.53526	14.1445	5.34451	0.000119395	1.16586	0.00218773	1
NM_001081120	69627	Fam89a	0.766538	0.946782	0.565243	1.32832	9.60393	5.34373	0.000119559	1.16448	0.0021895	1
NM_001287164	269966	Nup98	0.441503	-0.369128	-0.517925	-0.220331	8.41939	-5.34215	0.000119891	1.16167	0.00219436	1
XM_006513224	14479	Usp15	0.233156	-0.254006	-0.356421	-0.151591	8.24432	-5.34089	0.000120157	1.15942	0.00219723	1
NM_177766	270066	Slc35e1	0.324923	-0.299815	-0.420703	-0.178927	7.14884	-5.34077	0.000120182	1.15921	0.00219723	1
CJ042244	NA		1.11871	1.05468	0.629274	1.48008	12.968	5.3389	0.000120578	1.15588	0.00220218	1
NM_181394	69010	Anapc13	0.171319	-0.197264	-0.276834	-0.117693	14.6941	-5.33861	0.000120641	1.15535	0.00220218	1
NM_145384	212555	Pqlc2	0.325269	0.416542	0.248519	0.584566	9.37185	5.33854	0.000120655	1.15523	0.00220218	1
NM_181730	20018	Polr1d	0.348447	-0.43475	-0.61018	-0.259319	10.0737	-5.33664	0.000121059	1.15184	0.00220834	1
NM_009630	11540	Adora2a	0.288066	0.377874	0.225364	0.530383	7.84589	5.3356	0.000121282	1.14998	0.00221095	1
NM_001112744	230972	Arhgef16	0.62275	0.653301	0.389617	0.916986	9.31492	5.33534	0.000121338	1.14952	0.00221095	1
ENSMUST00000128400	13423	Dnase2a	0.287857	0.354385	0.2113	0.497469	8.25773	5.33355	0.00012172	1.14633	0.00221668	1
NM_134420	171429	Slc26a6	0.676562	0.71812	0.428142	1.0081	7.12052	5.33293	0.000121853	1.14522	0.0022169	1
AK054156	67647	4930523C07Rik	0.217265	-0.209512	-0.294114	-0.12491	5.81696	-5.33286	0.000121868	1.1451	0.0022169	1
NM_008825	18640	Pfkfb2	0.204981	-0.222955	-0.312993	-0.132917	6.05448	-5.33245	0.000121956	1.14437	0.00221728	1
NM_011850	23957	Nr0b2	0.968257	0.976945	0.582253	1.37164	9.34285	5.33022	0.000122436	1.14039	0.00222478	1
NM_029537	103743	Tmem98	0.434005	0.428869	0.255591	0.602146	10.1087	5.32986	0.000122513	1.13976	0.00222493	1
NM_026018	67182	Pdzk1ip1	1.18799	1.0888	0.64883	1.52878	9.74305	5.32912	0.000122673	1.13843	0.00222545	1
NM_009147	20334	Sec23a	0.320863	-0.352192	-0.49451	-0.209874	8.41317	-5.3291	0.000122677	1.1384	0.00222545	1
NM_172626	225432	Rbm27	0.342575	-0.331875	-0.466118	-0.197632	8.36554	-5.32371	0.000123846	1.12879	0.00224432	1
NM_019975	56794	Hacl1	1.53179	1.46063	0.869802	2.05146	11.1423	5.32367	0.000123854	1.12872	0.00224432	1
NR_033514	69548	2310015A10Rik	0.36213	0.43483	0.258914	0.610747	6.83294	5.32288	0.000124029	1.1273	0.00224624	1
NM_009097	20111	Rps6ka1	0.330676	0.407229	0.242467	0.571991	8.16643	5.32249	0.000124113	1.12661	0.00224652	1
ENSMUST00000128740	280662	Afm	0.292252	0.384898	0.229154	0.540643	7.17309	5.32189	0.000124244	1.12554	0.00224764	1
NM_024270	76205	Stard3nl	0.293758	0.386482	0.230052	0.542912	10.4872	5.32037	0.000124577	1.12283	0.00225244	1
NM_030693	107503	Atf5	0.795949	0.799393	0.475757	1.12303	15.1883	5.31908	0.000124861	1.12052	0.00225632	1
NM_026721	68427	Slc39a13	0.274237	0.334539	0.199071	0.470006	8.36946	5.31794	0.000125112	1.11849	0.00225961	1
NAP115318-1	NA		0.600557	0.848346	0.504748	1.19194	12.2933	5.31686	0.00012535	1.11657	0.00226266	1
NM_022424	64339	Fndc4	0.45591	0.397339	0.23633	0.558349	9.05315	5.31427	0.000125925	1.11193	0.00227086	1
NM_133978	102545	Cmtm7	0.453813	0.381935	0.227166	0.536705	8.56776	5.31418	0.000125943	1.11179	0.00227086	1
NM_019639	22190	Ubc	0.247071	0.252529	0.150189	0.35487	15.5801	5.3137	0.00012605	1.11093	0.00227153	1
X70100	16592	Fabp5	1.34894	1.33338	0.792915	1.87385	7.2744	5.31275	0.000126262	1.10922	0.00227343	1
NM_011603	237336	Tbpl1	0.282374	-0.270322	-0.379896	-0.160747	7.53983	-5.31257	0.000126301	1.10891	0.00227343	1
NM_033444	114584	Clic1	0.27439	0.361424	0.214914	0.507934	12.334	5.31229	0.000126363	1.10841	0.00227343	1
NM_016856	51786	Cpsf2	0.219353	-0.293337	-0.412264	-0.17441	8.69045	-5.31153	0.000126532	1.10706	0.00227522	1
NM_175471	230582	Cyb5rl	0.261974	0.330393	0.196416	0.46437	9.68282	5.31047	0.000126769	1.10516	0.00227823	1
NM_027873	71707	Ubiad1	0.267417	-0.324982	-0.456863	-0.193101	10.7169	-5.30651	0.000127657	1.09809	0.00229293	1
NM_025819	66875	Swt1	0.224082	-0.218279	-0.306889	-0.129669	7.98706	-5.30474	0.000128058	1.09492	0.00229775	1
NM_010642	16616	Klk1b21	0.708355	0.62671	0.372297	0.881122	6.43558	5.3047	0.000128066	1.09485	0.00229775	1
NR_003492	72381	2210409E12Rik	0.31582	0.307807	0.182833	0.432781	6.24278	5.30385	0.000128259	1.09333	0.00229989	1
NAP070880-1	NA		0.421286	0.56299	0.334388	0.791592	9.38512	5.30339	0.000128364	1.0925	0.00229989	1
NM_001013806	433667	Ankrd13c	0.220337	-0.24535	-0.344982	-0.145718	8.82024	-5.30299	0.000128454	1.09179	0.00229989	1
NM_009397	21929	Tnfaip3	0.420832	-0.443104	-0.623042	-0.263166	7.54334	-5.30293	0.000128466	1.09169	0.00229989	1
NM_007382	11364	Acadm	0.329712	-0.353979	-0.497828	-0.210129	14.6435	-5.2991	0.000129337	1.08485	0.00231402	1
NM_027350	70223	Nars	0.334947	0.325195	0.193032	0.457358	10.9504	5.29867	0.000129437	1.08407	0.00231402	1
NM_007988	14104	Fasn	1.50193	1.36786	0.811903	1.92382	13.2884	5.29826	0.00012953	1.08334	0.00231402	1
NM_023579	70572	Ipo5	0.312499	-0.358691	-0.504479	-0.212902	9.37293	-5.29822	0.000129538	1.08328	0.00231402	1
NM_008949	19183	Psmc3ip	0.249761	-0.268909	-0.378225	-0.159594	6.13882	-5.29732	0.000129746	1.08166	0.00231647	1
NM_198934	18986	Pou2f1	0.241809	0.245232	0.14553	0.344934	8.45195	5.29671	0.000129884	1.08058	0.00231765	1
NM_153145	217258	Abca8a	0.573307	-0.600436	-0.844579	-0.356294	11.5755	-5.2961	0.000130024	1.07949	0.00231765	1
NM_177262	320795	Pkn1	0.315382	0.327066	0.194078	0.460054	7.74134	5.2961	0.000130024	1.07948	0.00231765	1
NM_023326	107771	Bmyc	0.343088	0.364943	0.216504	0.513382	7.61867	5.29432	0.000130435	1.07629	0.0023231	1
NM_008710	18115	Nnt	0.291484	-0.36292	-0.510541	-0.215298	11.6183	-5.29412	0.00013048	1.07594	0.0023231	1
NM_007921	13710	Elf3	0.236537	0.246387	0.146161	0.346613	5.8563	5.29385	0.000130543	1.07545	0.0023231	1
NM_173397	228859	Fitm2	0.354191	-0.364635	-0.512996	-0.216274	6.93612	-5.29264	0.00013082	1.0733	0.00232677	1
NM_019911	56720	Tdo2	0.514633	-0.496236	-0.698172	-0.2943	14.0236	-5.29186	0.000131001	1.0719	0.00232872	1
NM_152809	70425	Csnk1g3	0.302783	-0.336302	-0.47317	-0.199434	9.17683	-5.29128	0.000131137	1.07085	0.00232987	1
NM_025541	66403	Asf1a	0.254707	-0.277043	-0.389855	-0.164231	8.55208	-5.28841	0.000131802	1.06573	0.00234041	1
NM_026959	71116	Stx18	0.235609	0.249258	0.147744	0.350771	10.9495	5.28759	0.000131993	1.06426	0.00234254	1
NM_025449	66257	Nicn1	0.296508	0.341875	0.202626	0.481125	9.04543	5.28697	0.000132138	1.06315	0.00234384	1
NM_021423	58234	Shank3	0.448486	-0.451257	-0.635217	-0.267296	6.66411	-5.2824	0.000133209	1.05498	0.00236156	1
NM_175414	109246	Tspan9	0.24532	0.257163	0.152298	0.362029	9.32055	5.28092	0.000133557	1.05233	0.00236645	1
NM_025673	66629	Golph3	0.267411	-0.328626	-0.46265	-0.194603	9.38386	-5.28025	0.000133715	1.05114	0.00236697	1
NM_177544	219033	Ang4	0.62648	-0.623908	-0.87836	-0.369457	12.3405	-5.28019	0.000133731	1.05102	0.00236697	1
NAP071090-1	NA		0.310403	0.332872	0.197066	0.468678	7.37306	5.27827	0.000134185	1.04758	0.00237372	1
NM_007530	12033	Bcap29	0.361781	0.345513	0.204539	0.486487	10.1128	5.27786	0.000134282	1.04685	0.00237415	1
NM_001081111	232286	Tmf1	0.306866	-0.290366	-0.408855	-0.171876	6.79865	-5.27714	0.000134452	1.04557	0.0023751	1
NM_001013379	234358	Zfp930	0.243025	0.26591	0.157394	0.374427	9.96865	5.27681	0.000134532	1.04497	0.0023751	1
NM_025827	66887	Lonp2	0.455807	0.429582	0.254269	0.604895	12.1702	5.27672	0.000134553	1.04481	0.0023751	1
TC1627788	NA		0.183454	0.263854	0.156157	0.371551	15.2986	5.27585	0.000134759	1.04326	0.00237746	1
NM_152810	71702	Cdc5l	0.206817	-0.284322	-0.400411	-0.168233	12.125	-5.27416	0.000135164	1.04023	0.0023833	1
NM_181315	56078	Car5b	0.484999	0.387004	0.22893	0.545078	6.90134	5.27216	0.000135641	1.03665	0.00239044	1
ENSMUST00000174252	213326	Scyl2	0.183955	-0.241862	-0.340667	-0.143056	7.7763	-5.27132	0.000135844	1.03514	0.00239272	1
XM_006519321	57258	Xpo4	0.282038	-0.268951	-0.378864	-0.159038	7.05921	-5.26937	0.000136313	1.03165	0.00239942	1
NM_016957	15331	Hmgn2	0.34263	-0.382647	-0.53903	-0.226263	11.6127	-5.26913	0.000136371	1.03122	0.00239942	1
NM_008619	17454	Mov10	0.358713	0.44941	0.265668	0.633152	9.68769	5.26704	0.000136875	1.02748	0.00240701	1
NM_172991	269623	Rbm48	0.277468	-0.332854	-0.468969	-0.19674	6.5806	-5.26602	0.000137122	1.02565	0.00241006	1
BC008626	15894	Icam1	0.235497	0.257532	0.152193	0.36287	9.73321	5.26473	0.000137436	1.02334	0.00241408	1
NM_011708	22371	Vwf	0.226913	-0.239334	-0.337237	-0.141431	8.56657	-5.26432	0.000137537	1.02259	0.00241408	1
NM_026040	67222	Srfbp1	0.234351	-0.226236	-0.318784	-0.133689	7.09497	-5.26417	0.000137573	1.02234	0.00241408	1
NM_134006	19682	Rdh5	0.266077	-0.277052	-0.390448	-0.163656	12.0802	-5.26135	0.000138261	1.01728	0.00242486	1
NM_007569	12226	Btg1	0.477773	0.499739	0.295174	0.704305	10.937	5.2607	0.00013842	1.01612	0.00242508	1
NM_001008700	16190	Il4ra	0.314524	0.323024	0.190796	0.455252	10.6364	5.26069	0.000138422	1.0161	0.00242508	1
NM_139227	246103	Atxn7	0.464509	-0.459038	-0.647	-0.271076	6.8887	-5.2591	0.000138813	1.01324	0.00243064	1
NM_198103	102058	Exoc8	0.245448	-0.307774	-0.433806	-0.181741	9.87139	-5.25873	0.000138904	1.01258	0.00243094	1
NM_175457	223658	Mroh1	0.348768	-0.297986	-0.420032	-0.17594	12.1532	-5.25782	0.000139127	1.01096	0.00243353	1
NM_019987	56542	Ick	0.432351	0.397373	0.234591	0.560155	7.42104	5.25685	0.000139367	1.00921	0.00243514	1
NM_138593	28036	Larp7	0.299319	0.24956	0.147329	0.351791	8.99869	5.25685	0.000139368	1.00921	0.00243514	1
NM_028476	73242	Atat1	0.217384	0.273586	0.1615	0.385672	6.37596	5.25626	0.000139513	1.00815	0.00243638	1
NM_172116	213350	Pddc1	0.227199	0.313437	0.184974	0.441899	8.06424	5.25419	0.000140023	1.00445	0.00244399	1
NM_138656	192156	Mvd	1.20244	1.42896	0.843074	2.01485	10.9096	5.25217	0.000140526	1.00082	0.00245146	1
ENSMUST00000126986	57438	March7	0.156002	-0.182477	-0.257309	-0.107645	5.77133	-5.25118	0.000140774	0.999039	0.00245448	1
NM_030143	73284	Ddit4l	0.445564	0.583871	0.344302	0.823441	6.68321	5.24831	0.000141491	0.993897	0.00246566	1
NM_009848	12495	Entpd1	0.226029	-0.215324	-0.303698	-0.126949	6.87746	-5.24685	0.000141856	0.991287	0.00247005	1
NM_026116	67378	Bbs2	0.235571	-0.242481	-0.342005	-0.142958	6.41757	-5.2467	0.000141894	0.991016	0.00247005	1
ENSMUST00000149258	17318	Mid1	0.169849	-0.194805	-0.274767	-0.114844	5.66944	-5.24629	0.000141997	0.990282	0.00247053	1
NM_025832	66897	Naa16	0.259488	-0.301227	-0.42488	-0.177574	8.44762	-5.24592	0.000142091	0.989608	0.00247086	1
NM_001242363	74349	Fam160a2	0.443262	-0.432326	-0.609978	-0.254674	7.83609	-5.24053	0.000143456	0.979931	0.00249327	1
NM_016891	51792	Ppp2r1a	0.19258	0.220784	0.130037	0.311531	9.32762	5.23924	0.000143784	0.977617	0.00249764	1
NM_029751	76808	Rpl18a	0.320229	-0.319784	-0.451242	-0.188326	15.3281	-5.23846	0.000143983	0.976216	0.0024986	1
ENSMUST00000138557	667823	Trim5	0.278859	0.262644	0.154673	0.370615	6.2632	5.23835	0.00014401	0.976024	0.0024986	1
NM_001164567	22351	Vill	0.219187	0.272619	0.160538	0.384699	6.44224	5.23792	0.000144119	0.975257	0.0024986	1
NM_011723	22436	Xdh	0.336656	-0.327324	-0.461897	-0.19275	10.5196	-5.23783	0.000144144	0.975084	0.0024986	1
NM_080634	12807	Hps3	0.24721	0.261538	0.153979	0.369096	7.96403	5.23627	0.000144542	0.972288	0.00250345	1
NM_023624	79235	Lrat	0.375501	0.480328	0.282786	0.67787	8.27971	5.23614	0.000144577	0.972049	0.00250345	1
NM_009983	13033	Ctsd	0.33901	0.467404	0.275116	0.659693	12.6111	5.23446	0.000145006	0.969048	0.00250955	1
NM_146142	100121	Tdrd7	0.331169	0.360538	0.212154	0.508923	12.3534	5.23233	0.000145555	0.96522	0.00251772	1
AK010701	67379	Dedd2	0.56209	-0.573379	-0.809392	-0.337366	12.6791	-5.23165	0.000145731	0.963993	0.00251945	1
NM_008306	15531	Ndst1	0.21391	0.242306	0.142538	0.342074	8.00833	5.23006	0.000146144	0.961132	0.00252441	1
NM_026210	67510	Tvp23b	0.365349	0.407563	0.239745	0.575381	10.0183	5.22985	0.000146197	0.960761	0.00252441	1
NM_028181	72278	Ccpg1	0.286371	-0.296193	-0.418158	-0.174228	7.47845	-5.22965	0.00014625	0.960398	0.00252441	1
NM_007869	13418	Dnajc1	0.21555	-0.256562	-0.362247	-0.150876	9.82372	-5.22768	0.000146762	0.956859	0.00253191	1
NM_008149	14732	Gpam	1.17108	1.35611	0.797389	1.91483	7.66712	5.22678	0.000146997	0.955239	0.00253463	1
NM_172488	210808	Lacc1	0.225889	0.215968	0.12696	0.304976	6.45731	5.22509	0.000147437	0.95221	0.00254088	1
NM_012037	26949	Vat1	0.311209	0.430281	0.252931	0.607632	8.80668	5.2246	0.000147565	0.951334	0.00254153	1
NM_028478	73246	Rassf6	0.696813	0.674578	0.396522	0.952635	8.37324	5.22436	0.00014763	0.95089	0.00254153	1
NM_011180	19157	Cyth1	0.390987	-0.423279	-0.597813	-0.248744	8.47544	-5.22249	0.000148119	0.947538	0.00254861	1
NM_018737	55936	Ctps2	0.242223	0.311444	0.183011	0.439877	10.914	5.22198	0.000148252	0.946628	0.00254876	1
NM_016675	12738	Cldn2	0.930885	0.990143	0.581818	1.39847	10.3802	5.22187	0.000148283	0.946416	0.00254876	1
NM_001037999	13167	Dbi	0.351515	0.340174	0.199879	0.480469	16.4687	5.22146	0.000148391	0.945684	0.00254927	1
NM_001111111	73683	Atg16l2	0.531651	0.524811	0.30835	0.741272	8.06118	5.22102	0.000148506	0.944898	0.00254991	1
NM_001037742	68736	Tyw5	0.332713	0.41942	0.246393	0.592448	9.61722	5.21997	0.000148785	0.942998	0.00255255	1
NM_011668	22215	Ube3a	0.32362	-0.272215	-0.384517	-0.159913	10.5969	-5.21985	0.000148815	0.942788	0.00255255	1
NM_021355	14264	Fmod	0.465895	0.479375	0.281521	0.677228	7.08895	5.21752	0.000149432	0.938605	0.00256177	1
NM_144806	212627	Prpsap2	0.331172	0.289077	0.169696	0.408458	9.72673	5.21448	0.000150241	0.933133	0.00257431	1
NM_025515	66365	Ccdc90b	0.289442	0.290855	0.170706	0.411005	9.13402	5.213	0.000150636	0.930479	0.00257971	1
NM_001034893	668620	Zfp936	0.230635	0.22475	0.131834	0.317665	6.50586	5.20889	0.00015174	0.923081	0.00259727	1
NM_026580	68149	Otub2	0.209208	0.234986	0.137806	0.332166	6.29391	5.20714	0.000152212	0.919935	0.00260295	1
NM_023538	69923	Agk	0.339108	0.339274	0.198964	0.479585	7.90394	5.20707	0.000152231	0.919812	0.00260295	1
NM_028473	73234	3110079O15Rik	0.300929	0.248609	0.145741	0.351477	5.86668	5.20437	0.000152964	0.914951	0.00261411	1
NM_029431	75778	Them4	0.54967	-0.571778	-0.808404	-0.335151	8.71693	-5.20352	0.000153196	0.913412	0.00261645	1
NM_007481	11845	Arf6	0.455856	-0.519594	-0.734635	-0.304554	9.19561	-5.20328	0.00015326	0.912989	0.00261645	1
NM_183220	329470	Accs	0.495753	0.61425	0.35995	0.86855	8.60849	5.20154	0.000153735	0.909858	0.00262319	1
NM_181650	72843	Prdm4	0.230668	-0.230886	-0.326497	-0.135275	6.91531	-5.20025	0.000154089	0.907529	0.00262786	1
ENSMUST00000113829	93871	Brwd1	0.338059	-0.339731	-0.48046	-0.199001	6.61491	-5.19856	0.000154553	0.904488	0.00263389	1
ENSMUST00000098334	77087	Ankrd11	0.323564	-0.316594	-0.447744	-0.185444	10.972	-5.19837	0.000154604	0.904152	0.00263389	1
NM_023646	83945	Dnaja3	0.252912	-0.294184	-0.416071	-0.172298	10.9966	-5.19753	0.000154837	0.902626	0.0026365	1
NM_172268	227720	Nup214	0.175662	-0.196606	-0.278073	-0.115138	8.43359	-5.19691	0.000155008	0.901511	0.00263803	1
NM_018816	55938	Apom	0.21566	-0.198537	-0.280816	-0.116257	16.0189	-5.19613	0.000155221	0.900121	0.00264028	1
NM_172624	224897	Dpp9	0.417544	0.411444	0.240915	0.581972	9.46793	5.19574	0.00015533	0.899405	0.00264078	1
NM_021352	12962	Crybb3	0.370283	-0.375153	-0.530666	-0.21964	6.54217	-5.19488	0.000155566	0.897868	0.00264269	1
NM_009833	12455	Ccnt1	0.332121	-0.343207	-0.48548	-0.200933	7.19086	-5.19475	0.000155604	0.89762	0.00264269	1
NM_145428	216820	Dhrs7b	0.393169	0.43351	0.253762	0.613258	11.4628	5.19358	0.000155926	0.89553	0.00264678	1
NM_133236	170772	Glcci1	0.404898	-0.392878	-0.555822	-0.229934	8.16113	-5.19221	0.000156308	0.893054	0.00265189	1
NM_133738	71914	Antxr2	0.24376	0.246333	0.144125	0.348541	10.792	5.19004	0.000156912	0.889148	0.00266031	1
NM_021899	60611	Foxj2	0.308285	-0.350585	-0.496054	-0.205115	8.63178	-5.18985	0.000156967	0.888796	0.00266031	1
NM_198162	74522	Morc2a	0.274683	-0.306286	-0.433396	-0.179176	7.82186	-5.18897	0.00015721	0.887225	0.00266113	1
NM_025968	67103	Ptgr1	0.481933	0.515878	0.301782	0.729974	9.96583	5.18885	0.000157244	0.887006	0.00266113	1
NM_133768	109900	Asl	0.329179	-0.387903	-0.54889	-0.226917	14.6002	-5.1888	0.000157259	0.886913	0.00266113	1
AK039851	NA		0.58477	0.742829	0.434416	1.05124	7.13496	5.18668	0.000157854	0.883086	0.00266982	1
ENSMUST00000128105	77446	Heg1	0.420827	0.3493	0.204113	0.494486	6.6548	5.1809	0.000159485	0.87268	0.00269602	1
NAP027859-1	NA		0.54625	0.704425	0.411576	0.997273	10.6445	5.17994	0.000159758	0.870949	0.00269924	1
NM_145822	70333	Cd3eap	0.271617	-0.276669	-0.39172	-0.161618	8.14919	-5.1785	0.00016017	0.868341	0.0027048	1
AK035116	50496	E2f6	0.281181	0.331352	0.193554	0.46915	7.21328	5.1782	0.000160254	0.867814	0.00270482	1
NM_183423	66350	Pla2g12a	0.562685	-0.625786	-0.886057	-0.365515	9.24317	-5.17765	0.000160412	0.866812	0.0027061	1
NM_023233	66597	Trim13	0.370844	0.383814	0.224119	0.543509	6.42674	5.17562	0.000160992	0.863162	0.00271364	1
NM_011053	18572	Pdcd11	0.207047	-0.218851	-0.309911	-0.127791	6.45774	-5.17551	0.000161025	0.862952	0.00271364	1
NM_026175	67465	Sf3a1	0.190984	-0.227955	-0.322873	-0.133037	8.84445	-5.17171	0.000162119	0.8561	0.00273066	1
NR_038166	71661	0610005C13Rik	0.391748	-0.438968	-0.621773	-0.256163	13.451	-5.17103	0.000162315	0.854876	0.00273256	1
NM_021343	57815	Spata5	0.460252	-0.428954	-0.607618	-0.25029	9.38592	-5.17018	0.000162561	0.853344	0.00273474	1
NM_010344	14782	Gsr	0.299536	0.298013	0.173881	0.422145	10.9401	5.16993	0.000162634	0.852885	0.00273474	1
NAP113376-1	NA		0.437122	0.611736	0.356918	0.866554	6.67543	5.16972	0.000162695	0.852508	0.00273474	1
NM_019643	56306	Fam60a	0.275165	-0.261319	-0.370237	-0.152401	6.39063	-5.16661	0.0001636	0.846893	0.00274854	1
NM_029385	75686	Nudt16	0.258926	0.328537	0.191584	0.465491	8.69213	5.16589	0.000163808	0.845604	0.00275063	1
NM_016717	50880	Scly	0.221496	0.243408	0.141935	0.344882	12.0125	5.16553	0.000163914	0.844949	0.002751	1
AK046642	NA		0.651002	0.681347	0.397277	0.965416	7.66552	5.16507	0.000164049	0.844115	0.0027517	1
NM_025967	67102	D16Ertd472e	0.404978	-0.479785	-0.679829	-0.279741	7.24255	-5.16481	0.000164124	0.843654	0.0027517	1
NM_175661	319173	Hist1h2af	0.239763	-0.249886	-0.354087	-0.145685	11.4469	-5.16422	0.000164299	0.842578	0.00275322	1
NM_029508	76073	Pcgf5	0.392528	-0.438546	-0.621442	-0.255651	9.88929	-5.16351	0.000164504	0.84131	0.00275526	1
AK045571	554160	BB283564	0.294619	-0.319418	-0.452697	-0.186139	7.14573	-5.16098	0.00016525	0.836733	0.00276633	1
NM_183099	73542	Tssk5	0.205772	0.284835	0.165977	0.403694	6.3605	5.16055	0.000165375	0.835966	0.00276701	1
NM_001163314	241062	Pgap1	0.38521	-0.429921	-0.609337	-0.250505	7.95541	-5.16014	0.000165498	0.835213	0.00276766	1
NM_008124	14618	Gjb1	0.216623	0.290157	0.169039	0.411274	11.6941	5.15893	0.000165855	0.833032	0.00277221	1
AK088165	211006	Sepsecs	0.184572	0.229038	0.13341	0.324665	5.73891	5.15771	0.000166216	0.830831	0.00277569	1
X62600	12608	Cebpb	0.66471	-0.849135	-1.20368	-0.494595	14.3241	-5.15756	0.000166259	0.830571	0.00277569	1
NM_134042	104776	Aldh6a1	0.292364	-0.289993	-0.411079	-0.168907	14.8058	-5.15737	0.000166318	0.830212	0.00277569	1
NM_018888	56046	Uqcc1	0.264288	-0.269328	-0.381809	-0.156847	10.2648	-5.15627	0.000166642	0.828241	0.00277939	1
NM_026390	67812	Ubxn4	0.346679	0.384744	0.224054	0.545434	9.13416	5.15605	0.000166709	0.827834	0.00277939	1
XM_006534635	102632383	LOC102632383	0.250752	0.235014	0.136853	0.333175	8.29356	5.15572	0.000166807	0.827238	0.00277961	1
ENSMUST00000033479	NA		0.333492	-0.34851	-0.494107	-0.202913	11.6754	-5.1546	0.00016714	0.825221	0.00278296	1
NM_027945	71832	Csl	0.459585	0.562482	0.327488	0.797477	9.24539	5.15447	0.000167178	0.824988	0.00278296	1
NM_172414	72350	Zc2hc1c	0.242633	-0.231254	-0.327886	-0.134622	6.37502	-5.15351	0.000167467	0.823243	0.00278635	1
NM_001099628	320817	Atad2b	0.334746	-0.311728	-0.442084	-0.181372	7.98236	-5.14965	0.000168623	0.816278	0.00280379	1
NM_029748	76799	Tmem234	0.256234	-0.305014	-0.432568	-0.17746	12.0217	-5.14944	0.000168686	0.815898	0.00280379	1
NM_021345	57874	Ptplad1	0.270173	-0.293484	-0.416237	-0.17073	16.0068	-5.14853	0.000168961	0.814253	0.00280692	1
NM_183116	76306	Slc18b1	0.254482	0.28802	0.16754	0.4085	7.32428	5.14802	0.000169114	0.813336	0.00280804	1
NM_016774	11947	Atp5b	0.16673	0.214322	0.124657	0.303988	14.4714	5.14725	0.000169349	0.81193	0.00281052	1
NM_025844	66917	Chordc1	0.372429	-0.452348	-0.641672	-0.263024	8.88273	-5.14519	0.000169972	0.808209	0.00281944	1
NR_027980	69291	1700001L05Rik	0.370856	-0.376852	-0.534631	-0.219073	6.72045	-5.14345	0.000170501	0.805065	0.0028267	1
ENSMUST00000017534	11676	Aldoc	0.277237	0.399933	0.232481	0.567384	6.30579	5.14318	0.000170582	0.804582	0.0028267	1
NM_010236	14287	Fpgs	0.514455	0.521339	0.303	0.739678	14.0143	5.14188	0.000170978	0.802236	0.00282896	1
NM_133249	170826	Ppargc1b	0.996758	-0.912687	-1.29499	-0.530379	9.50995	-5.14093	0.000171268	0.800523	0.00283232	1
NM_198609	225215	Rsl24d1	0.250299	-0.318503	-0.451955	-0.185051	8.41184	-5.13951	0.000171705	0.797945	0.00283811	1
NM_008696	26921	Map4k4	0.245268	0.264679	0.153735	0.375623	6.37963	5.13745	0.000172336	0.794231	0.00284597	1
NM_001164361	231999	Plekha8	0.344253	-0.388967	-0.552011	-0.225924	6.95719	-5.13739	0.000172354	0.794123	0.00284597	1
NM_001134829	226856	Lpgat1	0.444018	-0.414344	-0.588069	-0.24062	11.0359	-5.13611	0.000172751	0.791792	0.0028511	1
NM_026893	68970	Dcaf12	0.198021	-0.22322	-0.316826	-0.129614	9.4296	-5.13525	0.000173016	0.790243	0.00285403	1
NM_027162	69674	Mif4gd	0.233505	0.288313	0.167377	0.409248	12.8261	5.13386	0.000173446	0.787729	0.00285888	1
AK018584	71591	Zfp251	0.246411	-0.300569	-0.426652	-0.174486	8.22977	-5.13358	0.000173533	0.787222	0.00285888	1
NM_009547	22666	Zbtb14	0.309045	-0.382617	-0.543122	-0.222112	7.20759	-5.13345	0.000173572	0.786995	0.00285888	1
NM_028024	71966	Nkiras2	0.354112	0.405049	0.2351	0.574998	8.3805	5.13242	0.000173893	0.785124	0.00286272	1
NM_008489	16803	Lbp	0.227814	-0.336981	-0.478477	-0.195485	12.5733	-5.12854	0.000175101	0.778116	0.00288082	1
NM_009810	12367	Casp3	0.330773	0.392834	0.227879	0.557789	6.85828	5.12833	0.000175168	0.777728	0.00288082	1
NM_027310	70088	Meaf6	0.331107	-0.33897	-0.481325	-0.196614	9.98977	-5.12765	0.000175381	0.7765	0.00288287	1
NM_025976	67118	Bfar	0.290682	-0.377952	-0.536721	-0.219182	11.6024	-5.12629	0.000175808	0.774038	0.00288844	1
NM_175300	99152	Anapc2	0.287014	0.306867	0.177941	0.435792	9.34136	5.12559	0.000176028	0.772776	0.0028906	1
NM_025824	66882	Bzw1	0.219916	-0.238996	-0.339436	-0.138556	10.0064	-5.12407	0.000176507	0.770021	0.00289495	1
NM_181416	228482	Arhgap11a	0.219023	-0.214784	-0.305052	-0.124516	5.81472	-5.12391	0.000176558	0.769732	0.00289495	1
NM_008688	18029	Nfic	0.45416	-0.531284	-0.754661	-0.307906	11.2362	-5.12176	0.000177238	0.765838	0.00290465	1
NM_153178	239528	Ago2	0.26343	-0.30271	-0.429998	-0.175422	7.17923	-5.12121	0.000177414	0.764838	0.00290607	1
NM_025845	66921	Prpf38b	0.33486	-0.332725	-0.472678	-0.192772	7.69578	-5.11961	0.000177921	0.761944	0.00291185	1
NM_177294	68925	Rpap1	0.187333	0.184992	0.107179	0.262806	7.17501	5.11954	0.000177945	0.761812	0.00291185	1
NM_026309	67678	Lsm3	0.410621	-0.346522	-0.492318	-0.200725	9.17126	-5.11819	0.000178374	0.759374	0.00291599	1
NM_178413	232078	Thnsl2	0.369913	0.568017	0.329027	0.807006	12.5062	5.11818	0.000178376	0.759363	0.00291599	1
NM_011046	18550	Furin	0.186352	-0.175241	-0.248987	-0.101496	13.7887	-5.11721	0.000178686	0.757604	0.00291961	1
NM_025693	66664	Tmem41a	0.477907	-0.51295	-0.728864	-0.297035	10.7195	-5.11595	0.000179092	0.755307	0.00292367	1
NM_199056	75678	Ippk	0.310604	-0.293093	-0.416465	-0.16972	6.90067	-5.11588	0.000179113	0.755186	0.00292367	1
NM_029943	77622	Apex2	0.23673	-0.250986	-0.356651	-0.145322	6.70638	-5.1151	0.000179362	0.753781	0.00292628	1
NM_008768	18405	Orm1	0.363247	0.392111	0.226954	0.557269	14.1095	5.11264	0.000180155	0.749317	0.00293534	1
NM_172776	236293	Slc22a29	1.18197	1.2406	0.718055	1.76315	8.28391	5.1126	0.000180169	0.749241	0.00293534	1
NM_183187	268709	Fam107a	0.906328	-0.945558	-1.34384	-0.547277	5.78169	-5.11248	0.000180207	0.749028	0.00293534	1
[truncated: 30,309 more rows]
