# Supplementary material for: The gut microbiota promotes hepatic fatty acid desaturation and elongation in mice
Source: Nat Commun. 2018 Sep 14;9:3760. doi: 10.1038/s41467-018-05767-4 (PMC6138742; doi:10.1038/s41467-018-05767-4)
Supplement: Supplementary file 5 — Supplementary Data 2 [file 41467_2018_5767_MOESM5_ESM.xlsx]

## Sheet: Supplementary Data 2 - Prots
ID	GeneSymbol	Mean GF	Mean SPF	logFC	Interquartile Range	P value	FDR	Bonferroni
A0A4X7	Ints3	-15.7464	-15.8258	-0.0794034	0.101628	0.113681	0.267184	1
A0AUN0	Sec23ip	-12.5708	-12.6228	-0.0520512	0.0475201	0.128649	0.285587	1
A0JLY3	F9	-12.6674	-12.8038	-0.136442	0.137709	0.00112324	0.0276111	1
A0JNU2	Slc16a7	-15.1998	-15.0478	0.152001	0.132118	0.0119068	0.0792418	1
A0JNU3	Aspg	-12.5202	-12.3884	0.131743	0.0901296	0.00435314	0.0515619	1
A0PJE6	Pccb	-10.7789	-10.6691	0.1098	0.113478	0.00088766	0.0248333	1
A0PJF0	Baz2b	-17.9052	-18.2197	-0.314525	0.579727	0.208139	0.381256	1
A0PJG3	Pck2	-17.3	-17.2652	0.0348067	0.0958616	0.674873	0.798108	1
A0PK78	Ccdc25	-15.2075	-15.3114	-0.103855	0.166906	0.220219	0.395169	1
A1A4T2	Ganab	-10.2964	-10.3571	-0.0606996	0.072011	0.0592324	0.187854	1
A1BN54	Actn1	-15.8002	-15.9095	-0.109335	0.394038	0.544114	0.698115	1
A1IGU4	Arhgef37	-18.2447	-18.6399	-0.395173	0.366135	0.00772371	0.0666324	1
A1L013	Cactin	-18.0862	-17.9963	0.0898645	0.190441	0.327052	0.503916	1
A1L0U3	Hist1h3e	-16.8843	-16.8881	-0.0038193	0.170607	0.976292	0.987725	1
A1L0V6	Ddx58	-11.6617	-11.7653	-0.10361	0.0600946	0.0107131	0.0760138	1
A1L314	Mpeg1	-17.8752	-18.0253	-0.150079	0.267532	0.522497	0.679581	1
A1L340	Rp1l1	-15.9203	-15.9715	-0.0511525	0.172908	0.680402	0.801605	1
A1L361	Tbk1	-17.0283	-17.081	-0.0527428	0.17597	0.612237	0.751143	1
A1L3B8	Psmd7	-12.3579	-12.3751	-0.0172144	0.0455575	0.625179	0.762177	1
A1L3S6	Cyp7a1	-15.3913	-15.5523	-0.161026	0.250107	0.270645	0.446265	1
A1L3S7	Gatad2b	-16.247	-16.3846	-0.137624	0.254678	0.249619	0.42557	1
A2A414	Elp4	-15.4919	-15.5574	-0.065525	0.0928513	0.306819	0.48365	1
A2A4N9	Dhx8	-17.4804	-17.4335	0.046824	0.108925	0.725073	0.832969	1
A2A547	Rpl19	-12.5818	-12.6547	-0.0729358	0.087275	0.091688	0.238715	1
A2A591	Krtap3-1	-16.8041	-17.0364	-0.232325	0.549379	0.662883	0.789306	1
A2A5K2	Pltp	-17.957	-18.0606	-0.103545	0.318118	0.562459	0.71432	1
A2A5R2	Arfgef2	-12.5494	-12.6105	-0.0611	0.0736225	0.0647737	0.197899	1
A2A5R8	Stau1	-12.4403	-12.4435	-0.00320212	0.0916668	0.934372	0.965016	1
A2A5V1	Sh3bp1	-18.4477	-18.5027	-0.0549861	0.150464	0.629735	0.764873	1
A2A6F5	Cwc25	-17.2719	-17.3529	-0.081063	0.143559	0.458895	0.624076	1
A2A6J2	Tnnt3	-15.6892	-14.6969	0.992266	0.337494	0.166854	0.335313	1
A2A6J4	Lsp1	-16.8189	-16.8669	-0.0479951	0.150594	0.631437	0.76577	1
A2A6K0	Tnni2	-15.7185	-14.7233	0.995211	0.320599	0.167964	0.336674	1
A2A6U3	2009-09-01	-11.382	-11.3983	-0.0163434	0.0480892	0.736363	0.841169	1
A2A7G9	Fbxo6	-16.1545	-16.2821	-0.12764	0.155767	0.0819505	0.224395	1
A2A7S7	Yars	-11.1736	-11.1633	0.0103672	0.0384528	0.622604	0.759668	1
A2A7S8	Kiaa1522	-15.105	-15.1357	-0.0306736	0.139838	0.680887	0.801903	1
A2A7Z4	Btf3l4	-13.088	-13.2856	-0.197567	0.129393	0.0618111	0.193675	1
A2A839	Epb41	-11.8737	-11.915	-0.0412963	0.0592666	0.117824	0.271351	1
A2A8E2	0610037L13Rik	-12.8597	-12.911	-0.0513063	0.0608942	0.0567263	0.184029	1
A2A8L5	Ptprf	-13.7606	-13.8441	-0.0835506	0.0816307	0.174716	0.343061	1
A2A977	Cyp4a10	-12.6095	-12.6964	-0.0869168	0.0920262	0.202873	0.376463	1
A2A997	C8a	-13.159	-13.3904	-0.231339	0.140911	0.0216255	0.105296	1
A2A9I0	Gosr2	-15.507	-15.6874	-0.180467	0.0892962	0.0367249	0.142415	1
A2A9P2	Nadk	-14.8493	-15.0265	-0.177155	0.179546	0.0227126	0.108492	1
A2A9P6	Cdk11b	-14.1924	-14.3276	-0.135206	0.0996825	0.0108245	0.076435	1
A2A9W3	Mif4gd	-14.8193	-14.711	0.10823	0.0993174	0.00851431	0.069571	1
A2A9X5	Nt5c	-13.24	-13.3221	-0.0820565	0.094776	0.0249037	0.113948	1
A2A9Z1	Dmd	-13.8472	-13.8429	0.00432107	0.0673937	0.917319	0.95592	1
A2AAJ9	Obscn	-17.937	-17.7003	0.236663	0.632234	0.687418	0.806093	1
A2ACZ1	Ebna1bp2	-14.577	-14.5899	-0.01281	0.213616	0.882328	0.935851	1
A2ADR8	Ppp1r8	-15.6465	-15.7592	-0.112715	0.112977	0.0341651	0.135897	1
A2ADS6	Patj	-16.8855	-16.979	-0.0934491	0.198097	0.286405	0.463151	1
A2ADY9	Ddi2	-11.4047	-11.5211	-0.116481	0.110041	2.7221e-05	0.00515883	0.159924
A2AE15	Cfp	-14.6277	-14.8643	-0.23656	0.200039	0.00118335	0.027914	1
A2AEB8	Morf4l2	-17.3597	-17.5202	-0.160462	0.156263	0.107148	0.259445	1
A2AER7	Pqbp1	-15.6672	-15.9673	-0.30009	0.266106	0.00336573	0.0458786	1
A2AEV2	Wdr45	-15.2201	-15.2816	-0.0615368	0.109542	0.203101	0.376647	1
A2AFI8	Reps2	-15.578	-15.6836	-0.105649	0.0828879	0.0586558	0.186878	1
A2AFI9	Rbbp7	-14.5392	-14.6662	-0.126954	0.0745958	0.0583887	0.186533	1
A2AFY7	Ttc17	-17.0725	-17.1873	-0.114764	0.147265	0.0875483	0.23221	1
A2AGL5	Aven	-14.5512	-14.5985	-0.0472372	0.0730672	0.298788	0.475712	1
A2AGS6	Trp53i11	-16.442	-16.7971	-0.355157	0.330481	0.0377003	0.144575	1
A2AGT5	Ckap5	-12.812	-12.8249	-0.0128982	0.081294	0.699401	0.814657	1
A2AH75	Kif1b	-16.0339	-16.1004	-0.0664749	0.108552	0.383767	0.560442	1
A2AHQ7	Phka2	-13.4163	-13.455	-0.0387217	0.067696	0.421191	0.592268	1
A2AHX9	Bcl2l1	-15.6008	-15.6721	-0.0712744	0.122312	0.42588	0.594875	1
A2AIL4	Ndufaf6	-15.2291	-15.3342	-0.105102	0.119952	0.169051	0.337849	1
A2AJ72	Fubp3	-12.8067	-12.942	-0.135328	0.130806	0.000935916	0.0253387	1
A2AJ88	Pnpla7	-21.1294	-20.8829	0.246533	0.978082	0.603906	0.745763	1
A2AJH3	Nmt2	-14.0724	-13.9091	0.163312	0.1624	0.00112897	0.0276362	1
A2AJK8	Ttc1	-15.1464	-15.194	-0.0476484	0.103621	0.401921	0.576015	1
A2AJL3	Fggy	-11.607	-11.6351	-0.0280321	0.0302028	0.359185	0.538456	1
A2AJT4	Pnisr	-16.4612	-16.7658	-0.304578	0.255149	0.000453784	0.0191238	1
A2AKH7	Lrrc57	-14.6833	-14.7064	-0.0231295	0.0999893	0.631646	0.76577	1
A2AKI5	Itgav	-13.9633	-13.8746	0.0887445	0.074852	0.0147639	0.0880589	1
A2AKK5	Acnat1	-12.3408	-12.1555	0.185277	0.131883	0.0207702	0.104158	1
A2AKV7	Alkbh3	-17.1134	-17.1555	-0.0421424	0.261462	0.73409	0.838894	1
A2AKV9	Slc25a51	-14.859	-14.8764	-0.0173913	0.127697	0.763131	0.860867	1
A2AKX3	Setx	-12.7792	-12.711	0.0682098	0.242983	0.629561	0.764821	1
A2ALF0	Dnajc8	-12.9243	-13.0304	-0.106106	0.0830948	0.03058	0.128603	1
A2ALK8	Ptpn3	-17.0717	-17.0053	0.0664448	0.0773173	0.559925	0.711872	1
A2ALR9	Usp48	-16.6546	-16.6645	-0.00996141	0.197582	0.911939	0.952443	1
A2ALU4	Shroom2	-14.0824	-14.2282	-0.145747	0.142425	0.00246212	0.0393395	1
A2ALW5	Dnajc25	-12.9121	-12.9357	-0.0235788	0.11822	0.627701	0.76342	1
A2AM05	Cntln	-16.1239	-16.5543	-0.430348	0.189828	0.0240642	0.111607	1
A2AMH3	Slc44a1	-17.0292	-16.6207	0.408495	0.22422	0.0252819	0.114962	1
A2AMS3	Galt	-12.825	-12.837	-0.0119665	0.100663	0.783238	0.873564	1
A2AMV1	Mrto4	-14.7281	-14.8816	-0.153452	0.0951248	0.00596866	0.0594542	1
A2AMW0	Capzb	-11.5203	-11.5477	-0.0274225	0.0329167	0.309877	0.487163	1
A2AMY5	Ubap2	-15.0583	-15.1583	-0.100024	0.12046	0.218227	0.392741	1
A2AMZ4	Ndufaf8	-15.961	-15.9103	0.0506707	0.17647	0.533968	0.689341	1
A2AN08	Ubr4	-11.3339	-11.3069	0.0270849	0.0666491	0.518476	0.676299	1
A2ANL1	Slc23a2	-17.438	-17.3723	0.0656258	0.140871	0.312079	0.489054	1
A2AP32	Ndufb6	-13.8665	-13.7186	0.147864	0.132135	0.101066	0.251488	1
A2AP38	Il15ra	-15.7341	-15.5632	0.170902	0.493767	0.4129	0.585774	1
A2AP78	Hmgb3	-15.9181	-15.9892	-0.0710677	0.192819	0.602409	0.745083	1
A2APF7	Zbp1	-14.3989	-14.6938	-0.294901	0.233829	0.00406457	0.0502325	1
A2APL8	Slc1a2	-13.4119	-13.4206	-0.0086942	0.166898	0.929248	0.962605	1
A2APX3	Cst3	-14.6726	-14.8008	-0.128247	0.166012	0.0787864	0.219474	1
A2APY7	Ndufaf5	-18.0825	-17.7875	0.295076	0.309511	0.00964952	0.0737078	1
A2AQ07	Tubb1	-17.3866	-17.3762	0.0104983	0.25756	0.923817	0.959757	1
A2AQ17	Ndufaf1	-13.4856	-13.5472	-0.0616786	0.0975506	0.254038	0.429916	1
A2AQ25	Skt	-14.3589	-14.5022	-0.143367	0.115756	0.00062993	0.0211477	1
A2AQA7	Aqr	-15.0258	-15.1138	-0.0880093	0.0685922	0.0388534	0.146605	1
A2AQE4	Cops2	-12.6562	-12.6855	-0.0292678	0.0897749	0.446146	0.611787	1
A2AQJ8	Ganc	-14.1799	-14.292	-0.11207	0.124846	0.0744683	0.211897	1
A2AQK4	Hnmt	-13.1104	-13.0019	0.108507	0.124648	0.0745157	0.211897	1
A2AQL0	Stk39	-16.9706	-16.8212	0.149409	0.481765	0.479939	0.642039	1
A2AQZ5	Phyhd1	-12.6841	-12.6599	0.0242017	0.0547129	0.40026	0.575227	1
A2AR99	Calcrl	-14.8638	-14.9463	-0.0824147	0.295401	0.479368	0.641524	1
A2ARA8	Itga8	-18.9992	-18.8288	0.170427	0.274059	0.281375	0.458425	1
A2ARW5	Gm14393	-15.6715	-15.7936	-0.122117	0.0807816	0.147217	0.31067	1
A2AS05	Helz2	-12.953	-12.9974	-0.0444219	0.07825	0.214768	0.388594	1
A2AS07	Gmeb2	-16.1987	-16.1118	0.0868801	0.139488	0.274062	0.450361	1
A2AS89	Agmat	-11.7505	-11.6285	0.122067	0.101678	0.0363252	0.141589	1
A2ASL5	Gzf1	-16.41	-16.4576	-0.0476271	0.451826	0.851235	0.91627	1
A2ASQ1	Agrn	-14.8543	-14.9983	-0.143978	0.13027	0.000998449	0.0264257	1
A2ASX2	Grb14	-14.6629	-14.8627	-0.199863	0.147588	0.0111591	0.0768551	1
A2ASZ8	Slc25a25	-13.9092	-14.1318	-0.222591	0.21838	9.16656e-05	0.0102282	0.538535
A2AT37	Upf2	-14.7666	-14.869	-0.102387	0.045945	0.249907	0.425813	1
A2ATI9	Gorasp2	-13.5928	-13.5622	0.0306326	0.0744027	0.556088	0.708834	1
A2ATU0	Dhtkd1	-11.9231	-11.7975	0.12559	0.0877057	0.018173	0.0974229	1
A2AUE1	Dnajc5	-15.569	-15.7424	-0.173419	0.287384	0.169334	0.338035	1
A2AUK6	Epb41l1	-16.1955	-16.1309	0.0645466	0.0876638	0.26884	0.445089	1
A2AVJ7	Rrbp1	-8.4466	-8.67922	-0.232618	0.224599	0.000642377	0.0211527	1
A2AVQ9	Ttc4	-14.4233	-14.6551	-0.231775	0.249804	0.00687758	0.0640774	1
A2AW05	Ssrp1	-14.5093	-14.5835	-0.0741861	0.0576977	0.104866	0.256169	1
A2AWI9	Sh3glb2	-15.4447	-15.328	0.116657	0.114173	0.0711163	0.206938	1
A2AWJ3	Dolpp1	-16.5705	-16.8515	-0.280965	0.235076	0.00806643	0.0679918	1
A2AWT6	Ubtf	-13.2702	-13.3328	-0.0625493	0.0738113	0.38328	0.560141	1
A2BDX3	Mocs3	-13.9732	-14.1466	-0.173363	0.136439	0.0151435	0.089236	1
A2BE28	Las1l	-15.072	-15.248	-0.175938	0.111086	0.0227891	0.108674	1
A2BEF2	Dlg3	-16.341	-16.4066	-0.0655745	0.135812	0.369335	0.54656	1
A2BFF8	Dync1i2	-12.8393	-12.9086	-0.0693132	0.0376057	0.095013	0.244011	1
A2BGI8	Ppih	-14.9344	-14.9921	-0.0577737	0.118098	0.364571	0.542104	1
A2BGN7	Manbal	-19.4933	-20.2251	-0.731794	0.476823	0.0886173	0.23399	1
A2BH40	Arid1a	-14.6424	-14.8098	-0.167392	0.130493	0.0173314	0.0948061	1
A2RRJ4	Xpo5	-14.4149	-14.4567	-0.0418577	0.0724862	0.400162	0.575227	1
A2RRJ6	Mib1	-13.1186	-13.1625	-0.0439433	0.0513677	0.0705667	0.206053	1
A2RS22	Coro1b	-12.2497	-12.3409	-0.0912932	0.0947624	0.0347685	0.137585	1
A2RS23	Pepd	-13.4786	-13.2866	0.191987	0.180772	0.00128252	0.028487	1
A2RS58	Crkl	-13.2669	-13.3539	-0.0870368	0.132015	0.376685	0.553533	1
A2RS68	Snrnp70	-12.0986	-12.2823	-0.183684	0.108671	0.0177579	0.0958894	1
A2RSB1	Nap1l4	-13.6564	-13.6907	-0.0343304	0.0779149	0.52786	0.684134	1
A2RSC2	Acot12	-11.4905	-11.3977	0.0927344	0.100546	0.142122	0.3044	1
A2RSE4	Ube2b	-15.7812	-15.838	-0.0568222	0.104683	0.390372	0.566622	1
A2RSF1	Commd1	-15.1349	-15.1807	-0.0457641	0.151197	0.471976	0.634521	1
A2RSJ4	Uhrf1bp1l	-14.8809	-14.9367	-0.0558208	0.067424	0.260308	0.437196	1
A2RSP9	Reck	-17.1498	-17.138	0.0118237	0.238361	0.925322	0.960634	1
A2RSQ0	Dennd5b	-14.0545	-14.0668	-0.0122381	0.091357	0.742821	0.845956	1
A2RSV8	Cox4i1	-10.4512	-10.4253	0.0259683	0.023629	0.116801	0.270163	1
A2RSW6	Amt	-11.9248	-11.7905	0.134278	0.143141	0.00943709	0.0727248	1
A2RSX9	Arfip1	-13.0263	-13.1268	-0.100545	0.0897991	0.0228906	0.108981	1
A2RSY6	Trmt1l	-14.9566	-15.0907	-0.134098	0.0744248	0.0655934	0.198947	1
A2RTC8	March5	-15.4883	-15.6451	-0.15686	0.187145	0.0655234	0.198941	1
A2RTH5	Lcmt1	-13.3811	-13.4555	-0.0744547	0.0931828	0.0728591	0.209724	1
A2RTI3	Lgmn	-13.2764	-13.3628	-0.0864392	0.0604101	0.0411218	0.152327	1
A2RTT4	Ube2n	-11.913	-12.0757	-0.162701	0.111444	0.00637197	0.061572	1
A2VCP7	Psmf1	-14.6432	-14.6719	-0.0287218	0.0864588	0.538672	0.693322	1
A2VDF7	Slc4a4	-14.1306	-14.3051	-0.174489	0.122456	0.0162331	0.0921503	1
A3KFU5	Pabpc4	-11.8529	-11.9812	-0.128292	0.0823414	0.00896624	0.0714744	1
A3KG81	Mpdz	-12.8118	-13.0306	-0.218825	0.242965	0.00196091	0.0357774	1
A3KGA5	Cmc4	-14.8703	-15.042	-0.171672	0.159874	0.0273143	0.120021	1
A3KGS3	Ralgapa2	-15.4929	-15.527	-0.0340124	0.0921705	0.566553	0.716935	1
A3KGU5	Sptan1	-17.3224	-17.5565	-0.23412	0.280871	0.0494559	0.168506	1
A3KMF2	Mkl2	-13.5526	-13.6988	-0.146254	0.150908	0.049817	0.169274	1
A3KMJ8	Vbp1	-12.9681	-13.033	-0.0648781	0.0463746	0.0171029	0.0943471	1
A3KMP2	Ttc38	-17.3828	-17.3826	0.000203532	0.251466	0.998812	0.999355	1
A3KMP2	Ttc38	-17.3828	-17.3826	0.000203532	0.0459457	0.998812	0.999355	1
A3KMP2	Ttc38	-10.9196	-10.9478	-0.0281691	0.251466	0.316215	0.494218	1
A3KMP2	Ttc38	-10.9196	-10.9478	-0.0281691	0.0459457	0.316215	0.494218	1
A4FTZ0	Yod1	-18.087	-17.9728	0.11418	0.242703	0.358738	0.53807	1
A4FUP9	Glt1d1	-16.3997	-16.2932	0.106466	0.0495634	0.0287071	0.124743	1
A4FUR7	Mnat1	-17.5396	-17.8106	-0.271077	0.439805	0.146722	0.310516	1
A4FUS1	Rps16	-11.8591	-11.9015	-0.0424306	0.0973377	0.204378	0.377511	1
A4FUU4	Retsat	-12.4289	-12.1257	0.303177	0.269659	9.40123e-05	0.0102282	0.552322
A4FUV7	Met	-14.9481	-15.2167	-0.268626	0.24062	0.0190605	0.0995381	1
A4PBT3	Rnf125	-17.5612	-17.1631	0.39817	0.346006	0.0405736	0.15102	1
A4QPC7	Prkcz	-16.4949	-16.5211	-0.0262047	0.0951382	0.674519	0.798108	1
A4VCH8	Fbxl18	-17.534	-17.4384	0.0956494	0.0964146	0.150013	0.314359	1
A5A4Z2	Ppp1r11	-15.8435	-15.8102	0.0332724	0.239449	0.778759	0.871468	1
A5CVE4	Stim2	-15.0814	-15.0408	0.040666	0.131443	0.481339	0.643136	1
A5GZX3	Glo1	-11.8492	-11.6411	0.208121	0.191003	0.0430786	0.155898	1
A5HLW1	Pcf11	-15.951	-16.1952	-0.244189	0.133939	0.0185218	0.0978557	1
A6H584	Col6a5	-14.14	-14.2323	-0.0922802	0.176445	0.319844	0.497243	1
A6H5Y3	Mtr	-15.7272	-15.9987	-0.27156	0.192132	0.0163553	0.0924569	1
A6H5Z3	Exoc6b	-16.281	-16.4486	-0.167556	0.227394	0.0492393	0.168506	1
A6H619	Phrf1	-17.6448	-17.6778	-0.032973	0.253685	0.790165	0.877636	1
A6H624	Lysmd1	-18.129	-18.3808	-0.25173	0.221219	0.00730337	0.065553	1
A6H630	Armt1	-14.272	-14.343	-0.0710162	0.134657	0.233483	0.410079	1
A6H663	Bag3	-11.5516	-11.4897	0.0619707	0.12674	0.381338	0.558137	1
A6H6A9	Rabgap1l	-12.9403	-12.9233	0.0169919	0.0545585	0.746895	0.849731	1
A6H6A9	Rabgap1l	-12.9403	-12.9233	0.0169919	0.112339	0.746895	0.849731	1
A6H6A9	Rabgap1l	-14.7744	-14.7703	0.00403438	0.0545585	0.925726	0.960634	1
A6H6A9	Rabgap1l	-14.7744	-14.7703	0.00403438	0.112339	0.925726	0.960634	1
A6H6J2	Cyp2b13	-14.4922	-14.2542	0.238006	0.168182	0.0241072	0.111607	1
A6H6K1	Aspn	-15.2619	-15.0979	0.16399	0.235	0.385336	0.562214	1
A6H6S8	Bag4	-15.8979	-16.0621	-0.164215	0.151076	0.0215206	0.10512	1
A6H8H2	Dennd4c	-13.8621	-13.839	0.0231927	0.0665112	0.512787	0.670515	1
A6PWP3	Tom1l1	-17.1683	-16.983	0.185327	0.138324	0.0277394	0.121257	1
A6PWX7	Uqcc1	-16.9385	-16.8739	0.0646377	0.149669	0.509929	0.667372	1
A6X919	Dpy19l1	-15.8804	-15.9338	-0.0534701	0.193383	0.694723	0.812239	1
A6XA75	Treml1	-16.599	-16.5415	0.0574823	0.235921	0.588503	0.733756	1
A7MAY7	Rptor	-15.5863	-15.6047	-0.018405	0.0867335	0.731993	0.837316	1
A7MCT6	Etnk2	-13.3366	-13.4113	-0.0747151	0.18624	0.236238	0.412532	1
A7VJ98	Gmfb	-14.4158	-14.4212	-0.00536293	0.0581551	0.921788	0.958467	1
A7VJA4	Gmfg	-15.7149	-15.6705	0.0444197	0.128968	0.457019	0.622101	1
A7VMV2	Cryl1	-13.2997	-12.8261	0.473539	0.471765	5.05765e-06	0.00228567	0.0297137
A7YL62	Apoa2	-13.7505	-13.6913	0.0591805	0.175927	0.459623	0.624475	1
A8C1T7	Creld1	-13.4494	-13.4071	0.0422972	0.137613	0.404604	0.578144	1
A8C756	Thada	-17.2753	-17.2435	0.0318106	0.206788	0.73948	0.843417	1
A8CA96	Tcea3	-14.2357	-14.1354	0.10031	0.143462	0.240235	0.416214	1
A8CVP4	Lims1	-12.4683	-12.674	-0.205671	0.175701	0.0128346	0.0821936	1
A8DUK7	Hbbt1	-7.74463	-7.762	-0.0173736	0.138818	0.805893	0.887631	1
A8DUL0	Hbbt1	-17.7636	-17.7417	0.0219068	0.143289	0.767095	0.863515	1
A8DUM2	Hbbt1	-17.351	-17.4127	-0.0616791	0.126489	0.480856	0.642636	1
A8DUP7	Hbbt1	-16.8722	-16.9863	-0.114019	0.132221	0.234084	0.410365	1
A8DUQ1	Hbbt1	-16.9988	-17.3842	-0.385371	0.373343	0.00117317	0.027914	1
A8IP69	Ywhag	-12.136	-12.1594	-0.0234179	0.079276	0.57867	0.726674	1
A8Y5N8	Plekhf2	-16.8074	-16.8295	-0.0220684	0.226452	0.813494	0.891656	1
A9C437	Clcn2	-17.0547	-16.8339	0.220739	0.32253	0.172992	0.341853	1
A9UGK3	Ranbp10	-15.037	-15.0556	-0.0185762	0.0892584	0.847843	0.91396	1
B0LAA9	Pgk1	-17.3886	-17.6984	-0.309773	0.331445	0.109153	0.261425	1
B0LAE4	Arl6ip1	-14.0036	-14.0511	-0.0474587	0.124522	0.489389	0.650341	1
B0QZM1	Ube2j2	-18.4796	-18.5087	-0.0290279	0.296549	0.876781	0.932323	1
B0QZV3	Slc9a6	-16.2524	-16.2183	0.0341031	0.169784	0.631592	0.76577	1
B0R030	Snap23	-13.2704	-13.2881	-0.017665	0.0724071	0.717446	0.827768	1
B0R091	Chp1	-12.6354	-12.6685	-0.0331437	0.0812506	0.41602	0.588232	1
B0V2Q7	Lclat1	-14.1806	-14.0941	0.086443	0.0818388	0.0678628	0.20187	1
B1ARD1	Pemt	-15.7915	-15.7049	0.0866366	0.0958085	0.169533	0.338317	1
B1ARH1	Dph1	-17.3021	-17.1871	0.114998	0.117802	0.15447	0.319997	1
B1ART1	Vps13d	-14.1974	-14.1083	0.0891773	0.149188	0.203599	0.376739	1
B1ARW4	Ndufs5	-12.7495	-12.8078	-0.0583144	0.125851	0.430107	0.598644	1
B1ASE2	Atp5h	-10.3725	-10.4269	-0.0544118	0.118334	0.429995	0.598644	1
B1ASH7	Arhgef16	-16.5735	-16.4204	0.153062	0.102248	0.0424397	0.154673	1
B1ASW5	Trappc1	-18.1579	-18.3023	-0.144429	0.218717	0.354898	0.534759	1
B1AT03	Lig3	-15.4787	-15.5267	-0.0479979	0.0921322	0.352109	0.53192	1
B1AT92	Grb2	-13.0935	-13.1643	-0.0708226	0.089892	0.155751	0.32176	1
B1ATR2	Tex2	-14.2741	-14.1683	0.105855	0.0745055	0.00383141	0.0488276	1
B1ATZ0	Hgs	-12.3928	-12.4598	-0.066952	0.0322784	0.136714	0.296821	1
B1AU25	Aifm1	-10.4195	-10.4484	-0.0288362	0.0435204	0.263783	0.440298	1
B1AU74	Mospd2	-13.3281	-13.2696	0.0584349	0.0829637	0.0899246	0.235957	1
B1AU76	Nasp	-13.32	-13.5832	-0.263193	0.171457	0.00884826	0.0708539	1
B1AUB8	Nfia	-12.8147	-12.8916	-0.0769077	0.0740186	0.0382231	0.145347	1
B1AUN2	Eif2b3	-13.3209	-13.3689	-0.0479872	0.05511	0.187212	0.358264	1
B1AUY8	Naa10	-13.6049	-13.6417	-0.0367922	0.0862854	0.260533	0.437285	1
B1AW21	Mtm1	-15.5292	-15.4814	0.0477797	0.076822	0.301976	0.479354	1
B1AWB9	Col5a1	-13.9259	-14.0101	-0.0842088	0.410639	0.575052	0.724208	1
B1AWE0	Clta	-11.9051	-12.0887	-0.183566	0.107826	0.0140778	0.0858904	1
B1AX95	Tprgl	-16.1953	-16.2661	-0.0707635	0.138546	0.26823	0.444778	1
B1AX98	Lrrc47	-12.9135	-12.9514	-0.0379421	0.0706388	0.151733	0.316446	1
B1AXN9	Rps6ka3	-13.912	-13.8941	0.0178969	0.0519534	0.734203	0.838894	1
B1AY10	Nfx1	-16.8075	-16.9256	-0.118092	0.106871	0.109117	0.261425	1
B1AY13	Usp24	-13.6878	-13.5799	0.107893	0.0583418	0.0413139	0.152654	1
B1AYU4	Cwc22	-17.7075	-17.8068	-0.0993548	0.250938	0.358744	0.53807	1
B1AZ26	Cobll1	-17.0969	-16.9244	0.172579	0.132266	0.252627	0.428512	1
B1AZ42	Chmp6	-17.6246	-17.7955	-0.170926	0.133778	0.0739894	0.211279	1
B1AZ46	Baiap2	-12.4607	-12.436	0.0247563	0.0503032	0.313016	0.49	1
B1AZ99	Otud3	-17.3365	-17.5022	-0.165731	0.197782	0.122897	0.277992	1
B1AZI6	Thoc2	-14.3894	-14.463	-0.0735384	0.128868	0.337989	0.5163	1
B1B1D8	Mrpl2	-13.7942	-13.7247	0.0695623	0.0891658	0.115697	0.269404	1
B1NE42	Cbl	-18.0521	-18.0238	0.0282502	0.180222	0.800284	0.884634	1
B2CQD6	Fbln1	-15.1349	-15.1038	0.0310381	0.095774	0.569086	0.718698	1
B2CY77	Rpsa	-11.201	-11.3884	-0.187367	0.114131	0.0255394	0.115762	1
B2KF50	Uhrf1bp1	-17.7433	-17.9277	-0.184354	0.202073	0.0713949	0.207338	1
B2KGR2	Lancl1	-13.6401	-13.6719	-0.0318451	0.0901681	0.464435	0.627831	1
B2MWM9	Calr	-8.99211	-9.24879	-0.256686	0.221313	0.0060261	0.0597456	1
B2RPS1	Rab5b	-14.9547	-14.8986	0.056092	0.0913214	0.350951	0.530725	1
B2RPV4	Rbm12b2	-18.4954	-18.738	-0.242603	0.307777	0.160757	0.32839	1
B2RQ13	Pald1	-14.5846	-14.4839	0.100632	0.141508	0.126218	0.281943	1
B2RQ14	Inpp5f	-15.5467	-15.6494	-0.102682	0.174228	0.225331	0.401036	1
B2RQ68	Luzp1	-14.2163	-14.3648	-0.148488	0.156105	0.00079743	0.024149	1
B2RQC6	Cad	-13.3681	-13.4513	-0.0831391	0.0710949	0.0840142	0.227497	1
B2RQE8	Arhgap42	-14.4846	-14.6038	-0.119235	0.122752	0.0974154	0.246688	1
B2RQG2	Phf3	-15.8491	-15.7846	0.0644796	0.193267	0.500792	0.65938	1
B2RQQ7	Cdc42bpb	-11.6543	-11.6712	-0.0169059	0.0798454	0.704791	0.817986	1
B2RQQ8	Col4a2	-14.2623	-14.4518	-0.189507	0.18732	0.118868	0.272474	1
B2RQS1	Strn3	-14.8267	-15.0972	-0.270502	0.150116	0.0128212	0.0821936	1
B2RQS6	Dhx36	-13.7663	-13.7841	-0.0178103	0.10768	0.796148	0.881857	1
B2RQZ6	Gprin3	-13.9401	-13.8002	0.139956	0.119716	0.0312666	0.130001	1
B2RR26	Nhlrc2	-13.2166	-13.2449	-0.0282582	0.0385006	0.479304	0.641524	1
B2RR83	Ythdc2	-16.4447	-16.7454	-0.30069	0.185766	0.0569002	0.18417	1
B2RRA5	Rnf135	-16.8894	-17.0023	-0.112871	0.0698978	0.183652	0.354337	1
B2RRC5	Rabgap1	-13.928	-13.9767	-0.0487191	0.207998	0.608074	0.749095	1
B2RRE7	Otud4	-15.0436	-15.1269	-0.0832574	0.105718	0.0546637	0.179779	1
B2RRE8	Cd2ap	-12.234	-12.41	-0.175944	0.100469	0.0101291	0.0747901	1
B2RRH9	Gmps	-11.9152	-11.91	0.00519525	0.0596148	0.863839	0.924137	1
B2RRI2	Sbno1	-16.5591	-16.6724	-0.113307	0.103236	0.131101	0.288993	1
B2RRM5	Tmed1	-15.7233	-15.6837	0.0395891	0.340597	0.749456	0.851161	1
B2RRN5	Rab4a	-14.1943	-14.1869	0.00738862	0.160942	0.92733	0.961197	1
B2RRY4	Mpp5	-16.2573	-16.4628	-0.205484	0.232074	0.154144	0.319773	1
B2RRZ7	Tradd	-16.0341	-15.9691	0.0650068	0.134139	0.35783	0.537227	1
B2RS41	Aldh5a1	-11.3709	-11.253	0.11798	0.134743	0.00501257	0.0559864	1
B2RS43	D17H6S53E	-17.9435	-18.0107	-0.0671692	0.172947	0.542027	0.69643	1
B2RS76	Cpb1	-15.3432	-15.4778	-0.134591	0.810874	0.683502	0.80381	1
B2RSC8	Nedd4	-12.8833	-12.7579	0.125407	0.0776193	0.0207547	0.104158	1
B2RSI3	Parp14	-14.2628	-14.2911	-0.0282646	0.095876	0.584076	0.730318	1
B2RSR0	Cyp4v3	-12.0714	-11.9805	0.0908837	0.0915059	0.0479156	0.166768	1
B2RSU6	Cgnl1	-12.2986	-12.3943	-0.0957869	0.109897	0.0234021	0.110077	1
B2RSV4	Sf3b3	-11.2487	-11.3387	-0.0900242	0.111943	0.0652097	0.198501	1
B2RSW8	Pcm1	-17.5608	-17.7728	-0.211976	0.320165	0.255031	0.430888	1
B2RT77	Twistnb	-18.829	-19.0231	-0.194162	0.303688	0.269348	0.445344	1
B2RT97	Psmd13	-11.5216	-11.4768	0.0448373	0.0682327	0.305888	0.483219	1
B2RTB0	Pdap1	-13.1918	-13.2514	-0.0595581	0.0801401	0.35469	0.534583	1
B2RTE3	Prpf38a	-15.7112	-15.8213	-0.110072	0.111712	0.0689677	0.20367	1
B2RTG7	Wdr26	-14.632	-14.6994	-0.0674218	0.24231	0.657721	0.785839	1
B2RTL5	Aldh1a7	-11.2908	-10.9748	0.315974	0.293842	5.56066e-06	0.00233349	0.0326689
B2RTM0	Hist2h4	-9.6219	-9.69599	-0.0740839	0.0860468	0.160502	0.327981	1
B2RTN5	Arhgap35	-14.3064	-14.3425	-0.0360975	0.0714935	0.283224	0.460517	1
B2RU91	Pggt1b	-14.7467	-14.8955	-0.148803	0.103276	0.0347768	0.137585	1
B2RUA5	Ppp6r1	-14.9516	-14.9183	0.0333601	0.0513919	0.306265	0.483419	1
B2RUC7	Strap	-11.5239	-11.5996	-0.0756881	0.0670166	0.0301751	0.127505	1
B2RUD1	Tmem165	-17.6821	-17.4623	0.219806	0.358844	0.0945921	0.243527	1
B2RUG6	Dock4	-15.3545	-15.4058	-0.0512834	0.174489	0.482957	0.644222	1
B2RUG7	Zfr	-13.3989	-13.4502	-0.0513308	0.0405288	0.072292	0.208742	1
B2RUJ2	Erbin	-14.559	-14.5926	-0.0335873	0.0301962	0.144617	0.307056	1
B2RUK5	Mccc2	-10.6242	-10.5963	0.0278393	0.0349277	0.233082	0.409742	1
B2RUM8	Ddx18	-13.9967	-14.0236	-0.0268839	0.0304617	0.128672	0.285587	1
B2RUP8	Cln5	-16.6515	-16.804	-0.152524	0.0609221	0.117355	0.270754	1
B2RUR8	Otud7b	-17.9336	-18.1462	-0.212574	0.267557	0.0724544	0.208969	1
B2RV71	Card19	-17.5125	-17.3017	0.210832	0.202288	0.0569458	0.18417	1
B2RVL6	Zcchc24	-16.2479	-16.3428	-0.0949116	0.140301	0.445466	0.611787	1
B2RVP5	H2afv	-12.8028	-12.6738	0.12899	0.210549	0.169847	0.3386	1
B2RW38	Cfap58	-16.863	-16.7711	0.0919334	0.135862	0.429561	0.598644	1
B2RWB7	Tigar	-15.7606	-15.6567	0.10391	0.168871	0.127139	0.283044	1
B2RWE3	Cisd3	-13.0586	-12.9899	0.0687045	0.0449106	0.222869	0.39786	1
B2RWI2	Lactb	-11.7192	-11.6513	0.0678596	0.0610304	0.0990296	0.248343	1
B2RWQ7	Arsb	-13.6783	-13.6731	0.00521512	0.108449	0.903821	0.948615	1
B2RWS3	Rtp3	-17.0539	-16.9911	0.0627529	0.085313	0.360706	0.539224	1
B2RWT5	Ppig	-15.6883	-15.7991	-0.110782	0.153268	0.113204	0.266562	1
B2RWT9	Plxnb1	-16.0834	-16.1203	-0.0368655	0.136891	0.522229	0.679534	1
B2RWW1	Map1s	-15.3195	-15.3466	-0.0271003	0.0713024	0.465078	0.628557	1
B2RWW8	Myh8	-15.045	-14.6	0.444961	0.221767	0.258444	0.435684	1
B2RWX4	Rint1	-15.6304	-15.68	-0.049564	0.0935201	0.390907	0.567196	1
B2RWX5	Cep250	-15.4255	-15.4134	0.0120346	0.354381	0.958086	0.978744	1
B2RX12	Abcc3	-14.025	-13.8402	0.184809	0.202721	0.00214025	0.037201	1
B2RX66	Taok1	-15.7239	-15.7459	-0.0220059	0.0706447	0.610208	0.749983	1
B2RXC1	Trappc11	-14.6941	-14.8372	-0.143123	0.160481	0.0221583	0.107056	1
B2RXQ8	Wdr82	-14.8144	-14.9613	-0.146881	0.13109	0.0107018	0.0760138	1
B2RXQ9	Sorbs2	-17.0416	-17.4794	-0.437801	0.34207	0.00761023	0.0666184	1
B2RXR2	Pik3r4	-14.2231	-14.2247	-0.00158578	0.0966378	0.968115	0.983687	1
B2RXR6	Ankrd44	-15.5665	-15.6366	-0.0700595	0.0863017	0.201519	0.375134	1
B2RXS4	Plxnb2	-12.0293	-12.0506	-0.0212735	0.0304193	0.329615	0.507333	1
B2RXU2	Esf1	-16.577	-16.7621	-0.185053	0.171844	0.000126522	0.0117986	0.743314
B2RXW1	Hal	-9.6616	-9.5743	0.087305	0.144615	0.115359	0.269404	1
B2RXW7	C4b	-11.2018	-11.2502	-0.0484031	0.0972065	0.191339	0.362672	1
B2RXW8	Ppfia1	-14.5304	-14.5232	0.00715848	0.0345388	0.825595	0.899883	1
B2RXX9	Myh7	-13.7235	-13.2095	0.514082	0.0647277	0.289114	0.466377	1
B2RXY7	Cbr1	-10.0573	-9.90804	0.149216	0.142962	0.00298348	0.0429607	1
B2RXZ2	Cyp2a22	-17.5334	-16.8937	0.639681	0.627162	0.000210736	0.0146603	1
B2RY22	Clasp1	-16.8747	-17.0857	-0.211005	0.156958	0.019112	0.09963	1
B2RY24	Dnaaf5	-17.5766	-17.7861	-0.20954	0.200173	0.0717051	0.207931	1
B2RY27	Taok3	-12.1719	-12.291	-0.119111	0.118215	0.00127532	0.028487	1
B2RY30	Exosc9	-16.7689	-17.0054	-0.236441	0.148719	0.0197116	0.101673	1
B2RY56	Rbm25	-12.0482	-12.0095	0.03871	0.115257	0.587591	0.733135	1
B2RY90	Isoc2a	-12.3097	-12.3273	-0.0175479	0.0340085	0.46132	0.625492	1
B2ZAC8	Tcf25	-13.8821	-13.9899	-0.107774	0.0765454	0.0308701	0.129452	1
B2ZRS3	Deptor	-13.4322	-13.486	-0.0537934	0.0383644	0.198542	0.371475	1
B4YDY0	Kcnn2	-17.2793	-17.2518	0.0275643	0.265896	0.816886	0.89423	1
B5THE2	Mgam	-15.9146	-15.8984	0.0161694	0.14872	0.794723	0.880813	1
B5X0G2	Mup17	-16.2404	-16.3882	-0.147781	0.295869	0.546095	0.699839	1
B6DQM2	Abhd15	-16.3918	-16.3834	0.00840637	0.0901481	0.919204	0.956995	1
B6VGH4	Cyp1a2	-10.1715	-10.2913	-0.119844	0.0713378	0.055788	0.182086	1
B6YY24	Fam91a1	-15.5657	-15.5286	0.0370066	0.104818	0.503323	0.661971	1
B7FAU9	Flna	-10.5002	-10.5124	-0.0121311	0.0990302	0.806843	0.888344	1
B7TVI1	Rhbg	-17.9594	-18.1901	-0.230621	0.388128	0.147026	0.31067	1
B7ZC24	Ncoa5	-15.1218	-15.2829	-0.161069	0.081006	0.0160403	0.0918498	1
B7ZCR6	Zfp512b	-18.3332	-18.2141	0.119163	0.233713	0.255849	0.432053	1
B7ZMP1	Xpnpep3	-14.2444	-14.411	-0.166568	0.152475	0.0144135	0.0869032	1
B7ZMS6	Chtop	-15.3161	-15.3387	-0.0226313	0.188011	0.883979	0.936587	1
B7ZMZ7	Dip2c	-15.1432	-15.3525	-0.209284	0.126571	0.00981452	0.0740184	1
B7ZN02	9430020K01Rik	-16.6952	-16.8422	-0.14699	0.0946464	0.0109568	0.0768156	1
B7ZN52	Lmo7	-12.8371	-12.972	-0.134886	0.0704046	0.0257437	0.116252	1
B7ZNK9	Spata5	-12.8304	-12.679	0.151382	0.0887805	0.0307666	0.129202	1
B7ZNP0	Edem3	-15.4911	-15.7168	-0.225763	0.217088	0.0505015	0.171006	1
B7ZNP2	Commd6	-15.4363	-15.596	-0.159697	0.246982	0.235507	0.411913	1
B7ZNR0	Ecm1	-15.6755	-15.6384	0.0370068	0.0716569	0.51328	0.670861	1
B7ZNS9	Cfd	-14.4232	-14.5837	-0.160473	0.143095	0.0312063	0.129842	1
B7ZNW3	Sec22a	-16.9155	-16.9562	-0.0407642	0.181236	0.640294	0.772429	1
B7ZP16	Agxt2	-10.7586	-10.8224	-0.0638398	0.0579111	0.0487946	0.168035	1
B7ZP47	Wapl	-14.9652	-14.9964	-0.0312102	0.0889702	0.486242	0.647331	1
B7ZWF9	Oxld1	-14.0652	-14.0763	-0.0110836	0.0805478	0.740143	0.843846	1
B7ZWI2	1110005A23Rik	-12.2966	-12.4595	-0.162903	0.117507	0.0491098	0.168506	1
B7ZWM8	Lrch3	-18.199	-18.435	-0.235989	0.217915	0.153248	0.318701	1
B8JK07	Cyp4f13	-14.2782	-14.3164	-0.0381887	0.0569507	0.287837	0.465004	1
B9EHN0	Uba1	-9.9494	-9.9444	0.00500109	0.0425723	0.812529	0.890764	1
B9EHT6	Fn1	-9.99638	-10.0381	-0.0417419	0.0928313	0.365892	0.543655	1
B9EHV2	Spata13	-17.0647	-17.2696	-0.204876	0.134137	0.102783	0.254016	1
B9EHW0	Ppm1k	-14.8222	-15.0398	-0.217568	0.201171	0.000561976	0.0207109	1
B9EHY2	Zmpste24	-13.1195	-13.0238	0.0956098	0.10277	0.0375327	0.144121	1
B9EHZ5	Mpp6	-11.4972	-11.5872	-0.0900094	0.0834846	0.000542958	0.0204914	1
B9EID1	Coq4	-14.1814	-14.18	0.00139148	0.0482261	0.966941	0.983198	1
B9EIE9	Adss	-13.0588	-13.4505	-0.39175	0.407946	2.17989e-06	0.00140364	0.0128069
B9EIV8	Slc12a7	-14.0847	-14.0616	0.0230496	0.0743537	0.651974	0.781225	1
B9EIX2	Cep170b	-15.9318	-16.2133	-0.281535	0.190548	0.143907	0.306632	1
B9EJ23	Cask	-14.051	-14.061	-0.00996435	0.0508032	0.76132	0.859236	1
B9EJ24	Selenoo	-12.5468	-12.596	-0.0491727	0.0366057	0.0465894	0.163768	1
B9EJ29	Plxna4	-14.2578	-14.1448	0.112987	0.276621	0.559094	0.711709	1
B9EJ86	Osbpl8	-14.5813	-14.6133	-0.0319651	0.0616174	0.527644	0.684009	1
B9EK13	Urad	-12.9924	-13.2044	-0.211985	0.189119	0.000929819	0.0253387	1
B9EK92	Rasip1	-14.9774	-15.0461	-0.0686335	0.114782	0.204466	0.377511	1
B9EKB8	Igf2r	-13.4598	-13.4662	-0.00644528	0.0630177	0.889736	0.940482	1
B9EKE9	Ddx3x	-10.9236	-10.9744	-0.0507978	0.063074	0.129654	0.287331	1
B9EKI3	Tmf1	-16.4318	-16.5361	-0.104293	0.0905607	0.0682923	0.20246	1
B9EKJ1	Sptan1	-8.48038	-8.56281	-0.0824272	0.0590324	0.00745672	0.0660757	1
B9EKL6	Ptp4a1	-15.6145	-15.8107	-0.19622	0.150394	0.0132276	0.0834719	1
B9EKQ1	Tbc1d8b	-14.04	-14.0291	0.0108148	0.132786	0.839675	0.909325	1
B9EKS2	Kdm3b	-16.364	-16.4116	-0.0475551	0.0848747	0.151241	0.315801	1
C4IXU1	Pde4dip	-15.1051	-15.1632	-0.0580456	0.0753355	0.362511	0.540523	1
C6KI94	Cnnm3	-16.943	-17.1427	-0.199671	0.148545	0.0951754	0.244129	1
D0QMC3	Mndal	-14.4047	-14.54	-0.135237	0.125187	0.00994476	0.0742951	1
D2KHZ9	GAPDH	-9.61204	-9.47527	0.136769	0.118103	0.0569904	0.18417	1
D3YTL4	Tnni1	-19.0855	-18.9529	0.132528	0.234773	0.644893	0.775179	1
D3YTN4	Gimap4	-13.5337	-13.544	-0.0102551	0.0980673	0.846412	0.913579	1
D3YTP3	Mtx3	-16.2857	-16.24	0.0457286	0.097653	0.618205	0.756409	1
D3YTQ9	Rps15	-12.0932	-12.3317	-0.238505	0.198026	0.0368017	0.142525	1
D3YTT4	Acad8	-11.0264	-10.9884	0.0379725	0.0476771	0.235299	0.411792	1
D3YU06	Abhd3	-14.634	-14.4865	0.147553	0.176986	0.0201528	0.102686	1
D3YU12	Nmral1	-13.658	-13.6884	-0.0304392	0.076457	0.430473	0.598976	1
D3YU17	Ncln	-13.868	-13.7555	0.112503	0.121853	0.00413874	0.0506454	1
D3YU33	Mboat7	-14.9813	-15.1139	-0.132601	0.136186	0.0125953	0.0816513	1
D3YUB9	Pabpn1	-15.0209	-15.2784	-0.257541	0.213462	0.0234207	0.110077	1
D3YUE0	Gm42641	-17.7849	-17.7907	-0.00578537	0.147868	0.938	0.965624	1
D3YUM1	Ndufv1	-11.6047	-11.5008	0.103921	0.117108	0.00744776	0.0660757	1
D3YUP6	Ugt2b36	-17.0275	-17.148	-0.120493	0.215333	0.376472	0.553358	1
D3YUW7	Cgn	-10.771	-10.8408	-0.0697831	0.065625	0.0707207	0.206195	1
D3YVA2	Ncald	-16.6593	-16.7222	-0.0629042	0.0808669	0.292765	0.469558	1
D3YVC1	Rps2	-10.5987	-10.686	-0.0872453	0.0831198	0.0197649	0.101717	1
D3YVC9	Slc25a16	-16.0542	-15.9998	0.054407	0.125048	0.462667	0.626884	1
D3YVJ8	Rdh13	-14.2845	-14.2242	0.0602907	0.137275	0.323596	0.501068	1
D3YVM3	Tdrp	-15.6292	-15.8385	-0.209306	0.183298	0.0115681	0.0787378	1
D3YVM8	Bloc1s1	-16.0132	-16.3477	-0.33451	0.278675	0.00179481	0.0336259	1
D3YVP5	Gstm7	-14.526	-14.6333	-0.107242	0.12721	0.0756059	0.214065	1
D3YVQ5	Sirt3	-14.4505	-14.3731	0.0774048	0.0926218	0.318023	0.495594	1
D3YVS7	Cystm1	-16.839	-16.9998	-0.160884	0.356204	0.193167	0.36514	1
D3YVX2	Ccdc7a	-16.3259	-16.5725	-0.246647	0.277622	0.0483267	0.167307	1
D3YVZ9	Mrps21	-16.8486	-16.7638	0.0848084	0.15721	0.250442	0.426348	1
D3YW20	9030624J02Rik	-13.7981	-13.7602	0.0378922	0.0978655	0.405245	0.578148	1
D3YW24	Stard4	-16.7099	-16.651	0.058886	0.201752	0.591637	0.735561	1
D3YW86	Tsc22d1	-17.0576	-16.9903	0.0673045	0.295808	0.641086	0.77244	1
D3YWB8	Rps6kb2	-18.8712	-18.4789	0.392281	0.353025	0.000536161	0.0204914	1
D3YWF6	Otub1	-13.3278	-13.2466	0.0812418	0.0842807	0.0287917	0.124743	1
D3YWG2	Chid1	-14.0194	-14.1606	-0.141233	0.0724738	0.0949737	0.244011	1
D3YWH4	Tm9sf1	-15.5314	-15.7185	-0.187094	0.172248	0.00769891	0.0666324	1
D3YWK1	Wipi2	-14.7604	-14.7717	-0.0113843	0.0707551	0.83682	0.907845	1
D3YWR7	Qdpr	-9.91145	-9.97742	-0.0659675	0.183758	0.507841	0.665974	1
D3YWT0	Sec11a	-13.3492	-13.4369	-0.0876823	0.0669847	0.0744953	0.211897	1
D3YWT1	Hnrnph3	-14.3602	-14.5391	-0.178895	0.163482	0.0182407	0.0974229	1
D3YWV5	Sema4a	-16.4798	-16.3606	0.119276	0.128441	0.132758	0.290594	1
D3YWX2	Ylpm1	-13.2075	-13.3317	-0.124122	0.105524	0.0129839	0.0824654	1
D3YWY6	Mpc1	-14.8968	-14.7698	0.126956	0.185574	0.274185	0.450361	1
D3YX15	Dio1	-15.8874	-15.8438	0.0435802	0.172254	0.594294	0.738312	1
D3YX28	Htra2	-17.005	-17.0109	-0.0059163	0.187711	0.94921	0.97357	1
D3YX34	Dctn1	-11.8077	-11.865	-0.0573458	0.0563739	0.0940667	0.242469	1
D3YX76	Gstm2	-15.7443	-15.975	-0.230721	0.266611	0.0957507	0.244655	1
D3YX85	Asap2	-15.8161	-15.7492	0.0668729	0.172393	0.415257	0.587596	1
D3YXD1	Ube2e2	-16.0979	-16.1596	-0.0616856	0.101147	0.2046	0.377638	1
D3YXG2	Nagk	-15.956	-16.0446	-0.0886807	0.109701	0.125114	0.280765	1
D3YXJ5	Fam84b	-16.3694	-16.5367	-0.167356	0.124951	0.201487	0.375134	1
D3YXK2	Safb	-12.2202	-12.3628	-0.142594	0.102297	0.0300665	0.127449	1
D3YXL1	Ntpcr	-15.6617	-15.5705	0.0912234	0.124247	0.0673872	0.201327	1
D3YXN7	Tspan9	-15.3584	-15.3149	0.0434481	0.0826246	0.418929	0.589935	1
D3YXP6	Pmvk	-13.926	-13.5978	0.328147	0.331338	0.000281537	0.0160856	1
D3YXU8	Hyal1	-16.9582	-16.86	0.0981961	0.114809	0.172773	0.341821	1
D3YXV4	Snrk	-18.3197	-18.4211	-0.101402	0.213519	0.672585	0.7965	1
D3YXV8	Leng8	-17.7395	-17.823	-0.0835143	0.224534	0.449	0.61446	1
D3YXW1	Llph	-15.1587	-15.2598	-0.101136	0.146602	0.0826508	0.225533	1
D3YXX3	Akt1	-15.1259	-15.2891	-0.163175	0.190291	0.0638272	0.196612	1
D3YXZ7	Slc35a3	-13.5734	-13.5682	0.00522133	0.134541	0.939467	0.966784	1
D3YY67	Repin1	-17.1553	-17.1007	0.0546712	0.168451	0.616541	0.755195	1
D3YYA0	Ash2l	-17.0924	-17.0959	-0.00354982	0.169127	0.961803	0.980581	1
D3YYC2	Drap1	-17.3712	-17.5497	-0.178529	0.11552	0.0784928	0.21899	1
D3YYF2	Pbrm1	-14.7691	-14.8696	-0.10054	0.0793477	0.00838183	0.0690435	1
D3YYK8	Mapre2	-14.9737	-15.0098	-0.0360999	0.100827	0.391782	0.567764	1
D3YYR5	P2rx4	-15.5074	-15.6658	-0.158339	0.128081	0.010322	0.0752382	1
D3YYT0	Cdh2	-12.4057	-12.505	-0.0992451	0.100373	0.0791605	0.219994	1
D3YYY8	Arhgef26	-16.1635	-16.2074	-0.0438954	0.129832	0.420256	0.591379	1
D3YZ09	Gar1	-13.8077	-13.9586	-0.150916	0.0989206	0.00406268	0.0502325	1
D3YZ54	Hacl1	-9.73582	-9.6878	0.048019	0.0615574	0.443843	0.610817	1
D3YZ60	2810428I15Rik	-15.6816	-15.5208	0.160779	0.114247	0.0564784	0.183422	1
D3YZ89	Mtfr1	-17.5106	-17.5175	-0.00693911	0.145848	0.950075	0.973803	1
D3YZ98	Pik3c3	-14.871	-14.833	0.0379649	0.147838	0.624242	0.761191	1
D3YZC9	Sf1	-12.4933	-12.7078	-0.214451	0.144364	0.0140276	0.0858463	1
D3YZD6	Cryzl1	-14.7903	-14.9231	-0.132793	0.125849	0.0155599	0.0904733	1
D3YZP9	Ccdc6	-13.8931	-13.9826	-0.0894561	0.0412662	0.116575	0.270061	1
D3YZS0	Fam103a1	-15.4303	-15.5063	-0.0759704	0.119584	0.304852	0.48219	1
D3Z041	Acsl1	-9.01377	-8.99565	0.0181186	0.0737144	0.659062	0.78667	1
D3Z061	Uba6	-13.1683	-13.1784	-0.0101517	0.0304823	0.543143	0.697326	1
D3Z069	Phldb2	-13.055	-13.1847	-0.129731	0.0885121	0.0182228	0.0974229	1
D3Z0F5	Cops6	-13.971	-13.9849	-0.0139368	0.0818862	0.708047	0.820631	1
D3Z0M9	Ddx23	-13.0426	-13.1373	-0.0946913	0.110287	0.0390192	0.147042	1
D3Z0R1	Tpmt	-17.2978	-16.7781	0.519766	0.447255	0.000627154	0.0211477	1
D3Z0R8	Ttc7	-14.6188	-14.5269	0.0919381	0.0476581	0.0695564	0.204834	1
D3Z0T5	Cnpy4	-16.0688	-16.4203	-0.351486	0.265144	0.0147504	0.0880589	1
D3Z0V2	Arhgef7	-14.4503	-14.6387	-0.188399	0.196479	0.0283477	0.123735	1
D3Z139	Esrp2	-14.9536	-14.9533	0.000309539	0.0576824	0.990662	0.995419	1
D3Z158	Qars	-11.2319	-11.2647	-0.0328016	0.0783722	0.393025	0.568865	1
D3Z1U3	Hpd	-17.9296	-17.4755	0.454073	0.540486	0.188112	0.35905	1
D3Z1Z8	Stmn1	-13.9601	-14.3695	-0.40936	0.418345	0.000916828	0.0251699	1
D3Z282	Tarbp2	-16.8437	-16.9392	-0.0955206	0.183086	0.191075	0.36247	1
D3Z285	Nfu1	-15.7358	-16.0207	-0.284935	0.227575	0.0554782	0.181377	1
D3Z2C4	Pklr	-19.4369	-19.3842	0.0527269	0.260446	0.853726	0.917944	1
D3Z2E3	Reps1	-14.2253	-14.3786	-0.153298	0.12638	0.0104133	0.0753765	1
D3Z2F7	Arpc3	-14.9196	-14.9907	-0.0711443	0.120713	0.14838	0.312449	1
D3Z2H5	Mtus1	-16.5176	-16.5181	-0.000471087	0.213603	0.996046	0.998255	1
D3Z2J6	Tmx2	-13.2686	-13.1815	0.0870381	0.059931	0.328109	0.505412	1
D3Z2K2	Mrps14	-16.396	-16.3819	0.0141043	0.0779372	0.840711	0.910098	1
D3Z2M0	Ctu2	-18.6106	-18.6882	-0.0775462	0.134066	0.311405	0.488514	1
D3Z2Q2	Stxbp5	-15.9361	-15.8739	0.062251	0.134857	0.458293	0.623401	1
D3Z2R9	Fah	-16.7574	-17.0076	-0.250216	0.207571	0.0483808	0.167395	1
D3Z2U2	Tpd52	-16.2651	-16.2701	-0.00503564	0.188886	0.962478	0.980672	1
D3Z315	Cope	-14.887	-14.7967	0.0903514	0.122957	0.111332	0.264166	1
D3Z3A3	Smoc1	-14.2797	-14.4303	-0.150592	0.212792	0.144084	0.306632	1
D3Z3A6	Pml	-13.5731	-13.5483	0.0247386	0.0314028	0.222988	0.397951	1
D3Z3D0	Zc3hc1	-16.6262	-16.6508	-0.0246659	0.206528	0.802369	0.886075	1
D3Z3D5	Shroom1	-15.8212	-15.8673	-0.0461364	0.0787449	0.422625	0.593148	1
D3Z3E2	Gde1	-17.9222	-17.8616	0.0606311	0.202855	0.680443	0.801605	1
D3Z3J6	Paip1	-15.1908	-15.2933	-0.102546	0.074773	0.113771	0.267255	1
D3Z3L3	Trim12c	-14.3241	-14.5103	-0.186158	0.170409	1.51671e-06	0.00140364	0.0089107
D3Z458	Msmo1	-16.1074	-16.3223	-0.214913	0.224789	0.0199233	0.102138	1
D3Z494	Akr1b10	-12.4321	-12.369	0.0631044	0.0822131	0.179963	0.349169	1
D3Z497	Gm7075	-16.3588	-16.386	-0.0271596	0.123068	0.641124	0.77244	1
D3Z4C9	Uqcc2	-15.6434	-15.6585	-0.0150991	0.174155	0.85959	0.921468	1
D3Z4J5	Get4	-17.0618	-16.9341	0.127672	0.160166	0.187403	0.358396	1
D3Z4U0	Zranb2	-14.3014	-14.3476	-0.04626	0.0757603	0.195118	0.3674	1
D3Z4V1	Plrg1	-14.0927	-14.3037	-0.211078	0.153415	0.00236908	0.0386322	1
D3Z511	Eva1a	-14.7194	-14.9012	-0.181805	0.150493	0.00875247	0.0704394	1
D3Z553	Churc1	-17.5967	-17.6218	-0.0250113	0.172134	0.79303	0.879731	1
D3Z568	Ndufb5	-12.2461	-12.1783	0.067767	0.104597	0.198244	0.371037	1
D3Z591	Fyttd1	-16.419	-16.4925	-0.0735011	0.0638552	0.0935721	0.241855	1
D3Z598	Ltbp4	-15.3491	-15.4062	-0.0570345	0.190973	0.555498	0.708236	1
D3Z5D8	Pxdc1	-17.3213	-17.0643	0.257043	0.273308	0.00563786	0.0578202	1
D3Z5G7	Ces1b	-16.4693	-16.4306	0.0387277	0.0844461	0.445478	0.611787	1
D3Z5H6	Taf6	-15.9251	-15.8753	0.0497942	0.0713157	0.542089	0.69643	1
D3Z5I9	Rbm33	-16.3517	-16.8027	-0.451007	0.367823	0.250563	0.426348	1
D3Z5K6	Dnajc19	-13.4241	-13.4591	-0.0349969	0.111211	0.426964	0.595964	1
D3Z5N5	Pikfyve	-16.9401	-16.9577	-0.0176515	0.0648536	0.632981	0.766822	1
D3Z5R4	Wipf3	-15.9278	-16.0538	-0.12607	0.196658	0.176236	0.344785	1
D3Z5X7	Tmub1	-17.1998	-17.1301	0.0696422	0.113875	0.502401	0.661054	1
D3Z607	Hmgn1	-14.7688	-15.1871	-0.418293	0.443543	9.37159e-05	0.0102282	0.550581
D3Z645	Vps29	-12.115	-12.2928	-0.177834	0.101491	0.0369829	0.14285	1
D3Z666	Psph	-15.2442	-15.1453	0.0988387	0.0995212	0.0938122	0.242319	1
D3Z6D8	Mapk3	-15.4292	-15.3248	0.104479	0.0560178	0.0848672	0.228838	1
D3Z6F5	Atp5a1	-15.9299	-15.9256	0.00429279	0.161568	0.956891	0.978033	1
D3Z6G3	Mapre3	-18.206	-18.3458	-0.139779	0.277311	0.293092	0.469821	1
D3Z6H3	Dctn6	-16.1952	-16.4303	-0.235104	0.258728	0.0426553	0.15517	1
D3Z6S1	Tmem214	-12.2276	-12.2718	-0.044205	0.0737859	0.178617	0.347567	1
D3Z795	Psmg1	-14.5415	-14.6354	-0.0939378	0.110647	0.081878	0.224395	1
D3Z7C0	Mrpl40	-14.4573	-14.4185	0.0387909	0.0876572	0.363203	0.540899	1
D3Z7C6	Ptges3	-11.5228	-11.5848	-0.061934	0.138714	0.374	0.551243	1
D3Z7E6	Pafah1b3	-16.2649	-16.2805	-0.0156105	0.128861	0.811766	0.890592	1
D3Z7G6	Scly	-16.553	-16.8247	-0.27176	0.197413	0.0211913	0.104577	1
D3Z7M9	Anp32a	-11.6114	-11.6109	0.000502821	0.116295	0.992651	0.996353	1
D3Z7P3	Gls	-13.9019	-13.7543	0.147591	0.150387	0.0700876	0.205267	1
D3Z7Q2	Smim20	-14.7867	-14.8342	-0.0474503	0.12248	0.331806	0.509504	1
D3Z7R0	Bckdk	-16.1162	-16.2218	-0.105644	0.300763	0.326064	0.502981	1
D3Z7V3	Slmap	-12.1418	-12.1478	-0.00593817	0.0690766	0.884462	0.93693	1
D3Z7X0	Acad12	-15.06	-15.286	-0.225969	0.20202	0.000164315	0.0126122	0.965351
D5MCW4	Cuta	-16.6095	-16.4127	0.196739	0.136517	0.174977	0.343351	1
D6RCI2	Fam188a	-15.6436	-15.4627	0.180891	0.153728	0.00137335	0.0293396	1
D6RCI8	Imp4	-17.0533	-17.0495	0.00384426	0.0610603	0.93527	0.965029	1
D6RCW8	Alg3	-16.6911	-16.5837	0.10737	0.161988	0.108555	0.261057	1
D6RDD4	Gfra1	-16.8869	-17.609	-0.722098	0.752213	0.00490876	0.055247	1
D6RE34	Cln6	-19.6734	-19.5542	0.119252	0.206022	0.532289	0.688204	1
D6RFU9	Sypl	-14.1003	-13.9893	0.111002	0.100712	0.208382	0.381303	1
D6RGT6	Helb	-16.4139	-16.29	0.123934	0.117335	0.0331345	0.133651	1
D6RII3	Eml1	-17.4972	-17.6526	-0.155471	0.361807	0.269779	0.445587	1
D6RIR0	Tmem41b	-16.2074	-16.2831	-0.0756677	0.104144	0.267734	0.444584	1
D6RJ50	Parl	-16.2671	-16.2606	0.00651652	0.188663	0.947274	0.971986	1
D6RJ76	Fbxo7	-16.8319	-16.7611	0.0707909	0.21975	0.492478	0.652452	1
E0CX20	Bud31	-15.8705	-16.111	-0.240507	0.239502	0.00218338	0.0376764	1
E0CXC7	Sidt2	-15.7556	-15.6742	0.0814002	0.0670244	0.367325	0.544881	1
E0CXE7	Ctc1	-19.7835	-19.4843	0.299148	0.126003	0.245749	0.421664	1
E0CXN5	Gpd1	-9.89829	-9.82297	0.0753214	0.0497792	0.112512	0.265784	1
E0CXW2	Adck5	-14.23	-14.1518	0.0781565	0.153225	0.239393	0.415482	1
E0CY18	Zfand2b	-14.803	-14.9876	-0.184639	0.117547	0.0324201	0.131903	1
E0CY81	Zfp91	-16.3471	-16.3052	0.0419578	0.0934659	0.533108	0.688808	1
E0CY82	Pdcd10	-15.4577	-15.5147	-0.0569672	0.120627	0.445123	0.611787	1
E0CY91	Ubl5	-14.418	-14.5543	-0.136373	0.115445	0.0455159	0.161153	1
E0CYJ0	Mob4	-16.2289	-16.3586	-0.129646	0.111534	0.104986	0.256355	1
E0CYQ2	Nudcd2	-13.7386	-13.7653	-0.0266796	0.106146	0.604769	0.746392	1
E0CZ04	Ggact	-14.8983	-15.0028	-0.104508	0.0916772	0.0116308	0.0789044	1
E0CZ61	Umad1	-16.6334	-16.7545	-0.121177	0.225971	0.380719	0.557668	1
E0CZ73	Ocln	-15.5546	-15.568	-0.0133831	0.134278	0.833565	0.905751	1
E0CZD9	Zfpl1	-16.2905	-16.3167	-0.0262598	0.0741121	0.701549	0.815997	1
E0CZE0	Nae1	-12.8882	-12.9073	-0.0191101	0.0568037	0.569034	0.718698	1
E0CZE8	Tmbim6	-14.6223	-14.6061	0.0162116	0.289317	0.904544	0.948776	1
E0CZF6	Tmem55b	-15.2718	-15.417	-0.14517	0.131711	0.00587078	0.0587694	1
E3SRG8	Smad4	-15.3024	-15.4439	-0.141558	0.129585	0.0433475	0.156597	1
E3WH32	Swi5	-17.5613	-17.5405	0.0208015	0.24726	0.842094	0.91077	1
E5RKF9	Stab2	-12.6571	-12.7047	-0.0476149	0.0734041	0.283533	0.460663	1
E9PUA2	Zcchc6	-13.9672	-14.0777	-0.110463	0.100504	0.00115567	0.027914	1
E9PUF4	Rbm26	-13.7423	-13.8633	-0.120969	0.0869406	0.00125918	0.028487	1
E9PUH0	A430005L14Rik	-15.4532	-15.5335	-0.0802994	0.0485415	0.106871	0.259342	1
E9PUM4	Tln2	-11.8116	-11.824	-0.012444	0.0483024	0.698988	0.814657	1
E9PUM5	Gm4788	-12.9918	-12.9857	0.00615365	0.072433	0.878244	0.932812	1
E9PUW6	Crls1	-17.8458	-17.6988	0.146974	0.125667	0.173505	0.342074	1
E9PUX1	Mocs2	-15.1339	-15.3957	-0.261774	0.277957	0.00347647	0.0463135	1
E9PUZ8	C4bp	-14.9504	-14.917	0.0333774	0.130114	0.652614	0.781805	1
E9PV44	Atpif1	-14.633	-14.7224	-0.0893311	0.0842641	0.137484	0.297956	1
E9PVA6	Git2	-14.6539	-14.771	-0.117025	0.0817721	0.00146602	0.030327	1
E9PVA8	Gcn1	-10.4232	-10.4233	-9.29075e-05	0.0647708	0.997863	0.998977	1
E9PVC6	Eif4g1	-10.1634	-10.1935	-0.0301292	0.066731	0.239684	0.415504	1
E9PVD7	Cftr	-14.0854	-14.1597	-0.0743476	0.171376	0.488368	0.64972	1
E9PVM7	Gstm5	-14.1874	-14.0089	0.178443	0.156996	0.00363175	0.0474554	1
E9PVM9	Ppt2	-18.4709	-18.375	0.0958715	0.0878567	0.26604	0.442414	1
E9PVN6	Gm20498	-12.5704	-12.5707	-0.000285195	0.0640436	0.995835	0.998255	1
E9PVS5	Immt	-17.0574	-17.0606	-0.00317893	0.142772	0.968361	0.983767	1
E9PW03	Gpaa1	-16.269	-16.326	-0.0570382	0.212863	0.47808	0.640675	1
E9PW16	Grk2	-17.8398	-17.8021	0.0376872	0.391177	0.800764	0.884634	1
E9PW74	Gimd1	-17.4295	-17.7662	-0.336733	0.26455	0.143258	0.305717	1
E9PWG2	Trappc8	-13.2867	-13.3382	-0.0514694	0.0743516	0.110107	0.262958	1
E9PWI6	Gcc2	-11.9002	-12.0344	-0.134189	0.129165	0.00120614	0.0279738	1
E9PWM5	Uimc1	-17.4673	-17.4748	-0.0074846	0.141063	0.939056	0.96653	1
E9PWQ3	Col6a3	-9.89372	-10.0025	-0.108793	0.262269	0.315861	0.493977	1
E9PWR7	Evi5	-13.2588	-13.2527	0.00616623	0.0404862	0.768257	0.86434	1
E9PWT4	H2-Q7	-14.9035	-14.8076	0.0958732	0.137062	0.0854191	0.229359	1
E9PWU4	Adipoq	-15.9318	-16.1109	-0.179113	0.204508	0.222335	0.39739	1
E9PWY9	Farsa	-11.8529	-11.7871	0.065883	0.0752225	0.0293588	0.12615	1
E9PX10	Alg13	-15.69	-15.7829	-0.0928805	0.16407	0.332617	0.510616	1
E9PX48	Dock7	-14.8732	-14.8965	-0.0233679	0.134573	0.68722	0.806093	1
E9PX53	Ppp4r1	-14.5806	-14.6708	-0.0902726	0.0609831	0.0817345	0.224395	1
E9PXB0	Pnpla8	-13.1692	-13.1459	0.0232767	0.0901469	0.538112	0.692987	1
E9PXC3	Cyp2c69	-12.7821	-13.2158	-0.433704	0.35864	0.00149154	0.0305324	1
E9PXG1	Slc6a12	-14.827	-14.8241	0.00293344	0.103027	0.9417	0.967717	1
E9PXG9	Vps53	-15.0034	-15.059	-0.0555836	0.161238	0.438714	0.606616	1
E9PXX7	Txndc5	-11.2675	-11.3569	-0.0894874	0.0903834	0.00813416	0.0681002	1
E9PXY1	Cul4b	-13.2187	-13.2405	-0.0217962	0.136846	0.713315	0.824326	1
E9PY03	Tstd1	-15.0353	-14.7862	0.249134	0.313307	0.076136	0.214738	1
E9PY18	Vrk3	-16.2367	-16.4304	-0.193722	0.159376	0.0327758	0.132731	1
E9PY42	Eci3	-16.5554	-16.3098	0.24566	0.150036	0.0751005	0.213136	1
E9PYD1	Fam98c	-14.8278	-14.9494	-0.121589	0.137269	0.106954	0.259436	1
E9PYJ6	Focad	-15.8255	-15.8344	-0.00898799	0.102587	0.889401	0.940447	1
E9PYK3	Parp4	-14.0489	-14.0685	-0.0195555	0.0574066	0.47884	0.641256	1
E9PYL4	Clcn7	-16.0873	-16.1239	-0.0366185	0.29514	0.856246	0.919138	1
E9PZ15	Pofut1	-17.9306	-17.6509	0.279683	0.346705	0.021345	0.104851	1
E9PZ16	Hspg2	-10.4639	-10.4962	-0.0322771	0.0440969	0.262783	0.439218	1
E9PZ88	Man2c1	-14.0243	-14.0645	-0.0402241	0.057221	0.25055	0.426348	1
E9PZB3	Gm5093	-11.1253	-11.1752	-0.0499121	0.0871203	0.0853571	0.229297	1
E9PZF0	Gm20390	-9.21821	-9.33726	-0.119042	0.127762	0.0376498	0.144476	1
E9PZJ8	Ascc3	-14.3653	-14.2552	0.110133	0.173094	0.0976624	0.246887	1
E9PZL5	Oxnad1	-16.1231	-16.1878	-0.0647488	0.162116	0.467334	0.630466	1
E9PZM4	Chd2	-15.571	-15.6038	-0.0327978	0.240962	0.726653	0.833969	1
E9Q035	Gm20425	-8.85994	-8.89294	-0.0329974	0.083582	0.564459	0.715623	1
E9Q066	Larp4	-13.1422	-13.2692	-0.126978	0.133882	0.00211236	0.0371766	1
E9Q0A3	Arhgef11	-16.512	-16.5005	0.0115651	0.122111	0.89342	0.941577	1
E9Q0A7	Oxr1	-12.947	-13.0275	-0.0805248	0.0796212	0.00264113	0.0408333	1
E9Q0G1	Denr	-13.8612	-13.9312	-0.0699105	0.0707407	0.0862679	0.230689	1
E9Q0L7	Smpd4	-18.2276	-18.1035	0.124053	0.198133	0.262245	0.438693	1
E9Q0S6	Tns1	-12.2928	-12.3454	-0.0525315	0.0455338	0.104331	0.255607	1
E9Q150	Dvl3	-15.8726	-15.9827	-0.110072	0.1816	0.104687	0.255838	1
E9Q166	Atad2b	-14.7368	-14.9057	-0.168883	0.107301	0.010772	0.076156	1
E9Q174	Myo6	-11.2748	-11.2375	0.0373038	0.0886061	0.304671	0.482152	1
E9Q1G8	2007-09-01	-11.6777	-11.7215	-0.0438584	0.0589879	0.127603	0.283964	1
E9Q1M5	Ext2	-15.3312	-15.0688	0.262422	0.632599	0.417243	0.589114	1
E9Q1M6	Ankhd1	-14.9603	-14.9653	-0.00495531	0.050887	0.908995	0.951085	1
E9Q1P8	Irf2bp2	-14.3161	-14.523	-0.206882	0.151801	0.0418092	0.153278	1
E9Q1Q9	Khk	-10.8773	-10.664	0.2133	0.188242	0.0063471	0.061572	1
E9Q1S3	Sec23a	-11.4246	-11.4197	0.00485368	0.0612084	0.879894	0.933775	1
E9Q1U6	Ctif	-15.0387	-15.0658	-0.0270478	0.141981	0.665931	0.791371	1
E9Q1W7	Tbck	-18.2954	-18.2875	0.00781133	0.398879	0.966079	0.983148	1
E9Q1Y3	Apob	-9.94522	-10.0961	-0.150904	0.125751	0.00456794	0.0525179	1
E9Q202	Lrp1b	-16.1076	-16.2218	-0.114217	0.0465397	0.0665653	0.200447	1
E9Q243	Rnls	-13.6266	-13.3875	0.239075	0.26077	0.188814	0.359922	1
E9Q251	Vsir	-16.056	-16.0269	0.0290512	0.154771	0.791895	0.878803	1
E9Q2S9	Ccdc43	-14.187	-14.2689	-0.0818539	0.0552727	0.0126459	0.0816513	1
E9Q309	Cep350	-15.8273	-15.8348	-0.00751221	0.228998	0.935244	0.965029	1
E9Q321	Bco1	-16.0342	-16.0807	-0.0465146	0.180949	0.659451	0.786974	1
E9Q368	Tarbp1	-16.1072	-16.0502	0.0570219	0.332657	0.794117	0.880603	1
E9Q390	Myof	-16.316	-16.3887	-0.0727085	0.0987308	0.29661	0.473271	1
E9Q3B1	Rcbtb2	-15.5506	-15.4132	0.137443	0.196691	0.121208	0.276007	1
E9Q3I8	Itsn1	-11.9306	-12.0963	-0.165712	0.137811	0.00575809	0.0584262	1
E9Q3L2	Pi4ka	-12.8287	-12.8236	0.00503294	0.0641574	0.869855	0.926864	1
E9Q3Q6	Alcam	-12.2279	-12.3893	-0.161349	0.166681	0.00508426	0.0561467	1
E9Q3Y4	Lrba	-11.9955	-12.0785	-0.0830166	0.077102	0.00976798	0.0740184	1
E9Q411	Nbas	-14.2815	-14.3574	-0.0759326	0.0608761	0.22151	0.396518	1
E9Q421	Pigk	-15.0612	-15.1696	-0.108356	0.111121	0.0894426	0.235112	1
E9Q448	Tpm1	-11.9705	-12.0026	-0.032028	0.222043	0.774776	0.869283	1
E9Q456	Tpm1	-14.0332	-13.9977	0.0355425	0.0834592	0.372155	0.54935	1
E9Q4B9	Arpp19	-13.545	-13.5484	-0.00340715	0.0658674	0.937278	0.965624	1
E9Q4K7	Kif13b	-11.2995	-11.268	0.0315067	0.0385194	0.133606	0.292015	1
E9Q4N6	Arid1b	-15.1173	-15.3241	-0.206789	0.166158	0.00860074	0.0698884	1
E9Q4P1	Wdfy1	-13.78	-13.727	0.0529322	0.0279477	0.152785	0.317964	1
E9Q509	Pklr	-9.82111	-9.54771	0.273401	0.225536	0.0110926	0.0768551	1
E9Q512	Trip11	-11.6804	-11.8248	-0.144372	0.15244	0.000698941	0.0223167	1
E9Q555	Rnf213	-11.6628	-11.6724	-0.00968182	0.066323	0.738057	0.842394	1
E9Q557	Dsp	-9.83016	-9.89058	-0.0604148	0.075625	0.0629873	0.195794	1
E9Q585	Slc4a1ap	-14.17	-14.2905	-0.120446	0.081701	0.0169046	0.0938702	1
E9Q5B5	Hk2	-17.1341	-17.1857	-0.0516277	0.135723	0.706308	0.819307	1
E9Q5G1	Myo10	-15.6423	-15.8081	-0.165853	0.182816	0.114428	0.268261	1
E9Q5L2	Itih4	-11.7532	-11.8824	-0.129175	0.0655777	0.0704306	0.205963	1
E9Q616	Ahnak	-10.0553	-10.2297	-0.174382	0.119669	0.0191917	0.0999567	1
E9Q634	Myo1e	-13.7324	-13.5948	0.137587	0.117839	0.00762951	0.0666184	1
E9Q6A6	Col6a6	-13.8075	-13.9028	-0.0952942	0.277798	0.321879	0.499746	1
E9Q6H8	Plekha5	-13.6403	-13.6909	-0.0506457	0.14042	0.505323	0.663558	1
E9Q6J5	Bod1l	-15.3472	-15.3656	-0.0183353	0.127134	0.727001	0.834042	1
E9Q6P5	Ttc7b	-17.8395	-18.0805	-0.241007	0.26919	0.0361979	0.141492	1
E9Q6R7	Utrn	-10.4336	-10.4414	-0.00776579	0.0558321	0.822032	0.897822	1
E9Q6U4	Pfdn4	-15.1827	-15.3492	-0.166561	0.126014	0.0208467	0.104228	1
E9Q6W2	Coa3	-15.1199	-15.2466	-0.12664	0.113619	0.0374284	0.14387	1
E9Q705	Bola3	-13.3611	-13.5014	-0.140243	0.0956667	0.0175189	0.0954474	1
E9Q706	Adcy9	-15.2156	-15.3245	-0.108981	0.145009	0.0928841	0.240818	1
E9Q723	Ttc13	-16.4441	-16.4791	-0.0350896	0.226965	0.754557	0.853818	1
E9Q7D5	Arhgef5	-18.7442	-18.8234	-0.0791943	0.291114	0.517131	0.675174	1
E9Q7F2	Rnf169	-17.5343	-17.9035	-0.369208	0.282229	0.00507302	0.0561467	1
E9Q7G0	Numa1	-10.8212	-10.9398	-0.118564	0.0877647	0.0148192	0.0881685	1
E9Q7G1	Tmed7	-12.9441	-13.0144	-0.0702646	0.0969828	0.20671	0.379863	1
E9Q7M2	Tsc22d2	-16.901	-17.1034	-0.202401	0.17087	0.105717	0.257606	1
E9Q7N5	Gfm2	-13.7644	-13.6013	0.16312	0.174561	0.000458176	0.0191238	1
E9Q7N9	Dnah11	-13.8885	-14.025	-0.136514	0.213227	0.269697	0.445587	1
E9Q813	Rasgef1b	-15.354	-15.3307	0.0232632	0.340649	0.904442	0.948776	1
E9Q8D0	Dnajc21	-14.6503	-14.7469	-0.0965722	0.0835171	0.0698135	0.204889	1
E9Q8I7	Nfxl1	-14.3218	-14.3068	0.01497	0.0968651	0.845136	0.913052	1
E9Q8K6	Ncor1	-15.6659	-15.6367	0.0292353	0.0871325	0.536732	0.691928	1
E9Q8N1	Ttn	-15.3842	-15.2993	0.0848236	0.243045	0.70195	0.816003	1
E9Q8N5	Clasp2	-14.017	-14.0609	-0.0438741	0.0756764	0.240978	0.416699	1
E9Q944	Kank1	-14.5596	-14.6183	-0.0586837	0.0926937	0.230787	0.406766	1
E9Q9D6	R3hdm2	-15.9173	-16.1694	-0.252097	0.280107	0.274257	0.450361	1
E9Q9E4	Cdk4	-16.9511	-16.9559	-0.0047646	0.169374	0.954698	0.976641	1
E9Q9H2	Dnajc2	-14.2515	-14.2445	0.00700121	0.0659745	0.809347	0.889572	1
E9Q9M5	Usp19	-13.6817	-13.7696	-0.0879527	0.0974171	0.0328766	0.132932	1
E9Q9P8	Gm28046	-12.7983	-12.7432	0.0551553	0.0963028	0.497614	0.656225	1
E9QA05	Sp100	-15.3559	-15.5217	-0.165767	0.217225	0.117581	0.271004	1
E9QA15	Cald1	-11.033	-11.1161	-0.0831247	0.0460277	0.18262	0.352943	1
E9QAE3	Btaf1	-17.8933	-18.0451	-0.151761	0.206724	0.08287	0.225817	1
E9QAH1	Golgb1	-10.7798	-10.9292	-0.149376	0.132887	0.000134136	0.0121201	0.788052
E9QAJ9	Arhgap17	-14.2596	-14.324	-0.0644667	0.0242821	0.0597291	0.189067	1
E9QAS4	Chd4	-12.0233	-12.1338	-0.110569	0.0963645	0.00862655	0.0698958	1
E9QAT4	Sec16a	-12.2646	-12.243	0.0216441	0.0361387	0.283393	0.460563	1
E9QJS0	Mrps10	-13.756	-13.9504	-0.194404	0.0917314	0.0671796	0.200982	1
E9QJV4	Prpf39	-14.3695	-14.4244	-0.054816	0.0761391	0.30013	0.477461	1
E9QKG2	Katna1	-15.594	-15.5995	-0.00547365	0.231544	0.974984	0.987081	1
E9QKL6	Ifi204	-12.9418	-13.1073	-0.165513	0.137388	0.00191615	0.0351793	1
E9QKV6	Myo9b	-16.3554	-16.4526	-0.0971888	0.107481	0.160102	0.327392	1
E9QL80	Lpgat1	-13.5162	-13.5115	0.004692	0.0739316	0.930558	0.963162	1
E9QLA5	Inf2	-14.411	-14.3626	0.0484714	0.146266	0.494702	0.654041	1
E9QLB2	Lyplal1	-13.8626	-13.7664	0.0962166	0.0783236	0.00969392	0.0737449	1
E9QLB8	Coq8b	-16.009	-16.0942	-0.0852413	0.0908512	0.238015	0.413751	1
E9QLQ3	Pde3b	-15.1605	-15.0048	0.155703	0.124085	0.00542664	0.0568204	1
E9QM76	Pgpep1l	-16.5087	-16.3674	0.141288	0.232305	0.117369	0.270754	1
E9QM77	Atxn2	-13.3557	-13.465	-0.109316	0.136703	0.112914	0.266307	1
E9QME5	Trim33	-14.7643	-14.8349	-0.0706184	0.115666	0.210301	0.383066	1
E9QML5	Zfp638	-13.1457	-13.1651	-0.0193932	0.118005	0.675758	0.798746	1
E9QMV2	Abracl	-20.4827	-21.4366	-0.953909	1.05467	0.0187933	0.0985786	1
E9QMX4	Rps6kc1	-16.6442	-16.8128	-0.168553	0.225006	0.0840259	0.227497	1
E9QN99	Abhd14b	-11.2084	-11.3012	-0.0928655	0.153092	0.0705058	0.206042	1
E9QNA7	Sorbs1	-11.9823	-12.0562	-0.0739233	0.0531642	0.112461	0.265772	1
E9QNH6	Myo1b	-10.6442	-10.6071	0.0371277	0.07723	0.241855	0.417421	1
E9QNN1	Dhx9	-11.5132	-11.5158	-0.00256875	0.0442406	0.933413	0.964609	1
E9QNP0	Kxd1	-14.5194	-14.5887	-0.0693028	0.0661281	0.140884	0.302852	1
E9QP46	Syne2	-15.5276	-15.2672	0.260421	0.454488	0.193441	0.365423	1
E9QPE7	Myh11	-10.8057	-10.7044	0.101241	0.171804	0.415805	0.588073	1
E9QPI5	Pds5a	-13.2048	-13.2931	-0.0882863	0.0744654	0.0143754	0.0867991	1
E9QPQ8	Mrpl48	-13.9387	-13.8498	0.0889555	0.105582	0.0303413	0.127965	1
E9QQ99	Syvn1	-15.1226	-15.2906	-0.168019	0.12861	0.0640882	0.196924	1
F2WWK6	Fads2	-13.7585	-13.8939	-0.135352	0.140011	0.046652	0.163768	1
F2Z3U3	Raph1	-13.3238	-13.354	-0.0302894	0.0729412	0.559351	0.711709	1
F2Z3Z0	Med7	-17.9773	-18.0891	-0.111751	0.174159	0.278644	0.455364	1
F5BFH0	Clec2d	-14.7537	-14.8497	-0.0959894	0.127839	0.0758933	0.214568	1
F6Q269	Jmjd8	-18.4952	-18.6166	-0.121447	0.366621	0.450638	0.616271	1
F6QL70	Gm17669	-11.9583	-12.0151	-0.0567797	0.0943968	0.124318	0.279388	1
F6QM56	Pgghg	-14.4968	-14.507	-0.010219	0.0844462	0.805189	0.887354	1
F6QWV4	Prkci	-17.5047	-17.2992	0.205499	0.312115	0.132291	0.290438	1
F6RG68	Fcho2	-16.1591	-16.2701	-0.110979	0.1034	0.148619	0.312763	1
F6RJV6	Lancl2	-13.803	-13.9573	-0.154333	0.153473	0.0300647	0.127449	1
F6RPD4	Phax	-16.0965	-16.1693	-0.0727978	0.106533	0.249432	0.425498	1
F6RPJ9	Ide	-10.8873	-10.8383	0.0490136	0.0530611	0.16608	0.334266	1
F6RQD1	Mybpc1	-17.0681	-16.4152	0.652869	0.381846	0.254353	0.430261	1
F6RYL8	Dmxl2	-16.5359	-16.369	0.16694	0.203175	0.237712	0.413672	1
F6S1R2	Ahsa2	-14.1539	-14.283	-0.129042	0.142917	0.0255102	0.115732	1
F6S397	Nbr1	-17.9827	-17.9514	0.0313679	0.149197	0.751813	0.85219	1
F6S3V7	Arhgef10l	-15.3266	-15.5078	-0.181138	0.137342	0.00539725	0.0568204	1
F6S4K9	Epb41	-14.9809	-15.104	-0.123084	0.180232	0.0781679	0.21858	1
F6SJC5	Ttc23l	-16.689	-16.4536	0.235427	0.325389	0.202541	0.376262	1
F6SMJ7	Gtpbp8	-16.5322	-16.4522	0.0799231	0.0631739	0.156144	0.322328	1
F6SPK0	Ube2j1	-14.8487	-14.7184	0.130369	0.150158	0.0263219	0.117792	1
F6SVV1	Gm9493	-12.1716	-12.4208	-0.249132	0.166733	0.00950878	0.0730249	1
F6SXD2	Otub2	-17.8817	-17.9623	-0.0806302	0.207661	0.499578	0.658519	1
F6SZ47	Braf	-16.8025	-16.6023	0.200197	0.2275	0.126445	0.282004	1
F6T8X6	Sec16a	-15.5062	-15.5982	-0.0920608	0.143292	0.079824	0.221211	1
F6TFF2	Pttg1ip	-14.1026	-14.1616	-0.0590669	0.091917	0.268215	0.444778	1
F6TLV3	Fndc3a	-12.9135	-13.0175	-0.103981	0.092476	0.00650154	0.0623577	1
F6U6U5	Sik3	-14.6258	-14.7042	-0.0783423	0.0977521	0.0655802	0.198947	1
F6UIS1	Ergic3	-14.1266	-14.2194	-0.0927901	0.166183	0.249524	0.42553	1
F6UK66	Ccdc50	-15.8441	-16.0333	-0.189203	0.204899	0.00996503	0.0742951	1
F6UMH9	Ubac1	-15.9373	-16.0412	-0.103863	0.106966	0.144455	0.307045	1
F6V3V2	Kdm1b	-19.0183	-19.0161	0.00214565	0.165923	0.990013	0.995419	1
F6V3Y9	Atg2a	-17.4687	-17.3499	0.118792	0.436304	0.456105	0.621576	1
F6V8M6	Atxn2	-17.0295	-17.1755	-0.146036	0.157214	0.0809778	0.223785	1
F6VT90	Wbscr22	-17.2151	-17.0215	0.193592	0.0859735	0.0740446	0.211279	1
F6VVN1	Fnbp1	-15.4201	-15.4463	-0.0261403	0.10524	0.653659	0.782563	1
F6W7D6	Tfeb	-15.9046	-15.9918	-0.0872267	0.0722831	0.204046	0.37709	1
F6WF36	Map7d1	-16.6823	-16.8269	-0.144605	0.187936	0.261626	0.437907	1
F6WLR1	Rpusd3	-15.5603	-15.4909	0.0693742	0.13781	0.415268	0.587596	1
F6WM75	Ccdc167	-14.8674	-15.0174	-0.149928	0.171869	0.203837	0.376941	1
F6WNS2	Stk11	-16.0615	-16.0394	0.0220426	0.186536	0.809829	0.889631	1
F6X9P4	Fuom	-17.4542	-17.3948	0.0594918	0.144155	0.609931	0.749983	1
F6XC25	Cc2d1b	-16.7735	-16.8211	-0.0476213	0.121004	0.38188	0.558781	1
F6XQW1	Stag1	-14.6043	-14.7754	-0.171093	0.116842	0.0325928	0.132239	1
F6XU64	Gpkow	-17.1197	-17.1969	-0.0772406	0.15978	0.316103	0.494174	1
F6YWB5	Tmem256	-16.2168	-16.2067	0.0101106	0.234217	0.915478	0.954862	1
F6ZDS4	Tpr	-10.2732	-10.4525	-0.179305	0.147182	0.00384636	0.0488612	1
F6ZFT1	Ndufab1	-13.2874	-13.0181	0.269268	0.262489	8.88683e-05	0.0102282	0.522101
F6ZFU0	Eef1d	-18.2627	-17.8698	0.392884	0.265232	0.132625	0.290571	1
F6ZGI7	Mocs2	-14.3111	-14.2977	0.0134737	0.0932476	0.803511	0.88678	1
F6ZL86	Dnajc1	-13.918	-13.8657	0.052312	0.118193	0.386919	0.563638	1
F7A092	Azi2	-18.4753	-18.5883	-0.112975	0.215469	0.476707	0.639069	1
F7ABX5	Bad	-17.0481	-17.0806	-0.0324774	0.119834	0.667373	0.792564	1
F7ACR9	Macf1	-10.4835	-10.546	-0.0624996	0.0511654	0.0677127	0.201526	1
F7AMG0	Lsg1	-15.3895	-15.4594	-0.0699357	0.178258	0.325173	0.502339	1
F7B209	Ankrd13a	-16.573	-16.5019	0.0711613	0.138042	0.34051	0.519205	1
F7B276	Habp2	-16.0646	-16.2381	-0.173497	0.191984	0.0181852	0.0974229	1
F7B6Z5	Cpsf4	-16.1359	-16.209	-0.0731178	0.0952413	0.2396	0.415482	1
F7BEI3	Gimap9	-16.9708	-17.0178	-0.0470236	0.215098	0.635049	0.767836	1
F7BGR7	Gm21992	-13.2026	-13.4329	-0.230292	0.179536	0.00934733	0.0725299	1
F7BJK1	Pcdh1	-12.9047	-13.0485	-0.143796	0.14469	0.00859935	0.0698884	1
F7BP55	Ak2	-15.6174	-15.2954	0.322047	0.405888	0.00544509	0.0568204	1
F7BWM1	Srrm1	-16.1725	-16.1465	0.0260878	0.169368	0.724971	0.832969	1
F7BWT7	Tspan15	-18.9203	-19.189	-0.268688	0.327893	0.0126658	0.0816813	1
F7BYG3	Sptbn5	-17.7307	-17.9334	-0.202707	0.357995	0.122748	0.277791	1
F7C957	Pdlim2	-17.5422	-17.5798	-0.0376433	0.0744719	0.6157	0.754376	1
F7C9N6	Mms19	-15.6099	-15.7394	-0.129562	0.162152	0.110754	0.263753	1
F7CFA5	Glud1	-17.458	-17.2662	0.19174	0.231552	0.0632389	0.196078	1
F7CGG2	Trrap	-16.9698	-17.1619	-0.192109	0.0972731	0.142004	0.3044	1
F7CJY7	Stx16	-16.6039	-16.7522	-0.148328	0.194053	0.0922792	0.239779	1
F7CUQ1	Bak1	-15.8779	-16.0081	-0.130191	0.0930937	0.0246828	0.113379	1
F7CVJ5	Ahnak2	-14.9004	-14.7708	0.129586	0.239957	0.241524	0.416971	1
F7CVL9	Becn1	-17.0073	-17.1673	-0.160068	0.265736	0.129578	0.287331	1
F7D1I5	Gypc	-16.0207	-16.0454	-0.0246717	0.0969219	0.749435	0.851161	1
F7D291	Mtss1l	-16.6826	-16.6175	0.0650996	0.157664	0.495314	0.654136	1
F7D3B8	Snx7	-13.9232	-13.8738	0.0494166	0.143848	0.401518	0.575767	1
F8QZ85	Zfp830	-15.1262	-15.2954	-0.169206	0.145484	0.00772152	0.0666324	1
F8VPK0	Ttc37	-14.2057	-14.1553	0.0503904	0.0983416	0.217515	0.391874	1
F8VPK5	Rock2	-12.8531	-12.9644	-0.111331	0.120743	0.0696656	0.204889	1
F8VPL2	Pik3c2a	-13.8389	-13.9024	-0.0634594	0.0777274	0.181455	0.351251	1
F8VPN4	Agl	-9.37222	-9.47989	-0.107667	0.0942484	0.0105684	0.0757733	1
F8VPT6	Evi5	-16.9776	-16.9455	0.0321425	0.171698	0.698632	0.814657	1
F8VPU2	Farp1	-13.4822	-13.5237	-0.0415623	0.0666752	0.429828	0.598644	1
F8VQ05	Fryl	-15.7907	-15.9095	-0.118857	0.113822	0.134054	0.292668	1
F8VQC1	Srp72	-11.3145	-11.3659	-0.051376	0.0488752	0.0648604	0.198018	1
F8VQC7	Ktn1	-11.6256	-11.7819	-0.156246	0.149525	0.00122461	0.0279946	1
F8VQJ3	Lamc1	-12.2998	-12.3959	-0.0961386	0.156987	0.168135	0.336846	1
F8WGB3	Sdhc	-17.0091	-16.9475	0.0616156	0.214144	0.517155	0.675174	1
F8WGT1	Ahcyl2	-15.7852	-15.6139	0.17128	0.136564	0.020539	0.103933	1
F8WGW3	Srbd1	-15.6583	-15.5768	0.0815102	0.451361	0.693621	0.811758	1
F8WH46	0610010K14Rik	-17.3148	-17.2827	0.0320862	0.138817	0.78617	0.875605	1
F8WHG5	Akt2	-14.0649	-13.956	0.108876	0.0865058	0.0311579	0.129825	1
F8WHK6	Phykpl	-15.4438	-15.4923	-0.0485696	0.106344	0.360442	0.538966	1
F8WHM5	Glg1	-12.3992	-12.4752	-0.0760059	0.086622	0.0457528	0.161554	1
F8WHP8	Atp5j2	-13.8498	-13.6973	0.152484	0.135334	0.0884783	0.233833	1
F8WHQ0	Cmc2	-16.596	-16.6667	-0.0706727	0.183035	0.347529	0.527307	1
F8WHV1	Fam96b	-15.7558	-15.7714	-0.0156512	0.0676852	0.777265	0.870607	1
F8WHZ7	Mettl16	-16.7741	-16.9109	-0.136807	0.120441	0.0852114	0.229115	1
F8WI35	H3f3a	-11.0787	-11.3091	-0.230406	0.213066	0.0108773	0.0765147	1
F8WIA3	Gm20604	-16.7212	-16.4504	0.270804	0.38886	0.108711	0.261325	1
F8WIB1	Arl1	-15.2421	-15.0439	0.198212	0.134515	0.0419377	0.153606	1
F8WID5	Tpm1	-14.0578	-13.8863	0.171527	0.193789	0.471198	0.634055	1
F8WIE5	Hectd1	-12.5909	-12.6242	-0.0332449	0.0762674	0.493445	0.653039	1
F8WIT2	Anxa6	-9.28541	-9.23463	0.0507879	0.032837	0.0336473	0.134658	1
F8WIU9	Smim7	-16.3873	-16.5219	-0.134643	0.135399	0.147446	0.310929	1
F8WIX8	Hist1h2al	-11.312	-11.4004	-0.0884078	0.216705	0.416913	0.588944	1
F8WJ43	Nf2	-17.0739	-17.2146	-0.140679	0.158241	0.109006	0.261425	1
F8WJ93	Eml4	-13.2199	-13.3095	-0.0896872	0.114228	0.26527	0.44174	1
F8WJG3	Tra2b	-13.3094	-13.3528	-0.0434083	0.0826716	0.255086	0.430888	1
F8WJI3	Ccdc58	-12.0663	-12.0968	-0.0304722	0.0838994	0.40408	0.577781	1
G3UVV4	Hk1	-13.0987	-13.0767	0.0219696	0.0607047	0.531582	0.687592	1
G3UVW6	Prlr	-16.1567	-16.3669	-0.2102	0.156333	0.0675804	0.201413	1
G3UW78	Cyp4f17	-19.5806	-19.5071	0.073509	0.241579	0.602413	0.745083	1
G3UW82	Myh2	-12.6988	-11.6813	1.01759	0.331719	0.158539	0.325443	1
G3UWE8	Hpn	-16.3125	-16.3688	-0.0562376	0.13255	0.505434	0.663558	1
G3UWH9	Cog4	-14.5995	-14.6795	-0.0800218	0.156427	0.20304	0.376647	1
G3UWK0	Selenbp2	-14.7945	-15.8131	-1.0186	0.847045	0.00023928	0.014955	1
G3UWX1	Rfc1	-17.1925	-17.1988	-0.00635388	0.181352	0.954174	0.976321	1
G3UX13	Snx14	-18.0745	-18.096	-0.0214514	0.0882583	0.841913	0.91077	1
G3UX26	Vdac2	-14.3353	-14.2407	0.0945502	0.15536	0.206146	0.379386	1
G3UX92	Polr1c	-18.0388	-18.1428	-0.104047	0.142439	0.269404	0.445344	1
G3UXC0	Smarcd2	-16.9735	-17.129	-0.155463	0.2518	0.147312	0.310756	1
G3UXG7	Csnk2b	-13.5872	-13.6151	-0.0279302	0.0924334	0.631978	0.766014	1
G3UXH4	Pkn2	-14.1519	-14.2195	-0.0676159	0.121057	0.137347	0.297864	1
G3UXN4	Kank3	-15.1849	-15.4486	-0.263682	0.270658	5.50865e-05	0.0075369	0.323633
G3UXT7	Fus	-16.1956	-16.5918	-0.396247	0.434144	0.0122233	0.0804165	1
G3UXZ5	Psme1	-11.3028	-11.3693	-0.0665496	0.0254791	0.0603248	0.190434	1
G3UY24	Esrra	-19.0004	-18.8518	0.14857	0.1934	0.230564	0.406653	1
G3UY52	Usp9x	-16.8759	-16.7568	0.11912	0.153753	0.180098	0.349315	1
G3UY75	Ptprd	-12.6981	-12.7567	-0.0585871	0.0831542	0.24792	0.424273	1
G3UYD0	Gtf2i	-12.58	-12.6947	-0.114682	0.0942866	0.0052539	0.0567402	1
G3UYG6	Gigyf2	-12.8114	-12.9615	-0.150105	0.0882652	0.0154133	0.0902216	1
G3UYJ2	Aif1	-15.5955	-15.7411	-0.145625	0.154943	0.0786921	0.219419	1
G3UYJ7	Gm20441	-10.3729	-10.2843	0.0886168	0.123192	0.104081	0.255419	1
G3UYL7	Fam13a	-16.7649	-16.894	-0.129178	0.201908	0.208127	0.381256	1
G3UYN9	Ciao1	-15.1268	-15.0763	0.050518	0.0743946	0.362051	0.540135	1
G3UYU5	Rpp40	-17.746	-17.9394	-0.19334	0.185845	0.0950623	0.244011	1
G3UYW7	Yap1	-14.402	-14.3192	0.0827529	0.176894	0.391189	0.56739	1
G3UZ01	Ptbp3	-13.8607	-13.9648	-0.104117	0.0812716	0.0274901	0.120616	1
G3UZ26	Shmt1	-10.344	-10.3396	0.00445846	0.0324817	0.80204	0.885878	1
G3UZ60	Sumo3	-16.8765	-17.0984	-0.221916	0.166613	0.061358	0.192975	1
G3UZG5	Klhdc4	-14.0716	-14.1413	-0.069719	0.128335	0.134748	0.293643	1
G3UZI2	Syncrip	-11.6179	-11.7994	-0.181462	0.141803	0.0103383	0.0752633	1
G3UZI3	Rps6ka1	-16.2383	-16.0911	0.147215	0.138375	0.263096	0.439616	1
G3UZK1	Gm20503	-19.9191	-19.9443	-0.0252564	0.530931	0.926198	0.960634	1
G3UZW7	Magohb	-13.6689	-13.7672	-0.0983299	0.0793349	0.00933017	0.0725147	1
G3UZX2	Ube2g2	-16.5917	-16.7108	-0.119066	0.12366	0.164145	0.33162	1
G3UZY2	Txn2	-13.3774	-13.469	-0.0915798	0.0614309	0.158954	0.325613	1
G3V018	Syncrip	-17.6954	-18.0673	-0.371862	0.349198	0.130723	0.288734	1
G3X8P6	Txnrd3	-15.6072	-15.575	0.0322794	0.0952648	0.570505	0.719715	1
G3X8R1	Kptn	-14.7192	-14.8889	-0.16968	0.0867131	0.147994	0.31186	1
G3X8R5	Qrich1	-15.1385	-15.218	-0.0794848	0.0636444	0.116044	0.269575	1
G3X8T9	Serpina3n	-13.2842	-13.3555	-0.0712729	0.0801182	0.150306	0.314813	1
G3X8U3	2210016F16Rik	-12.7728	-12.7785	-0.00571662	0.0773786	0.864746	0.924458	1
G3X8X1	Ttc39c	-12.4148	-12.4019	0.0128869	0.0583325	0.827763	0.900576	1
G3X8Y3	Naa15	-11.8466	-11.8813	-0.0347596	0.0794811	0.348984	0.528287	1
G3X920	Armc8	-15.1979	-15.2912	-0.0932755	0.100435	0.0334941	0.13432	1
G3X922	Dnajc13	-13.1206	-13.1424	-0.0217634	0.0574549	0.553188	0.705598	1
G3X924	Plvap	-13.7779	-13.8084	-0.0305415	0.0518722	0.416118	0.588232	1
G3X934	Wdr70	-17.2415	-17.3837	-0.142206	0.167455	0.305397	0.482704	1
G3X956	Supt16	-12.6846	-12.7609	-0.0762189	0.124449	0.240819	0.416611	1
G3X973	Stab1	-13.0752	-13.1625	-0.0872793	0.160306	0.126482	0.282004	1
G3X982	Aox3	-10.4371	-10.4509	-0.0137801	0.115041	0.775138	0.869283	1
G3X9J4	2310035C23Rik	-14.8799	-15.0251	-0.145161	0.166984	0.0584654	0.186575	1
G3X9K3	Arfgef1	-12.101	-12.161	-0.0600056	0.0545291	0.0415471	0.153087	1
G3X9R9	Gpr182	-16.0762	-15.9486	0.127681	0.108163	0.0318274	0.131078	1
G3X9S2	Enpp1	-12.855	-12.8935	-0.0385377	0.135669	0.50495	0.66322	1
G3X9T8	Cp	-10.9523	-11.0868	-0.13447	0.109628	0.0106208	0.0757733	1
G3X9V0	Psme2	-11.0161	-11.0686	-0.0525042	0.0346576	0.193057	0.36505	1
G3X9V2	Ctnnd1	-11.4305	-11.5598	-0.129322	0.0998232	0.0183001	0.0974229	1
G3X9Y4	Rhod	-16.2934	-16.4171	-0.123648	0.125118	0.032328	0.13162	1
G3X9Y5	Ube4a	-14.6718	-14.8003	-0.128526	0.113306	0.00261573	0.0405473	1
G3XA10	Hnrnpu	-10.6516	-10.7738	-0.122165	0.085388	0.0078784	0.0671779	1
G3XA17	Eif4g2	-11.951	-11.9889	-0.0378653	0.0409663	0.249136	0.42526	1
G3XA18	Naaa	-16.8891	-17.2483	-0.359166	0.269396	0.00583909	0.0587694	1
G4V4Z2	gag	-16.3045	-16.8111	-0.506578	0.419446	0.000268641	0.0159421	1
G5E823	Hars2	-14.6091	-14.483	0.126163	0.129311	0.0398171	0.149187	1
G5E829	Atp2b1	-12.8615	-12.8538	0.00772936	0.0810428	0.846939	0.913656	1
G5E850	Cyb5a	-11.4568	-11.485	-0.0281966	0.0516306	0.170834	0.339759	1
G5E866	Sf3b1	-12.1473	-12.2371	-0.0898051	0.0890156	0.0125252	0.0816513	1
G5E870	Trip12	-13.7279	-13.7614	-0.0334362	0.0687565	0.304238	0.481778	1
G5E881	Tamm41	-15.8112	-15.9049	-0.0937413	0.259951	0.431971	0.600669	1
G5E889	Mto1	-17.027	-16.9765	0.0505055	0.12432	0.657965	0.785839	1
G5E898	Ppl	-12.1555	-12.1297	0.0258174	0.0368477	0.513213	0.670861	1
G5E8C4	Tmtc3	-14.0089	-14.07	-0.0611318	0.0853343	0.269354	0.445344	1
G5E8G6	Myo5b	-16.0779	-16.2029	-0.125029	0.168805	0.153531	0.318969	1
G5E8I4	Hikeshi	-16.3014	-16.3723	-0.0709582	0.159882	0.417673	0.589524	1
G5E8J0	Notch2	-16.3521	-16.1914	0.160671	0.208935	0.0676685	0.201496	1
G5E8J3	Wdr11	-14.2327	-14.2445	-0.0117979	0.0502092	0.798789	0.884085	1
G5E8J8	Wiz	-17.0217	-17.1797	-0.158028	0.227854	0.200975	0.37449	1
G5E8J9	Scyl2	-14.2372	-14.1558	0.0813931	0.0557831	0.0118147	0.0792117	1
G5E8K5	Ank3	-12.4315	-12.3923	0.0391748	0.106301	0.434579	0.60336	1
G5E8L8	Map3k2	-17.4488	-17.626	-0.177172	0.176406	0.112959	0.266307	1
G5E8P3	Adgrv1	-15.0002	-15.3206	-0.320439	0.257505	0.0430898	0.155898	1
G5E8R3	Pcx	-8.45	-8.39286	0.0571386	0.0240074	0.0725598	0.20917	1
G5E8T6	Magi3	-14.4682	-14.3778	0.0904689	0.0839118	0.0273342	0.120021	1
G5E8T9	Hagh	-10.6388	-10.7457	-0.106896	0.140661	0.0853222	0.229297	1
H3BJ37	Comtd1	-15.4184	-15.1187	0.299665	0.288969	0.000861536	0.0245705	1
H3BJ70	Ago1	-18.6681	-18.4757	0.192402	0.3161	0.232972	0.409686	1
H3BJ97	Tinagl1	-14.1013	-14.2981	-0.196809	0.177982	0.000431676	0.0191238	1
H3BJD4	Dlgap4	-15.3158	-15.4949	-0.179161	0.135192	0.0140713	0.0858904	1
H3BJG8	Acaa1a	-19.5625	-18.7344	0.828037	0.611378	0.00985042	0.0740989	1
H3BJI4	Rwdd4a	-17.2095	-17.1693	0.0402436	0.150103	0.67674	0.799165	1
H3BJN7	Gm20696	-17.5279	-17.8133	-0.285397	0.329469	0.0638255	0.196612	1
H3BJP9	Atpaf1	-18.1792	-18.2034	-0.0242203	0.134619	0.773613	0.868831	1
H3BJY1	Syngr2	-16.8533	-16.9759	-0.122615	0.162307	0.165342	0.333198	1
H3BKD4	Asap1	-14.2758	-14.1943	0.0814802	0.0695356	0.155086	0.32082	1
H3BKG0	Cav1	-14.0067	-13.9219	0.0848156	0.183647	0.538726	0.693322	1
H3BKM4	Ap4e1	-17.3024	-17.2832	0.0192084	0.148156	0.834882	0.906642	1
H3BKS8	Trmt1	-16.867	-16.9667	-0.0997728	0.257019	0.335665	0.513551	1
H3BKY1	Glmp	-15.9459	-16.0741	-0.128242	0.228065	0.268194	0.444778	1
H3BL34	Ces1e	-13.076	-12.9182	0.157823	0.201784	0.0676062	0.201413	1
H3BL72	Hnf1a	-15.6575	-15.7894	-0.131898	0.118347	0.0753119	0.213541	1
H3BLB7	Igfbp4	-14.45	-14.4799	-0.0299806	0.120424	0.64101	0.77244	1
H3BLD8	Foxn3	-16.5362	-16.9108	-0.374636	0.363678	0.163252	0.330271	1
H3BLJ9	Esd	-10.5286	-10.5744	-0.0457816	0.0695716	0.250796	0.426348	1
H3BLR8	Nudt3	-15.448	-15.6681	-0.220095	0.177561	0.0130513	0.0827147	1
H7BWX9	Sumo2	-14.5004	-14.6999	-0.199514	0.214432	0.00469046	0.0535077	1
H7BWY6	Rbp4	-12.5409	-12.6823	-0.14142	0.148389	0.0363602	0.141589	1
H7BWZ1	Ufm1	-13.9386	-13.9743	-0.0356676	0.176885	0.664872	0.790648	1
H7BX14	Tsen34	-18.3464	-18.2613	0.0851377	0.313902	0.482025	0.643759	1
H7BX88	Crat	-13.4152	-13.0024	0.412771	0.404601	0.000469882	0.0193046	1
H9KV00	Son	-12.319	-12.3389	-0.0199147	0.0511845	0.407587	0.580009	1
I3ITR1	AK157302	-15.488	-15.4845	0.00356745	0.11455	0.936338	0.965254	1
I4DCY6	Sigmar1	-15.3512	-15.2219	0.129258	0.117391	0.206487	0.379691	1
I6L985	Igh	-12.4381	-12.6448	-0.206674	0.607694	0.439962	0.607196	1
I6L9E0	Surf1	-16.4295	-16.3957	0.0338035	0.0925724	0.674607	0.798108	1
I7HJQ8	Cd99l2	-18.0092	-17.9817	0.0275433	0.23752	0.76916	0.864845	1
I7HJS1	Emd	-14.543	-14.5656	-0.0226428	0.125852	0.675211	0.798322	1
I7HLV2	Rpl10	-11.1539	-11.2647	-0.110798	0.167289	0.0619319	0.193811	1
J3JS94	Lage3	-16.1149	-16.3515	-0.236603	0.18049	0.00994481	0.0742951	1
J3KMG3	Mia3	-14.6041	-14.6572	-0.0530632	0.0778199	0.275637	0.451707	1
J3KMQ6	5730455P16Rik	-16.2136	-16.256	-0.0424525	0.136349	0.706532	0.819307	1
J3KMT7	Tle3	-16.2391	-16.1253	0.113756	0.171425	0.144987	0.307731	1
J3QJW7	Rnpepl1	-19.4561	-19.3512	0.104846	0.353537	0.521309	0.678788	1
J3QM81	Ankzf1	-15.2871	-15.3746	-0.0874753	0.0976206	0.0395933	0.148581	1
J3QMM7	Naxd	-13.1412	-13.0114	0.129847	0.14102	0.0192532	0.0999741	1
J3QMN4	Txnrd2	-11.4284	-11.4324	-0.00397746	0.122091	0.959673	0.979684	1
J3QNA5	Tnfaip8	-19.0176	-18.7418	0.275809	0.26426	0.219866	0.394899	1
J3QP80	Gm5814	-17.8864	-17.8304	0.056004	0.206289	0.583984	0.730318	1
J3QPY0	1600014C10Rik	-14.0451	-14.1227	-0.0776351	0.140402	0.230949	0.406766	1
J3QPY3	Faiml	-18.4822	-18.6008	-0.118659	0.174807	0.310085	0.487303	1
J3QQ16	Col6a3	-15.3176	-15.4544	-0.136837	0.272644	0.22493	0.400564	1
J3QQ22	Smg1	-15.9679	-16.023	-0.0550755	0.0766131	0.289214	0.46641	1
J7NNX8	Iigp1	-10.9276	-11.0201	-0.0924442	0.0964881	0.0681764	0.20246	1
J7NUP1	Irgm1	-12.632	-12.6924	-0.0604493	0.0952578	0.121952	0.276843	1
J7PDL1	Ifggd1	-12.2006	-12.2492	-0.0485743	0.0825547	0.240678	0.41649	1
K3W4Q8	Bsg	-12.1206	-12.0138	0.106745	0.0890427	0.000902302	0.0250048	1
L7MU96	Gm13128	-15.2414	-15.8476	-0.6062	0.576645	0.000979937	0.0261688	1
L7N451	Gvin1	-13.0342	-13.475	-0.440796	0.448458	1.31719e-05	0.00322436	0.0773846
M1VQI8	Mta1	-16.4341	-16.3704	0.0637335	0.124544	0.294993	0.472062	1
O08529	Capn2	-12.614	-12.5406	0.0733528	0.1136	0.170175	0.33882	1
O08539	Bin1	-13.3943	-13.3694	0.024908	0.0635243	0.425687	0.594747	1
O08547	Sec22b	-13.1763	-13.0856	0.0907602	0.132965	0.0670122	0.200866	1
O08553	Dpysl2	-11.9237	-11.9678	-0.0440477	0.0767692	0.25723	0.433761	1
O08582	Gtpbp1	-14.635	-14.626	0.00902087	0.0736384	0.803611	0.88678	1
O08583	Alyref	-12.3324	-12.3686	-0.0362686	0.0812974	0.523517	0.680757	1
O08586	Pten	-15.8444	-15.7303	0.114056	0.131364	0.111664	0.264588	1
O08599	Stxbp1	-15.1234	-15.1533	-0.0299249	0.133237	0.656964	0.785523	1
O08601	Mttp	-9.69193	-9.51127	0.180667	0.129745	0.00697493	0.0643135	1
O08677	Kng1	-10.9835	-11.0516	-0.0681153	0.0347894	0.0766531	0.215679	1
O08677	Kng1	-10.9835	-11.0516	-0.0681153	0.331054	0.0766531	0.215679	1
O08677	Kng1	-15.0563	-15.4039	-0.347607	0.0347894	0.016786	0.0937429	1
O08677	Kng1	-15.0563	-15.4039	-0.347607	0.331054	0.016786	0.0937429	1
O08705	Slc10a1	-13.5391	-13.4036	0.135501	0.0934441	0.0528627	0.17655	1
O08715	Akap1	-12.2037	-12.1274	0.0763212	0.0930622	0.086754	0.231462	1
O08749	Dld	-10.5989	-10.5912	0.00774871	0.0464086	0.847831	0.91396	1
O08784	Tcof1	-12.994	-13.1447	-0.150612	0.125304	0.0153266	0.0898641	1
O08785	Clock	-15.9618	-16.177	-0.215254	0.138844	0.0148421	0.0881685	1
O08795	Prkcsh	-10.9743	-11.1375	-0.163178	0.154123	0.00103331	0.0266258	1
O08797	Serpinb9	-13.398	-13.3749	0.0230985	0.0781798	0.589349	0.734343	1
O08807	Prdx4	-11.5191	-11.6891	-0.170045	0.125753	0.00719392	0.0650421	1
O08847	Polr2a	-13.0598	-13.1234	-0.0635867	0.0924744	0.155885	0.321906	1
O08856	Ell	-16.6102	-16.725	-0.114824	0.126609	0.069889	0.204889	1
O08911	Mapk12	-16.7115	-16.81	-0.0984436	0.0881252	0.323754	0.501068	1
O08915	Aip	-14.3142	-14.3613	-0.0471457	0.0645674	0.372814	0.549933	1
O08966	Slc22a1	-12.5056	-12.5555	-0.0499192	0.0790826	0.273532	0.450013	1
O08997	Atox1	-11.896	-11.904	-0.00797065	0.0727625	0.861057	0.922617	1
O09012	Pex5	-12.6663	-12.5834	0.0829297	0.0915949	0.0211174	0.104577	1
O09131	Gsto1	-11.0526	-11.069	-0.0163976	0.0844853	0.765101	0.862206	1
O09173	Hgd	-10.2028	-10.1597	0.0431324	0.0774052	0.276072	0.452168	1
O35074	Ptgis	-18.598	-18.6015	-0.00351092	0.305946	0.983912	0.992187	1
O35075	Dscr3	-14.9487	-14.9461	0.00261073	0.102641	0.956702	0.978033	1
O35114	Scarb2	-13.0642	-13.0073	0.0569813	0.035949	0.230974	0.406766	1
O35127	Grcc10	-15.464	-15.4815	-0.017504	0.0853536	0.759947	0.858429	1
O35153	Bet1l	-15.5791	-15.4474	0.131695	0.195163	0.0396907	0.148809	1
O35218	Cpsf2	-15.0121	-15.0569	-0.0447624	0.0684223	0.463737	0.627465	1
O35245	Pkd2	-19.144	-19.1259	0.0181259	0.385215	0.916615	0.95562	1
O35295	Purb	-13.6247	-13.7532	-0.128408	0.1055	0.108191	0.260823	1
O35326	Srsf5	-13.13	-13.2635	-0.133475	0.0770385	0.0667519	0.200597	1
O35382	Exoc4	-13.354	-13.4138	-0.0597447	0.0634529	0.171435	0.340609	1
O35405	Pld3	-15.8259	-15.8755	-0.0495489	0.0876783	0.383688	0.560442	1
O35435	Dhodh	-13.6789	-13.6798	-0.000909574	0.0430662	0.984321	0.992429	1
O35443	NG1	-18.5643	-18.8164	-0.252071	0.247027	0.00419567	0.0508449	1
O35459	Ech1	-11.5071	-11.5642	-0.0571354	0.0798553	0.249868	0.425813	1
O35465	Fkbp8	-12.5009	-12.3459	0.154928	0.161489	0.00209469	0.0370805	1
O35488	Slc27a2	-9.73287	-9.84617	-0.113304	0.0784916	0.0367521	0.142427	1
O35490	Bhmt	-7.87755	-7.86096	0.0165904	0.0974683	0.787293	0.876111	1
O35551	Rabep1	-12.5635	-12.6122	-0.0487006	0.081333	0.149638	0.31393	1
O35598	Adam10	-16.5481	-16.6268	-0.0786716	0.132786	0.276963	0.453306	1
O35638	Stag2	-14.0625	-14.2008	-0.138317	0.0801415	0.0306821	0.128939	1
O35660	Gstm6	-13.241	-13.1314	0.109598	0.0925899	0.0233679	0.110005	1
O35678	Mgll	-13.6121	-13.5064	0.10574	0.0673779	0.0642194	0.197038	1
O35680	Mrps12	-13.7262	-13.7279	-0.00169166	0.0560556	0.966964	0.983198	1
O35685	Nudc	-10.9101	-11.0643	-0.154204	0.0715293	0.0704292	0.205963	1
O35691	Pnn	-12.6156	-12.7151	-0.0994324	0.0943394	0.00853468	0.0696406	1
O35711	Ppfibp2	-13.1046	-13.0556	0.0489586	0.0460101	0.111282	0.264153	1
O35728	Cyp4a14	-13.0605	-12.6414	0.419142	0.291227	0.0259949	0.117162	1
O35730	Ring1	-16.2477	-16.3588	-0.111149	0.123776	0.123458	0.278599	1
O35744	Chil3	-17.3175	-17.1274	0.190112	0.186569	0.0990906	0.248343	1
O35841	Api5	-13.1481	-13.186	-0.0378561	0.0506468	0.229396	0.405201	1
O35864	Cops5	-13.6772	-13.7893	-0.112046	0.0936835	0.0807998	0.223598	1
O35969	Gamt	-11.5868	-11.6297	-0.0429478	0.0535693	0.195175	0.3674	1
O54692	Zw10	-15.1966	-15.2406	-0.0439877	0.0385681	0.394497	0.570574	1
O54724	Ptrf	-13.2913	-13.2306	0.0606604	0.200984	0.488943	0.650043	1
O54774	Ap3d1	-12.7663	-12.8392	-0.0729335	0.0716223	0.0657846	0.199297	1
O54781	Srpk2	-16.1273	-16.1787	-0.0514159	0.100031	0.399896	0.575126	1
O54786	Dffa	-14.9909	-15.0272	-0.0363211	0.0993108	0.478802	0.641256	1
O54790	Mafg	-15.5961	-16.2176	-0.621517	0.426835	0.0655164	0.198941	1
O54796	Tnx	-13.1446	-13.2448	-0.100291	0.149956	0.0586464	0.186878	1
O54825	Bysl	-15.3576	-15.4124	-0.0547812	0.0941693	0.334908	0.512525	1
O54890	Itgb3	-15.957	-15.9057	0.0513599	0.148965	0.457271	0.622156	1
O54909	Rdh16	-16.5663	-16.3326	0.233682	0.246106	0.0724409	0.208969	1
O54931	Akap2	-12.804	-12.9195	-0.115525	0.0680557	0.0175532	0.0954474	1
O54941	Smarce1	-14.6986	-14.8772	-0.178551	0.148121	0.00258058	0.0404998	1
O54942	Cldn5	-15.6446	-15.6253	0.0193232	0.106842	0.804064	0.886947	1
O54946	Dnajb6	-14.6098	-14.869	-0.259233	0.229629	0.000735341	0.0230044	1
O54962	Banf1	-15.5326	-15.5508	-0.0182241	0.110544	0.733831	0.838894	1
O54988	Slk	-11.891	-11.9991	-0.108095	0.0998668	0.0028645	0.0423619	1
O55003	Bnip3	-14.5855	-14.5819	0.00366526	0.101918	0.959287	0.97946	1
O55029	Copb2	-10.9482	-10.9305	0.0176312	0.044104	0.527648	0.684009	1
O55042	Snca	-13.3732	-13.4771	-0.103866	0.134712	0.273022	0.449301	1
O55047	Tlk2	-16.1303	-16.3157	-0.185412	0.239853	0.0368576	0.142647	1
O55060	Tpmt	-11.6033	-12.1109	-0.507602	0.484213	1.97469e-05	0.00414332	0.116013
O55093	Slc3a1	-16.4754	-16.3624	0.113036	0.140622	0.115549	0.269404	1
O55106	Strn	-14.3221	-14.3104	0.0117301	0.0971963	0.784244	0.874238	1
O55111	Dsg2	-11.9786	-12.009	-0.0304235	0.0834003	0.545625	0.699443	1
O55137	Acot1	-13.0192	-12.6423	0.376897	0.345101	0.000147382	0.0122675	0.86587
O55143	Atp2a2	-10.0044	-9.94622	0.0581407	0.0585032	0.46352	0.627449	1
O55176	Pja1	-18.2624	-18.5393	-0.276897	0.198526	0.10728	0.259445	1
O55201	Supt5h	-12.4846	-12.6032	-0.118597	0.0717709	0.0661179	0.199816	1
O55222	Ilk	-11.8161	-11.8762	-0.0601324	0.0343161	0.0612641	0.192887	1
O55234	Psmb5	-12.7922	-12.714	0.078263	0.107926	0.162668	0.32967	1
O55239	Nnmt	-14.5163	-14.1728	0.343445	0.325961	0.103731	0.255182	1
O70145	Ncf2	-17.465	-17.6396	-0.17464	0.148386	0.0384866	0.145971	1
O70152	Dpm1	-14.2234	-14.2253	-0.00193317	0.0890435	0.96447	0.981886	1
O70161	Pip5k1c	-14.7139	-14.7561	-0.0421648	0.0636517	0.333635	0.511627	1
O70194	Eif3d	-12.2472	-12.2368	0.010401	0.0658394	0.799761	0.884525	1
O70209	Pdlim3	-15.3988	-15.3735	0.0252472	0.271409	0.838534	0.908592	1
O70230	Znf143	-18.6406	-18.6392	0.00136327	0.192586	0.988227	0.994831	1
O70251	Eef1b	-11.5079	-11.6264	-0.118473	0.116214	0.302975	0.480426	1
O70303	Cideb	-14.1235	-13.943	0.180514	0.158809	0.0101587	0.0747901	1
O70349	SKI	-13.7136	-13.6881	0.0254776	0.0681032	0.596364	0.740021	1
O70404	Vamp8	-13.7895	-13.8673	-0.0778179	0.116793	0.100346	0.250546	1
O70423	Aoc3	-15.657	-15.7848	-0.127769	0.13389	0.0749937	0.21305	1
O70569	rps14	-12.4093	-12.4455	-0.0361626	0.0736481	0.436951	0.605731	1
O70570	Pigr	-11.6157	-11.7225	-0.106772	0.114327	0.0402531	0.150246	1
O70579	Slc25a17	-16.7521	-16.7684	-0.0162419	0.166168	0.8194	0.89606	1
O70591	Pfdn2	-13.2451	-13.3448	-0.0997101	0.0838614	0.0476106	0.165903	1
O88271	Cfdp1	-13.5976	-13.7683	-0.170726	0.101969	0.0251956	0.114748	1
O88291	Znf326	-13.7316	-13.6916	0.0399687	0.118331	0.52101	0.678699	1
O88325	Naglu	-12.2098	-12.3225	-0.112702	0.0749989	0.0115929	0.0787378	1
O88355	Xmp	-18.3168	-18.3623	-0.0455183	0.236768	0.873534	0.929712	1
O88425	Nme6	-15.6365	-15.5553	0.0812335	0.163017	0.391702	0.567764	1
O88428	Papss2	-10.4289	-10.3228	0.106049	0.137751	0.0642495	0.197038	1
O88448	Klc2	-14.7051	-14.6362	0.0688601	0.113284	0.162276	0.32967	1
O88451	Rdh7	-9.6116	-9.58841	0.0231897	0.0382823	0.577219	0.725693	1
O88522	Ikbkg	-15.2263	-15.2178	0.00854417	0.171177	0.912686	0.952573	1
O88569	Hnrnpa2b1	-11.1541	-11.2258	-0.0716714	0.136287	0.276999	0.453306	1
O88587	Comt	-11.4089	-11.4959	-0.0870079	0.164233	0.190495	0.361953	1
O88668	Creg1	-15.2927	-15.489	-0.196353	0.268551	0.0451553	0.160488	1
O88712	Ctbp1	-13.5228	-13.6955	-0.17267	0.165275	0.00530841	0.0568204	1
O88735	Map7	-15.1712	-15.3081	-0.136892	0.125464	0.0396047	0.148581	1
O88736	Hsd17b7	-14.1536	-14.1586	-0.00499752	0.0343944	0.856909	0.919683	1
O88783	F5	-13.839	-14.1336	-0.294594	0.273659	0.000611164	0.021031	1
O88792	F11r	-14.3248	-14.4015	-0.0767365	0.0411488	0.0691941	0.203974	1
O88822	Sc5d	-13.3774	-12.985	0.392384	0.391541	0.00366669	0.0476589	1
O88829	St3gal5	-14.9041	-14.9484	-0.0442222	0.138227	0.439034	0.606616	1
O88876	Dhrs3	-14.6654	-14.677	-0.011634	0.14415	0.860831	0.922543	1
O88895	Hdac3	-16.5335	-16.6345	-0.101044	0.0493853	0.0632748	0.196078	1
O88908	Soat2	-12.7391	-12.6496	0.0894224	0.114322	0.187108	0.358182	1
O88962	Cyp8b1	-13.1268	-12.8721	0.254715	0.234035	0.00162915	0.0317982	1
O88967	Yme1l1	-12.9935	-13.0317	-0.0382226	0.0643253	0.26058	0.437285	1
O88968	Tcn2	-15.6496	-15.5987	0.0509407	0.166854	0.540713	0.695575	1
O88983	Stx8	-14.1096	-14.1669	-0.0573129	0.0617066	0.372925	0.549933	1
O88986	Gcat	-11.5168	-11.3065	0.210301	0.205274	6.10075e-05	0.00779171	0.358419
O89001	Cpd	-18.0128	-18.0039	0.00896864	0.209766	0.937631	0.965624	1
O89020	Afm	-12.2173	-12.3766	-0.159314	0.159281	0.0011881	0.027914	1
O89050	Mkln1	-18.1667	-17.6926	0.474064	0.445904	0.00102468	0.0265198	1
O89090	Sp1	-17.3152	-17.461	-0.145843	0.357084	0.412988	0.585774	1
O89106	Fhit	-13.7565	-13.8954	-0.138887	0.129212	0.0585353	0.186697	1
P00687	Amy1	-14.4191	-14.6463	-0.227199	0.201369	0.00039788	0.0191238	1
P00688	Amy2	-12.4883	-12.6833	-0.195022	0.799061	0.54832	0.701673	1
P00920	Ca2	-12.1295	-12.157	-0.0275189	0.110854	0.59677	0.740021	1
P01027	C3	-8.81548	-8.97399	-0.158505	0.109781	0.0121183	0.079827	1
P01872	Ighm	-12.2826	-12.2602	0.0223393	0.164344	0.90425	0.948776	1
P01897	H2-L	-17.1887	-17.2569	-0.0682134	0.131975	0.517277	0.675183	1
P01898	H2-Q10	-14.2048	-14.1167	0.0881153	0.159056	0.264438	0.44098	1
P02463	Col4a1	-14.8767	-14.9129	-0.0362328	0.0567311	0.260016	0.436955	1
P02469	Lamb1	-13.2696	-13.3995	-0.129867	0.219489	0.139563	0.300783	1
P02798	Mt2	-15.763	-17.5143	-1.75139	1.44752	0.00200417	0.036341	1
P02802	Mt1	-17.0964	-18.9157	-1.8193	1.76215	0.00327276	0.0453145	1
P03995	Gfap	-17.7138	-17.7135	0.000357398	0.153083	0.997236	0.998789	1
P04627	Araf	-13.4469	-13.4899	-0.0429427	0.0643319	0.163702	0.33084	1
P04919	Slc4a1	-11.8623	-11.8325	0.0297724	0.0747745	0.649112	0.778431	1
P04938	Mup11	-17.7379	-18.2425	-0.504578	0.239013	0.049377	0.168506	1
P05063	Aldoc	-12.7361	-12.7968	-0.06078	0.048341	0.209745	0.382568	1
P05132	Prkaca	-12.6852	-12.6355	0.0497101	0.0704817	0.20209	0.375724	1
P05201	Got1	-9.75632	-9.89909	-0.142767	0.131396	0.000820796	0.0244352	1
P05202	Got2	-8.40116	-8.46974	-0.0685776	0.0509846	0.422182	0.59281	1
P05208	Cela2a	-17.6231	-17.6502	-0.0271548	1.29356	0.961984	0.980581	1
P05213	Tuba1b	-9.5878	-9.50933	0.0784702	0.0891594	0.0233094	0.109818	1
P06683	C9	-15.2659	-15.4767	-0.210793	0.238374	0.0244683	0.112705	1
P06684	C5	-12.1196	-12.2195	-0.0999567	0.122681	0.0578062	0.185133	1
P06745	Gpi	-10.8669	-10.558	0.308827	0.239661	0.000683597	0.0220667	1
P06909	Cfh	-11.367	-11.5372	-0.170248	0.134049	0.0198542	0.101961	1
P07742	Rrm1	-15.0878	-15.0569	0.0309754	0.0988604	0.611799	0.75085	1
P07758	Serpina1a	-10.3326	-10.4528	-0.120264	0.143077	0.191749	0.362927	1
P07759	Serpina3k	-10.4898	-10.7217	-0.231876	0.270048	0.0820778	0.224395	1
P08003	Pdia4	-9.03967	-9.22603	-0.186356	0.192042	0.000322337	0.0173737	1
P08030	Aprt	-13.638	-13.7006	-0.0625753	0.142641	0.33411	0.512105	1
P08032	Spta1	-10.9848	-11.0574	-0.072599	0.130778	0.110072	0.262958	1
P08101	Fcgr2	-12.7034	-12.6553	0.0481729	0.159496	0.618724	0.756662	1
P08228	Sod1	-9.27928	-9.34757	-0.0682859	0.0802352	0.261201	0.437618	1
P08249	Mdh2	-9.66624	-9.65816	0.00808163	0.0719996	0.884909	0.937235	1
P08752	Gnai2	-14.3536	-14.5516	-0.198055	0.221511	0.00085825	0.0245705	1
P08905	Lyz2	-15.7257	-15.6926	0.0330885	0.214047	0.778603	0.87146	1
P09055	Itgb1	-11.7519	-11.7716	-0.019617	0.0776515	0.542374	0.696644	1
P09411	Pgk1	-8.98968	-8.96911	0.0205674	0.0250259	0.5793	0.726802	1
P09528	Fth1	-13.8013	-13.6187	0.182631	0.227353	0.0142927	0.0867456	1
P09542	Myl3	-16.4852	-15.6315	0.853751	0.28904	0.197734	0.370648	1
P10493	Nid1	-13.4355	-13.5143	-0.0788811	0.095965	0.130616	0.28873	1
P10637	Mapt	-14.9756	-15.0649	-0.089271	0.0706536	0.102299	0.253617	1
P10639	Txn	-11.666	-11.698	-0.0319379	0.0549744	0.363576	0.540899	1
P10649	Gstm1	-9.78552	-9.41829	0.36723	0.363725	6.39761e-06	0.00247868	0.037586
P11031	Sub1	-13.1023	-13.4773	-0.375002	0.333685	0.0712614	0.207053	1
P11087	Col1a1	-11.1837	-11.1919	-0.00820594	0.537623	0.970132	0.984714	1
P11352	Gpx1	-9.95588	-9.90019	0.0556883	0.0849594	0.217783	0.392237	1
P11589	Mup2	-10.5207	-10.534	-0.013264	0.18302	0.910618	0.952072	1
P11609	Cd1d1	-13.1857	-13.167	0.0187024	0.138158	0.783103	0.873564	1
P11859	Agt	-13.3154	-13.6463	-0.330912	0.297582	7.22457e-05	0.00884258	0.424444
P11881	Itpr1	-13.4032	-13.3924	0.0108195	0.0532613	0.810904	0.890146	1
P11928	Oas1a	-16.2979	-16.4393	-0.141424	0.166959	0.036343	0.141589	1
P11930	Nudt19	-12.4842	-12.4199	0.0643501	0.106724	0.221456	0.396518	1
P11983	Tcp1	-10.7696	-10.7567	0.0129331	0.0355688	0.686699	0.805843	1
P12023	App	-15.4775	-15.5767	-0.0991401	0.06914	0.0910512	0.237668	1
P12367	Prkar2a	-12.1523	-12.1798	-0.0275383	0.0876815	0.59737	0.740269	1
P12382	Pfkl	-12.9208	-12.8678	0.0529403	0.110616	0.396341	0.571692	1
P12787	Cox5a	-10.9585	-11.0199	-0.0613722	0.088491	0.19418	0.366348	1
P12790	Cyp2b9	-11.1747	-10.97	0.204739	0.192401	0.0321174	0.13134	1
P12815	Pdcd6	-14.3668	-14.3677	-0.000865957	0.0207593	0.982035	0.990975	1
P13597	Icam1	-13.8537	-13.8518	0.00190233	0.0777515	0.963446	0.981319	1
P13634	Ca1	-12.5226	-12.6356	-0.112958	0.0585582	0.189992	0.361349	1
P14115	Rpl27a	-12.8263	-12.8528	-0.0265242	0.0512478	0.230866	0.406766	1
P14152	Mdh1	-9.75501	-9.7761	-0.0210933	0.021251	0.290235	0.466785	1
P14246	Slc2a2	-12.9636	-12.8678	0.0957403	0.0468233	0.106663	0.259159	1
P14576	Srp54	-12.1252	-11.9955	0.129702	0.106908	0.00863734	0.0698958	1
P14733	Lmnb1	-10.5546	-10.6655	-0.110925	0.0737781	0.0204073	0.103445	1
P15105	Glul	-9.29027	-9.30689	-0.016614	0.0710281	0.755854	0.854791	1
P15208	Insr	-13.3134	-13.4179	-0.104516	0.130716	0.0232374	0.109818	1
P15307	Rel	-17.1494	-17.2663	-0.11684	0.285008	0.366087	0.543808	1
P15331	Prph	-16.2911	-16.5298	-0.238702	0.358492	0.0680381	0.202289	1
P15392	Cyp2a4	-14.686	-14.7149	-0.0288819	0.147664	0.729731	0.836031	1
P15508	Sptb	-11.7084	-11.7082	0.000201862	0.0918888	0.996805	0.998789	1
P15626	Gstm2	-12.1656	-11.908	0.257651	0.263712	0.000212106	0.0146603	1
P16015	Ca3	-9.7436	-9.65497	0.088628	0.121135	0.196063	0.36848	1
P16045	Lgals1	-13.4788	-13.2217	0.25714	0.246523	0.00267078	0.0408538	1
P16125	Ldhb	-14.5771	-14.4193	0.157861	0.213321	0.485289	0.646502	1
P16254	Srp14	-14.2031	-14.1092	0.0938543	0.072702	0.0289216	0.124937	1
P16332	Mut	-10.3387	-10.3006	0.038186	0.0864352	0.432421	0.60102	1
P16546	Sptan1	-15.1926	-15.1407	0.0518657	0.0766851	0.341951	0.520284	1
P17426	Ap2a1	-12.3388	-12.3784	-0.0396368	0.0492797	0.156491	0.322932	1
P17439	Gba	-14.057	-14.1177	-0.0606765	0.104092	0.161156	0.328747	1
P17563	Selenbp1	-8.81218	-9.01362	-0.201442	0.133707	0.0172014	0.0945053	1
P17665	Cox7c	-13.3135	-13.2198	0.0937659	0.146706	0.321552	0.499371	1
P17751	Tpi1	-9.84992	-9.87236	-0.0224388	0.153302	0.798987	0.884085	1
P17932	Rpl32-ps	-16.9165	-16.9333	-0.0168478	0.309598	0.891274	0.941261	1
P18581	Slc7a2	-14.5547	-15.0324	-0.477691	0.41046	2.27442e-05	0.00460766	0.133622
P18828	Sdc1	-14.3631	-14.3331	0.0300093	0.0827233	0.561461	0.713361	1
P19096	Fasn	-8.08118	-7.47167	0.60951	0.504741	0.00175351	0.033125	1
P19157	Gstp1	-9.90366	-9.60082	0.302838	0.326625	0.00252437	0.0400829	1
P19536	Cox5b	-10.3741	-10.3919	-0.0177994	0.0394558	0.371903	0.549116	1
P19639	Gstm3	-13.9817	-13.3607	0.620992	0.643679	1.50994e-05	0.00354835	0.0887087
P20108	Prdx3	-11.2504	-11.2486	0.00175045	0.0657735	0.950012	0.973803	1
P20491	Fcer1g	-17.1784	-17.3601	-0.181724	0.331053	0.154582	0.320115	1
P21440	Abcb4	-11.5116	-11.4898	0.0218203	0.0720044	0.642622	0.773332	1
P21447	Abcb1a	-15.3752	-15.2017	0.173423	0.171417	0.0108902	0.0765147	1
P21614	Gc	-10.6232	-10.6894	-0.0661965	0.120897	0.27767	0.454105	1
P21619	Lmnb2	-11.4165	-11.5498	-0.133296	0.0841958	0.019465	0.100755	1
P21981	Tgm2	-10.3373	-10.293	0.0442828	0.0267867	0.11165	0.264588	1
P22599	Serpina1b	-13.5624	-13.5042	0.0581714	0.237231	0.632121	0.766029	1
P22892	Ap1g1	-12.2893	-12.2679	0.0214387	0.0624987	0.61858	0.756643	1
P23116	Eif3a	-10.4776	-10.5262	-0.0485682	0.0553452	0.081795	0.224395	1
P23475	Xrcc6	-13.4707	-13.545	-0.0743694	0.0520669	0.148689	0.312763	1
P23589	Ca5a	-12.702	-12.6936	0.0083257	0.0474186	0.800368	0.884634	1
P23953	Ces1c	-11.812	-11.8245	-0.0124711	0.120999	0.838112	0.90847	1
P24456	Cyp2d10	-10.5764	-10.5111	0.0653189	0.103202	0.246087	0.421963	1
P24472	Gsta4	-12.2854	-11.9927	0.29269	0.263528	0.000290725	0.0163106	1
P24527	Lta4h	-11.293	-11.202	0.0910796	0.0536053	0.0571882	0.184402	1
P24549	Aldh1a1	-9.20155	-9.02809	0.173458	0.130502	0.00224716	0.0380129	1
P24721	Asgr2	-13.1252	-13.1409	-0.0157595	0.0978106	0.765108	0.862206	1
P25446	Fas	-15.0139	-15.1783	-0.164454	0.162158	0.0143412	0.0867741	1
P25799	Nfkb1	-14.9675	-15.0446	-0.0770736	0.0830431	0.266571	0.442902	1
P26041	Msn	-10.9521	-11.1647	-0.21253	0.191845	0.000843386	0.0245705	1
P26043	Rdx	-9.54739	-9.7891	-0.241709	0.18444	0.00598415	0.0594871	1
P26150	Hsd3b3	-12.2082	-12.238	-0.0297726	0.153692	0.640597	0.77244	1
P26262	Klkb1	-12.8011	-12.9335	-0.132405	0.195905	0.173321	0.342074	1
P26443	Glud1	-8.51432	-8.46845	0.0458677	0.0442392	0.097809	0.247152	1
P26645	Marcks	-13.0784	-13.234	-0.155611	0.0730443	0.0331454	0.133651	1
P26883	Fkbp1a	-12.8663	-12.8016	0.0647534	0.0762938	0.154802	0.320458	1
P27046	Man2a1	-11.7931	-11.7986	-0.00552567	0.0514782	0.883386	0.936128	1
P27048	Snrpb	-13.5107	-13.6091	-0.0984255	0.0625665	0.0207961	0.104158	1
P27546	Map4	-10.8223	-10.9739	-0.151574	0.120391	0.0186524	0.0982804	1
P27612	Plaa	-11.4542	-11.3757	0.0784608	0.075289	0.0102635	0.0749422	1
P27641	Xrcc5	-14.0897	-14.0741	0.0156323	0.0845058	0.748219	0.850742	1
P27656	Lipc	-15.1836	-15.1545	0.0290512	0.157688	0.706507	0.819307	1
P27661	H2afx	-14.1943	-14.2209	-0.0265855	0.16244	0.775137	0.869283	1
P27773	Pdia3	-8.76872	-8.96686	-0.198135	0.20442	0.00924771	0.0721518	1
P28033	Cebpb	-17.4177	-18.0177	-0.59997	0.52459	0.000809797	0.0242733	1
P28063	Psmb8	-12.7182	-12.8177	-0.0995311	0.179641	0.187795	0.358911	1
P28230	Gjb1	-12.4662	-12.8292	-0.362967	0.254764	0.0016507	0.032112	1
P28271	Aco1	-9.62619	-9.56906	0.0571293	0.0444871	0.0554431	0.181377	1
P28481	Col2a1	-15.3549	-15.4192	-0.0643143	0.335975	0.661587	0.788083	1
P28651	Ca8	-13.0907	-13.0516	0.0390978	0.0748445	0.235657	0.412011	1
P28659	Celf1	-13.1864	-13.3229	-0.136511	0.0753387	0.0982651	0.247347	1
P28660	Nckap1	-12.7357	-12.7709	-0.0351803	0.110705	0.543429	0.697541	1
P28661	2004-09-01	-13.1551	-13.2702	-0.115164	0.140811	0.00378925	0.048713	1
P28665	Mug1	-10.0657	-10.3361	-0.270415	0.202727	0.0116886	0.0791602	1
P28666	Mug2	-13.1677	-13.3462	-0.178495	0.139929	0.0622148	0.194318	1
P28667	Marcksl1	-15.1822	-15.5857	-0.403434	0.288669	0.0209306	0.10426	1
P28740	Kif2a	-16.1448	-16.0877	0.057096	0.147345	0.357687	0.537227	1
P28843	Dpp4	-11.7296	-11.8822	-0.15255	0.113804	0.0338318	0.13512	1
P29452	Casp1	-15.6019	-15.8457	-0.243779	0.190924	0.006799	0.0635306	1
P29788	Vtn	-13.253	-13.4603	-0.207307	0.177893	0.00101155	0.0264257	1
P30115	Gsta3	-9.43367	-9.41727	0.0163903	0.122469	0.729687	0.836031	1
P30416	Fkbp4	-10.6187	-10.6586	-0.0399357	0.0629308	0.306754	0.48365	1
P30999	Ctnnd1	-17.3748	-17.6126	-0.237809	0.156484	0.0241757	0.111837	1
P31230	Aimp1	-11.8854	-11.9679	-0.0825047	0.0583087	0.0325598	0.132239	1
P31532	Saa4	-15.3278	-15.6537	-0.325915	0.237993	0.00232009	0.0383959	1
P31996	Cd68	-17.4711	-17.1591	0.311974	0.287191	0.0322634	0.13162	1
P32020	Scp2	-17.0213	-17.2382	-0.216829	0.311422	0.20826	0.38128	1
P32020	Scp2	-17.0213	-17.2382	-0.216829	0.195041	0.20826	0.38128	1
P32020	Scp2	-9.30528	-9.50188	-0.196599	0.311422	0.0164149	0.0925503	1
P32020	Scp2	-9.30528	-9.50188	-0.196599	0.195041	0.0164149	0.0925503	1
P33215	Nedd1	-19.703	-19.7632	-0.0601742	0.405373	0.855605	0.918877	1
P33267	Cyp2f2	-11.2141	-11.1181	0.0960753	0.146079	0.153539	0.318969	1
P33587	Proc	-17.6582	-17.7546	-0.0964194	0.108097	0.295213	0.472062	1
P33622	Apoc3	-12.7728	-12.7335	0.039258	0.263732	0.711451	0.823114	1
P34022	Ranbp1	-12.7914	-12.9108	-0.119367	0.144953	0.0492059	0.168506	1
P34152	Ptk2	-14.8319	-14.8455	-0.0135557	0.104268	0.750052	0.85125	1
P34927	Asgr1	-11.8978	-11.9104	-0.0126311	0.0350391	0.749643	0.851209	1
P34928	Apoc1	-12.526	-12.6172	-0.0911668	0.150394	0.194262	0.366386	1
P35235	Ptpn11	-12.9128	-13.0183	-0.105476	0.0979246	0.0102107	0.0748807	1
P35505	Fah	-9.93658	-9.9811	-0.0445266	0.0396063	0.018446	0.097582	1
P35576	G6pc	-13.4152	-13.1805	0.234674	0.246777	0.0111861	0.0768551	1
P35700	Prdx1	-9.22983	-9.27943	-0.049607	0.0332206	0.162716	0.32967	1
P35831	Ptpn12	-15.3032	-15.3417	-0.0385096	0.102363	0.467595	0.630653	1
P35922	Fmr1	-15.2274	-15.2875	-0.0600896	0.0539349	0.144433	0.307045	1
P36536	Sar1a	-16.8032	-16.542	0.261189	0.319171	0.0556771	0.181926	1
P36552	Cpox	-11.3718	-11.4196	-0.047813	0.0497036	0.0136237	0.084877	1
P37040	Por	-9.82347	-9.77089	0.0525758	0.0605809	0.168342	0.336856	1
P37804	Tagln	-12.7496	-12.8491	-0.099508	0.077987	0.434491	0.60336	1
P38647	Hspa9	-9.00301	-8.98223	0.0207784	0.0892208	0.605778	0.74705	1
P39039	Mbl1	-14.4916	-14.7942	-0.302544	0.258719	0.000388664	0.0191238	1
P39061	Col18a1	-12.9181	-13.0049	-0.0868723	0.0635123	0.289378	0.466432	1
P39098	Man1a2	-15.0315	-15.0116	0.0199413	0.130154	0.792248	0.879028	1
P39447	Tjp1	-10.8924	-10.9658	-0.0733749	0.0594158	0.0217458	0.105671	1
P40142	Tkt	-9.43392	-9.40904	0.0248827	0.0854965	0.6202	0.757729	1
P40336	Vps26a	-13.1971	-13.1451	0.0520721	0.0764485	0.226789	0.402755	1
P40630	Tfam	-11.3893	-11.5181	-0.128788	0.120504	0.152316	0.317337	1
P40936	Inmt	-10.8129	-10.6551	0.157797	0.16692	0.0250391	0.114301	1
P41233	Abca1	-14.8788	-14.846	0.0328422	0.0833107	0.434727	0.60336	1
P41241	Csk	-13.6712	-13.67	0.00120006	0.0897317	0.974712	0.987012	1
P42125	Eci1	-10.5889	-10.5402	0.0486939	0.056789	0.238039	0.413751	1
P42128	Foxk1	-15.4313	-15.4632	-0.0319465	0.104477	0.756946	0.855862	1
P42208	2002-09-01	-12.5283	-12.6431	-0.114841	0.0927873	0.018346	0.0974229	1
P42232	Stat5b	-13.2801	-13.3591	-0.0789511	0.0916922	0.118703	0.272378	1
P42859	Htt	-15.7295	-15.8036	-0.0740069	0.101683	0.246214	0.421969	1
P43024	Cox6a1	-13.8828	-14.0841	-0.201208	0.238114	0.0636011	0.196581	1
P43274	Hist1h1e	-12.7412	-12.7403	0.00091807	0.0861323	0.986364	0.993637	1
P43275	Hist1h1a	-13.5949	-13.5291	0.065808	0.148196	0.394962	0.570752	1
P45377	Akr1b8	-15.6023	-15.6393	-0.0370115	0.0866788	0.319065	0.496444	1
P46414	Cdkn1b	-14.6096	-14.6187	-0.00912911	0.101705	0.868728	0.926328	1
P46460	Nsf	-11.6704	-11.6655	0.0049673	0.0475421	0.892173	0.941533	1
P46471	Psmc2	-10.3571	-10.384	-0.0269127	0.0662794	0.300927	0.4783	1
P46737	Brcc3	-14.6242	-14.7003	-0.0760635	0.0716811	0.144615	0.307056	1
P47811	Mapk14	-13.5812	-13.55	0.0312211	0.0343606	0.393757	0.569644	1
P47856	Gfpt1	-12.563	-12.6148	-0.0518367	0.0790164	0.128135	0.284932	1
P47877	Igfbp2	-13.8595	-14.1022	-0.242722	0.245923	0.00246416	0.0393395	1
P47963	Rpl13	-10.8219	-10.9484	-0.126572	0.111439	0.00699476	0.0643135	1
P48036	Anxa5	-11.089	-11.1972	-0.108195	0.0919727	0.0195267	0.100896	1
P48410	Abcd1	-14.8927	-14.6635	0.229146	0.195295	0.000709029	0.0225164	1
P48437	Prox1	-14.2538	-14.5107	-0.256927	0.211968	0.000235062	0.0149387	1
P48678	Lmna	-10.0936	-10.183	-0.0893859	0.0967466	0.108887	0.261425	1
P48722	Hspa4l	-11.707	-11.6316	0.0754676	0.080947	0.0379724	0.145088	1
P48771	Cox7a2	-11.7405	-11.6951	0.0454391	0.147579	0.561892	0.713754	1
P49282	Slc11a2	-16.8736	-17.1023	-0.228718	0.314626	0.0804831	0.222932	1
P49429	Hpd	-8.66089	-8.56355	0.0973445	0.0986074	0.0956663	0.244655	1
P49442	Inpp1	-13.6529	-13.6249	0.0280251	0.057495	0.394727	0.570752	1
P49443	Ppm1a	-11.9721	-11.9473	0.0247653	0.0683032	0.350725	0.530649	1
P49586	Pcyt1a	-13.0998	-13.0413	0.0584108	0.0767009	0.0981987	0.247286	1
P49698	Hnf4a	-14.4155	-14.5767	-0.161161	0.194172	0.0246236	0.113195	1
P49935	Ctsh	-12.3981	-12.4989	-0.100796	0.0818453	0.0964807	0.245591	1
P50171	Hsd17b8	-12.0809	-12.0333	0.0475862	0.0579391	0.340837	0.519461	1
P50236	Sult2a2	-16.158	-15.0006	1.15739	1.07238	0.000515394	0.0204431	1
P50285	Fmo1	-10.9912	-10.8811	0.110105	0.0718364	0.0326406	0.132342	1
P50396	Gdi1	-12.3581	-12.4376	-0.0795231	0.100195	0.331294	0.508899	1
P50427	Sts	-14.2973	-14.4779	-0.180624	0.108685	0.0938752	0.242319	1
P50516	Atp6v1a	-11.9075	-11.9224	-0.0149526	0.0223436	0.695471	0.812848	1
P50518	Atp6v1e1	-12.7347	-12.9187	-0.183936	0.186418	0.00455026	0.0525079	1
P50543	S100a11	-16.3172	-16.4618	-0.144543	0.152314	0.154429	0.319997	1
P50544	Acadvl	-10.0549	-9.97773	0.077183	0.0820403	0.0288671	0.124871	1
P51125	Cast	-11.652	-11.815	-0.163017	0.0976229	0.041995	0.153672	1
P51174	Acadl	-9.78786	-9.74376	0.0441047	0.0862042	0.208182	0.381256	1
P51175	Ppox	-14.0146	-13.9271	0.0874558	0.134841	0.153708	0.319207	1
P51655	Gpc4	-14.4	-14.5207	-0.120737	0.104261	0.0230842	0.109485	1
P51658	Hsd17b2	-11.3403	-11.4237	-0.0834571	0.119277	0.268705	0.445064	1
P51859	Hdgf	-10.7803	-10.9394	-0.159083	0.113206	0.0363999	0.141622	1
P51863	Atp6v0d1	-12.9198	-12.9277	-0.00794563	0.0698907	0.826784	0.90001	1
P51885	Lum	-12.4918	-12.4869	0.0048205	0.14056	0.940612	0.967414	1
P51910	Apod	-15.3707	-15.3732	-0.00255944	0.110866	0.969714	0.984714	1
P52430	Pon1	-12.3081	-12.031	0.277077	0.241028	0.0022189	0.0376764	1
P52479	Usp10	-12.6188	-12.5019	0.11683	0.123599	0.0176466	0.095552	1
P52480	Pkm	-11.0321	-11.033	-0.000893497	0.158352	0.987754	0.994695	1
P52480	Pkm	-11.0321	-11.033	-0.000893497	0.0769786	0.987754	0.994695	1
P52480	Pkm	-17.2835	-17.1272	0.15635	0.158352	0.60444	0.746183	1
P52480	Pkm	-17.2835	-17.1272	0.15635	0.0769786	0.60444	0.746183	1
P52503	Ndufs6	-12.1649	-12.1797	-0.014776	0.0790077	0.719713	0.829316	1
P52623	Uck1	-16.1005	-15.8182	0.282237	0.163982	0.00913183	0.0717239	1
P52760	Hrsp12	-10.4857	-10.522	-0.0363566	0.137021	0.800744	0.884634	1
P52840	Sult1a1	-12.2342	-12.245	-0.0108084	0.073047	0.74739	0.850129	1
P52843	Sult2a1	-12.3032	-11.5442	0.759007	0.569858	0.00517746	0.0566246	1
P53026	Rpl10a	-17.4377	-17.8447	-0.407076	0.73958	0.203713	0.376831	1
P53569	Cebpz	-17.2065	-17.3336	-0.127063	0.200115	0.0971529	0.246306	1
P53811	Pitpnb	-12.1479	-12.1121	0.0358492	0.0764416	0.48969	0.650447	1
P54071	Idh2	-9.89141	-9.71973	0.171685	0.194714	0.00812904	0.0681002	1
P54116	Stom	-13.5344	-13.5652	-0.0308068	0.0446649	0.528358	0.684478	1
P54310	Lipe	-14.9651	-14.8765	0.0886497	0.120852	0.0978527	0.247156	1
P54731	Faf1	-13.9994	-14.0151	-0.0157205	0.0743077	0.728535	0.835046	1
P54822	Adsl	-12.3123	-12.3258	-0.0135665	0.0777911	0.681184	0.801903	1
P54823	Ddx6	-12.9532	-13.0056	-0.0523943	0.0711843	0.102951	0.254027	1
P54869	Hmgcs2	-9.15472	-9.03927	0.115456	0.0563458	0.0819724	0.224395	1
P55012	Slc12a2	-17.8012	-17.9012	-0.100042	0.189672	0.304355	0.481833	1
P55104	Inhbc	-15.6259	-15.9255	-0.299603	0.256793	0.0430362	0.155898	1
P55264	Adk	-9.83322	-9.82023	0.0129922	0.0654633	0.755132	0.854304	1
P55292	Dsc2	-12.8422	-12.9328	-0.0905754	0.0557534	0.0948242	0.243911	1
P55937	Golga3	-12.4164	-12.6109	-0.194463	0.163112	0.00149046	0.0305324	1
P56213	Gfer	-13.0974	-13.1031	-0.0056625	0.103209	0.90553	0.949106	1
P56375	Acyp2	-16.5707	-16.6608	-0.0900607	0.24779	0.512629	0.670458	1
P56376	Acyp1	-14.2335	-14.3826	-0.149104	0.129939	0.0145295	0.0874597	1
P56379	Mp68	-13.6265	-13.3383	0.288154	0.48081	0.112718	0.266058	1
P56389	Cda	-14.2999	-14.4244	-0.124454	0.0455769	0.0260308	0.117188	1
P56391	Cox6b1	-11.7655	-11.9639	-0.198405	0.255513	0.11393	0.267414	1
P56480	Atp5b	-8.95334	-8.95924	-0.00589329	0.143976	0.934464	0.965016	1
P56593	Cyp2a12	-10.802	-11.0442	-0.242233	0.203947	0.00101567	0.0264257	1
P56654	Cyp2c37	-10.6949	-10.8292	-0.134279	0.140525	0.0829688	0.225981	1
P56655	Cyp2c38	-15.7853	-16.165	-0.379695	0.380738	0.00107089	0.027002	1
P56656	Cyp2c39	-13.9573	-13.8337	0.123605	0.146301	0.138672	0.299742	1
P56657	Cyp2c40	-15.0048	-15.1447	-0.139853	0.113308	0.0526088	0.176112	1
P57080	Usp25	-15.558	-15.5952	-0.0371959	0.105395	0.641277	0.77244	1
P57759	Erp29	-11.7913	-11.8911	-0.0998347	0.139027	0.184228	0.354965	1
P57784	Snrpa1	-13.4858	-13.6054	-0.119535	0.110664	0.00984472	0.0740989	1
P58044	Idi1	-12.4612	-12.7041	-0.242833	0.229192	0.0542796	0.179052	1
P58281	Opa1	-10.9313	-10.8518	0.0794529	0.0613861	0.0239289	0.111132	1
P58501	Paxbp1	-15.5699	-15.5395	0.0304428	0.0750868	0.648287	0.777601	1
P58774	Tpm2	-14.903	-14.4262	0.476771	0.178626	0.282758	0.460115	1
P58871	Tnks1bp1	-11.9804	-11.9947	-0.014254	0.0790548	0.724913	0.832969	1
P59266	Fitm2	-16.9898	-16.6005	0.389353	0.392389	0.00370777	0.0479805	1
P59326	Ythdf1	-14.2403	-14.3567	-0.116429	0.113998	0.0287687	0.124743	1
P59708	Sf3b6	-14.4771	-14.5931	-0.116065	0.107547	0.0988346	0.248343	1
P60334	Cdo1	-13.1195	-12.98	0.139508	0.132967	0.169619	0.338375	1
P60335	Pcbp1	-11.0667	-11.0479	0.0187958	0.0398403	0.609633	0.749983	1
P60603	Romo1	-17.0258	-16.9437	0.0821332	0.112184	0.35636	0.536138	1
P60766	Cdc42	-12.2107	-12.1094	0.101249	0.0509433	0.0765659	0.215537	1
P60824	Cirbp	-16.1683	-16.2522	-0.0839816	0.0914712	0.162159	0.32967	1
P60840	Ensa	-14.8661	-15.0922	-0.226141	0.180727	0.00932716	0.0725147	1
P60898	Polr2i	-15.9969	-16.2234	-0.226435	0.42717	0.224709	0.400415	1
P61082	Ube2m	-13.8269	-13.9221	-0.0952576	0.099555	0.00227107	0.0380129	1
P61164	Actr1a	-14.196	-14.2663	-0.0703394	0.0795474	0.21139	0.384376	1
P61406	Smg6	-14.5615	-14.5557	0.00574404	0.0493438	0.898035	0.944835	1
P61458	Pcbd1	-12.2611	-12.5574	-0.296266	0.290964	0.000428028	0.0191238	1
P61804	Dad1	-13.7654	-13.8094	-0.0439844	0.0701002	0.302859	0.480415	1
P61967	Ap1s1	-15.1624	-15.2212	-0.0587667	0.224124	0.619815	0.757523	1
P61979	Hnrnpk	-10.4046	-10.5487	-0.144175	0.111633	0.00351597	0.046571	1
P62046	Lrch1	-16.594	-16.503	0.0909996	0.109509	0.462451	0.626735	1
P62071	Rras2	-13.8308	-13.9614	-0.130645	0.0689657	0.0378287	0.144878	1
P62073	Timm10	-13.3775	-13.5185	-0.141051	0.127224	0.0950709	0.244011	1
P62075	Timm13	-11.585	-11.6287	-0.0437102	0.0569358	0.207224	0.380213	1
P62077	Timm8b	-13.219	-13.3168	-0.0977392	0.106301	0.317073	0.495097	1
P62137	Ppp1ca	-12.6538	-12.7069	-0.0530578	0.0315193	0.057349	0.184559	1
P62141	Ppp1cb	-17.5582	-17.4952	0.0629921	0.171934	0.535456	0.690929	1
P62196	Psmc5	-10.8142	-10.819	-0.00475507	0.0830584	0.917361	0.95592	1
P62204	Calm1	-11.0612	-11.2257	-0.164456	0.213985	0.111004	0.263814	1
P62204	Calm2	-11.0612	-11.2257	-0.164456	0.213985	0.111004	0.263814	1
P62204	Calm3	-11.0612	-11.2257	-0.164456	0.213985	0.111004	0.263814	1
P62274	Rps29	-14.5072	-14.6651	-0.1579	0.214047	0.0447138	0.159305	1
P62305	Snrpe	-14.8466	-15.0727	-0.226096	0.225581	0.00114684	0.0278417	1
P62309	Snrpg	-14.0411	-14.3185	-0.277341	0.178759	0.00298193	0.0429607	1
P62311	Lsm3	-15.4353	-15.8603	-0.424927	0.397529	0.000450762	0.0191238	1
P62315	Snrpd1	-15.0496	-15.0537	-0.0040984	0.06335	0.9475	0.971986	1
P62342	Selenot	-14.278	-14.2485	0.0294361	0.175142	0.636487	0.768988	1
P62488	Polr2g	-17.6161	-17.6261	-0.00995917	0.155594	0.921967	0.958467	1
P62627	Dynlrb1	-14.9666	-15.1264	-0.15973	0.0816009	0.0809234	0.223785	1
P62717	Rpl18a	-11.043	-11.0982	-0.0551826	0.0652742	0.161554	0.32911	1
P62748	Hpcal1	-14.1284	-14.1716	-0.0431773	0.060524	0.143946	0.306632	1
P62774	Mtpn	-12.9823	-13.2808	-0.298499	0.197551	0.0570303	0.184173	1
P62814	Atp6v1b2	-12.6997	-12.7161	-0.0164579	0.0412621	0.627095	0.763345	1
P62830	Rpl23	-11.4884	-11.4772	0.0111711	0.0737837	0.724021	0.832411	1
P62849	Rps24	-11.4236	-11.5413	-0.117729	0.112947	0.0588692	0.187456	1
P62862	Fau	-13.2076	-13.3467	-0.139048	0.28939	0.293726	0.47033	1
P62869	Elob	-11.9267	-11.9928	-0.0660758	0.104473	0.186401	0.357528	1
P62878	Rbx1	-15.6302	-15.7373	-0.107107	0.149849	0.162173	0.32967	1
P62911	Rpl32	-11.0451	-11.1165	-0.0713185	0.0805048	0.10423	0.255572	1
P62918	Rpl8	-11.5216	-11.6412	-0.119542	0.110844	0.0592313	0.187854	1
P63024	Vamp3	-17.7883	-17.7987	-0.0104672	0.179166	0.922003	0.958467	1
P63028	Tpt1	-11.3922	-11.5042	-0.112004	0.160968	0.0817003	0.224395	1
P63038	Hspd1	-7.85112	-7.8337	0.0174186	0.0914606	0.625778	0.762432	1
P63087	Ppp1cc	-15.4229	-15.3052	0.117703	0.17084	0.170993	0.33994	1
P63094	Gnas	-12.6943	-12.6876	0.00667741	0.0370871	0.866074	0.925435	1
P63094	Gnas	-12.6943	-12.6876	0.00667741	0.362085	0.866074	0.925435	1
P63094	Gnas	-17.7279	-17.5143	0.213608	0.0370871	0.210405	0.383066	1
P63094	Gnas	-17.7279	-17.5143	0.213608	0.362085	0.210405	0.383066	1
P63101	Ywhaz	-10.8379	-10.903	-0.0651002	0.0557303	0.132197	0.290339	1
P63154	Crnkl1	-14.2134	-14.3399	-0.126573	0.120124	0.247652	0.424014	1
P63166	Sumo1	-14.4246	-14.5128	-0.0882646	0.0693748	0.154891	0.32053	1
P63242	Eif5a	-12.7702	-12.8225	-0.0523273	0.191354	0.678519	0.80062	1
P63300	Selenow	-15.1478	-15.2748	-0.127056	0.0961184	0.0540321	0.178638	1
P63328	Ppp3ca	-13.589	-13.6184	-0.0293449	0.0980718	0.565542	0.716507	1
P63330	Ppp2ca	-12.69	-12.688	0.00201686	0.12107	0.970556	0.984974	1
P67778	Phb	-10.7969	-10.7548	0.0421426	0.0743286	0.283804	0.460663	1
P68040	Rack1	-10.5497	-10.6801	-0.130405	0.0968179	0.0118119	0.0792117	1
P68134	Acta1	-16.4862	-15.6248	0.861398	0.270932	0.18428	0.354965	1
P68181	Prkacb	-14.7087	-14.6023	0.106374	0.151922	0.104431	0.255614	1
P68254	Ywhaq	-12.0103	-12.1162	-0.105967	0.111297	0.0218414	0.106048	1
P68368	Tuba4a	-12.498	-12.3647	0.133243	0.107862	0.0393874	0.148239	1
P68369	Tuba1a	-15.213	-15.256	-0.043021	0.138864	0.591704	0.735561	1
P68372	Tubb4b	-9.38558	-9.37111	0.014468	0.0524408	0.660344	0.787275	1
P68510	Ywhah	-11.9125	-12.0137	-0.101127	0.1206	0.0658443	0.199297	1
P69566	Ranbp9	-16.9225	-16.9602	-0.0377493	0.164573	0.657696	0.785839	1
P70121	Zhx1	-17.8719	-17.7537	0.118158	0.216391	0.33878	0.517103	1
P70122	Sbds	-11.97	-12.1037	-0.133754	0.120835	0.00949157	0.0729882	1
P70158	Smpdl3a	-15.8679	-15.9335	-0.0656108	0.0338478	0.200371	0.373826	1
P70170	Abcc9	-15.3457	-15.3329	0.0127999	0.039501	0.691279	0.809662	1
P70188	Kifap3	-17.5681	-17.4373	0.130853	0.164806	0.155422	0.321403	1
P70194	Clec4f	-12.1228	-12.2409	-0.118115	0.103511	0.0183508	0.0974229	1
P70196	Traf6	-16.9322	-17.0585	-0.126276	0.184026	0.0563708	0.183377	1
P70245	Ebp	-14.2344	-14.0364	0.198024	0.172617	0.00635665	0.061572	1
P70255	Nfic	-15.4365	-15.3073	0.129275	0.121797	0.119063	0.272814	1
P70266	Pfkfb1	-12.131	-12.1361	-0.0050667	0.0874988	0.935975	0.965219	1
P70268	Pkn1	-15.6927	-15.7503	-0.0575625	0.0899384	0.194846	0.367133	1
P70274	Selenop	-13.976	-14.0882	-0.112224	0.0668363	0.0155181	0.0904733	1
P70280	Vamp7	-14.6381	-14.64	-0.00193831	0.117072	0.979223	0.989185	1
P70302	Stim1	-12.8176	-12.744	0.0736638	0.102926	0.142627	0.304816	1
P70303	Ctps2	-16.0509	-15.9011	0.149792	0.133068	0.0294136	0.1262	1
P70304	Pik3r1	-13.7438	-13.7912	-0.04741	0.0831748	0.17104	0.33994	1
P70333	Hnrnph2	-13.4579	-13.5355	-0.0775506	0.0881235	0.257169	0.433761	1
P70335	Rock1	-11.4196	-11.4485	-0.0289014	0.0269678	0.342675	0.521153	1
P70349	Hint1	-12.0953	-12.2418	-0.146486	0.241441	0.118675	0.272378	1
P70388	Rad50	-14.7556	-15.0587	-0.303098	0.326363	0.00996194	0.0742951	1
P70444	Bid	-14.1975	-14.1791	0.018304	0.146515	0.865005	0.924487	1
P70452	Stx4	-13.8857	-13.8919	-0.00623913	0.0817494	0.868757	0.926328	1
P70459	Erf	-17.5871	-17.675	-0.0879721	0.251352	0.675841	0.798746	1
P70460	Vasp	-14.9555	-15.0982	-0.1427	0.147584	0.132432	0.290571	1
P70665	Siae	-15.0322	-14.8815	0.150656	0.181787	0.0975197	0.246752	1
P70677	Casp3	-15.7104	-15.6505	0.0599316	0.0918252	0.394822	0.570752	1
P70697	Urod	-13.1415	-13.1974	-0.0558564	0.0746689	0.0975666	0.246752	1
P70698	Ctps1	-15.0835	-15.1592	-0.0756707	0.134439	0.214933	0.388772	1
P70699	Gaa	-12.9281	-12.7936	0.13453	0.133263	0.00161565	0.0316557	1
P80316	Cct5	-10.4349	-10.4789	-0.0439858	0.0853022	0.240399	0.416253	1
P83741	Wnk1	-14.2878	-14.2939	-0.00610356	0.0670219	0.857394	0.919866	1
P83870	Phf5a	-14.0096	-14.1857	-0.176094	0.157807	0.000455064	0.0191238	1
P83877	Txnl4a	-15.8674	-15.8631	0.00429591	0.0976417	0.94116	0.967678	1
P83917	Cbx1	-15.9254	-16.0759	-0.150543	0.12931	0.0340249	0.135615	1
P83940	Eloc	-12.7199	-12.6474	0.0724715	0.130843	0.0959863	0.244863	1
P84084	Arf5	-11.3175	-11.36	-0.0425554	0.05695	0.140078	0.301561	1
P97287	Mcl1	-16.3385	-16.2472	0.0912634	0.128439	0.0577611	0.185132	1
P97290	Serping1	-13.1995	-13.2006	-0.00109839	0.128882	0.983007	0.991615	1
P97298	Serpinf1	-14.8166	-14.6846	0.132026	0.0858995	0.0187899	0.0985786	1
P97300	Nptn	-14.1481	-14.1845	-0.0363646	0.070771	0.445499	0.611787	1
P97354	St3gal4	-16.1049	-16.3147	-0.209822	0.191071	0.00106522	0.027002	1
P97364	Sephs2	-11.6912	-11.7046	-0.0134287	0.0616371	0.830805	0.903551	1
P97384	Anxa11	-12.3901	-12.4979	-0.107835	0.0651321	0.0359334	0.140739	1
P97390	Vps45	-13.3382	-13.2932	0.0450616	0.0660208	0.106828	0.259342	1
P97393	Arhgap5	-13.3694	-13.4627	-0.0932562	0.118275	0.17357	0.342074	1
P97447	Fhl1	-12.7542	-12.6242	0.130031	0.156712	0.434654	0.60336	1
P97449	Anpep	-12.2898	-12.1758	0.113988	0.108014	0.0441193	0.158049	1
P97450	Atp5j	-11.8235	-11.7831	0.0404751	0.134859	0.50171	0.660293	1
P97478	Coq7	-15.4565	-15.3697	0.0868701	0.0926789	0.203989	0.37709	1
P97770	Thumpd3	-15.0723	-15.111	-0.0387053	0.0748676	0.387325	0.564088	1
P97789	Xrn1	-15.3543	-15.4008	-0.0464736	0.07505	0.459729	0.624475	1
P97792	Cxadr	-13.3762	-13.1597	0.216484	0.197926	2.3286e-06	0.00140364	0.0136805
P97798	Neo1	-16.3262	-16.425	-0.0988281	0.090166	0.135132	0.294255	1
P97807	Fh	-9.73956	-9.72109	0.0184746	0.132579	0.789243	0.877352	1
P97825	Hn1	-16.188	-16.109	0.0789577	0.171865	0.406097	0.578802	1
P97855	G3bp1	-11.9788	-12.0938	-0.114933	0.131803	0.0430942	0.155898	1
P97865	Pex7	-15.6917	-15.7467	-0.0549804	0.152917	0.473934	0.636134	1
P97868	Rbbp6	-13.7395	-13.8343	-0.094827	0.132968	0.107226	0.259445	1
P97872	Fmo5	-10.0655	-9.87449	0.191041	0.198845	0.00537975	0.0568204	1
P97927	Lama4	-16.7995	-16.8595	-0.0599732	0.160889	0.443988	0.610874	1
P97930	Dtymk	-13.9225	-13.9825	-0.0600567	0.118823	0.304991	0.48219	1
P98064	Masp1	-15.2277	-15.3976	-0.169824	0.147318	0.00268205	0.0408538	1
P98083	Shc1	-13.4315	-13.4342	-0.00269276	0.0639495	0.932737	0.964358	1
P98203	Arvcf	-14.0241	-14.0523	-0.0282194	0.106598	0.568795	0.71869	1
P99024	Tubb5	-11.8872	-11.8299	0.0573697	0.0699578	0.188068	0.35905	1
P99026	Psmb4	-12.7203	-12.8326	-0.112263	0.054948	0.0952067	0.244129	1
P99027	Rplp2	-11.6353	-11.7754	-0.140094	0.146415	0.0219908	0.106422	1
P99028	Uqcrh	-11.1283	-11.2436	-0.11523	0.105454	0.210596	0.383287	1
P99029	Prdx5	-10.0623	-10.0582	0.00409557	0.074282	0.918892	0.956839	1
Q00519	Xdh	-10.0884	-10.1359	-0.0475327	0.0776753	0.242506	0.418298	1
Q00897	Serpina1d	-12.0074	-11.8639	0.14356	0.0441701	0.284832	0.461115	1
Q00898	Serpina1e	-14.2524	-14.9985	-0.746103	0.674262	0.0222195	0.107263	1
Q00PI9	Hnrnpul2	-11.3916	-11.4966	-0.104972	0.0904743	0.00150788	0.0306466	1
Q01237	Hmgcr	-14.1669	-14.063	0.103918	0.13835	0.23298	0.409686	1
Q01853	Vcp	-9.08443	-9.10495	-0.020524	0.0525305	0.567719	0.717897	1
Q02248	Ctnnb1	-11.496	-11.6256	-0.129582	0.112763	0.00015016	0.0122675	0.882189
Q02257	Jup	-12.5087	-12.5566	-0.047933	0.072815	0.271964	0.448062	1
Q02357	Ank1	-12.2966	-12.2986	-0.0019436	0.0872544	0.965107	0.982329	1
Q02788	Col6a2	-11.3741	-11.4308	-0.0567907	0.25102	0.589744	0.734462	1
Q02819	Nucb1	-11.2535	-11.4072	-0.153696	0.105923	0.0669157	0.200835	1
Q03141	Mark3	-15.3832	-15.5069	-0.123666	0.143683	0.173515	0.342074	1
Q03160	Grb7	-15.7339	-15.6168	0.11708	0.165851	0.0493021	0.168506	1
Q03265	Atp5a1	-7.79561	-7.75541	0.0401947	0.0673907	0.213668	0.387627	1
Q03734	Serpina3m	-14.677	-14.6756	0.00138375	0.112478	0.988775	0.994984	1
Q04207	Rela	-13.8108	-13.9195	-0.1087	0.0873208	0.00912679	0.0717239	1
Q04447	Ckb	-12.7625	-12.8047	-0.0422167	0.169356	0.532007	0.68799	1
Q04690	Nf1	-16.6514	-16.6398	0.011579	0.129012	0.886636	0.938894	1
Q04750	Top1	-11.196	-11.314	-0.118033	0.107499	0.0183901	0.0974229	1
Q04857	Col6a1	-11.0642	-11.1053	-0.0411263	0.236523	0.683977	0.803995	1
Q05117	Acp5	-13.7774	-13.7157	0.0617015	0.0694699	0.0236797	0.110763	1
Q05186	Rcn1	-12.8775	-13.0679	-0.190416	0.138071	0.0129257	0.0824654	1
Q05421	Cyp2e1	-9.9761	-10.3424	-0.366348	0.329704	0.00431339	0.0515619	1
Q05685	Folr2	-14.2502	-14.3867	-0.136491	0.143498	0.0324811	0.13206	1
Q059I1	Rps28	-13.0604	-13.1664	-0.105957	0.079538	0.00933126	0.0725147	1
Q059N0	Sult3a1	-11.5185	-11.615	-0.0964434	0.115507	0.392047	0.567792	1
Q059U0	Agpat2	-12.7423	-12.5986	0.143687	0.12965	0.021595	0.105296	1
Q059U9	Akap8	-13.4452	-13.634	-0.188889	0.169142	0.00113595	0.0276917	1
Q05BG3	Map4k5	-15.4853	-15.5784	-0.0931717	0.0579119	0.0623142	0.194475	1
Q05BH3	Dhx16	-16.6784	-16.9493	-0.270962	0.34402	0.0412714	0.152592	1
Q05C51	Rnaseh2a	-16.5911	-16.5534	0.0376328	0.0608879	0.279108	0.455433	1
Q05CI8	Kyat1	-11.4098	-11.3684	0.0413899	0.0556464	0.142853	0.305075	1
Q05CJ7	Ctr9	-14.6534	-14.7666	-0.113181	0.126054	0.0410002	0.151972	1
Q05CL7	Bcas2	-15.2903	-15.4068	-0.116447	0.108804	0.0166658	0.0935166	1
Q05CL8	Larp7	-13.5284	-13.5439	-0.0155515	0.0470938	0.496417	0.655235	1
Q05D44	Eif5b	-11.2069	-11.1691	0.0378384	0.0721167	0.312635	0.489794	1
Q05D49	Rangrf	-16.6999	-16.5174	0.182512	0.137445	0.0518567	0.174589	1
Q05DE0	Arfgap1	-14.8141	-14.9191	-0.105027	0.184067	0.0934413	0.241623	1
Q05DL4	Gbp6	-14.7045	-14.8559	-0.151354	0.124904	0.0768887	0.216134	1
Q05DP1	Stk16	-16.5155	-16.8888	-0.373317	0.369619	0.00311209	0.0441034	1
Q05DR7	Brd3	-15.2969	-15.4032	-0.106283	0.117445	0.00578413	0.0584884	1
Q06138	Cab39	-12.5251	-12.5307	-0.00558051	0.0574492	0.840428	0.909973	1
Q06180	Ptpn2	-16.5209	-16.7543	-0.233368	0.211103	0.0163826	0.0924569	1
Q06BK5	Ivns1abp	-13.7988	-14.0073	-0.208455	0.164986	0.0301693	0.127505	1
Q07231	Zscan21	-15.8733	-16.234	-0.360702	0.356482	0.000261378	0.0158309	1
Q07417	Acads	-10.2722	-10.2864	-0.0141634	0.0755248	0.838794	0.908706	1
Q07456	Ambp	-12.9938	-13.2379	-0.244015	0.224222	0.00043458	0.0191238	1
Q07797	Lgals3bp	-13.3457	-13.558	-0.212339	0.139079	0.00555527	0.0575612	1
Q08024	Cbfb	-15.6936	-15.8913	-0.197665	0.151908	0.00771928	0.0666324	1
Q08288	Lyar	-14.4938	-14.6568	-0.162973	0.170836	0.00521195	0.0567041	1
Q08481	Pecam1	-16.6242	-16.5852	0.0389998	0.0663482	0.416922	0.588944	1
Q08EE6	Tsku	-18.397	-18.8048	-0.40784	0.380592	0.0776722	0.21792	1
Q0GUM3	Gm12250	-15.0648	-15.3034	-0.23853	0.206751	0.00313361	0.0441486	1
Q0H9Q2	Maz	-16.9878	-17.11	-0.122232	0.201056	0.413607	0.586218	1
Q0P5W2	Tmx4	-15.5182	-15.5814	-0.0632584	0.163225	0.446554	0.61211	1
Q0P678	Zc3h18	-13.4131	-13.5606	-0.147503	0.13216	0.0111578	0.0768551	1
Q0P684	Fgl1	-14.4424	-14.6812	-0.238818	0.174284	0.00670065	0.0629861	1
Q0P6B2	Fubp1	-12.6411	-12.8165	-0.175468	0.142428	0.0559794	0.182508	1
Q0P6I6	Ccdc91	-15.4821	-15.669	-0.186938	0.136834	0.159464	0.326428	1
Q0PD10	Rab43	-14.8227	-14.8644	-0.0417211	0.0949471	0.362587	0.540523	1
Q0PD24	Rab30	-17.7295	-17.8366	-0.107158	0.254258	0.438341	0.606616	1
Q0PD35	Rab21	-14.4194	-14.512	-0.0925937	0.0888496	0.109146	0.261425	1
Q0PD38	Rab18	-12.0647	-12.0049	0.0598934	0.06567	0.0832423	0.226374	1
Q0PD39	Rab17	-14.8843	-14.9824	-0.0980771	0.0926876	0.194347	0.366428	1
Q0PD42	Rab13	-17.0989	-17	0.0988192	0.051669	0.0287575	0.124743	1
Q0PD45	Rab11a	-16.6026	-16.4911	0.111441	0.0922959	0.147218	0.31067	1
Q0PD48	Rab9	-12.9603	-12.8904	0.0699061	0.058137	0.301892	0.479354	1
Q0PD49	Rab8b	-17.0954	-17.054	0.0414388	0.078216	0.460449	0.624835	1
Q0PD50	Rab8a	-13.4397	-13.4412	-0.00147433	0.0786444	0.978031	0.988632	1
Q0PD63	Rab3a	-16.5888	-16.6593	-0.070583	0.108232	0.368846	0.546215	1
Q0PD65	Rab2a	-12.1886	-12.1887	-6.36774e-05	0.079177	0.998407	0.999257	1
Q0PD66	Rab1b	-11.6535	-11.6618	-0.00829532	0.051179	0.767358	0.863646	1
Q0QEZ4	Sdhb	-10.2899	-10.2917	-0.0018682	0.0470941	0.966469	0.983198	1
Q0V930	Tln1	-16.7115	-16.7399	-0.0283929	0.216091	0.859671	0.921468	1
Q0VB06	Necap1	-14.525	-14.5514	-0.0264134	0.0954574	0.552119	0.704539	1
Q0VDL6	Cdk18	-14.958	-15.0674	-0.109386	0.0890394	0.0078413	0.0670563	1
Q0VE46	Myadm	-18.3705	-18.2873	0.0832097	0.324123	0.57997	0.727129	1
Q0VEE0	Nt5e	-15.4775	-15.2115	0.26603	0.230093	0.000223542	0.0149387	1
Q0VG22	Stard10	-11.48	-11.4823	-0.00225974	0.0487801	0.92656	0.960634	1
Q0VGB7	Ppp4r2	-13.8059	-13.9184	-0.112451	0.106818	0.00782	0.0670563	1
Q0VGQ1	Hsd17b12	-11.951	-11.8797	0.071245	0.133411	0.237318	0.413531	1
Q0VGU5	Vkorc1l1	-14.3559	-14.3993	-0.0433801	0.0646878	0.440551	0.60771	1
Q0VGZ0	Gtf2a1	-15.301	-15.2902	0.0107847	0.0859885	0.847584	0.91396	1
Q0WXI6	H2-Q4	-15.9236	-15.6737	0.249918	0.422714	0.293813	0.470341	1
Q102J0	Ctbs	-15.7276	-15.9791	-0.251502	0.239741	0.0169329	0.0939385	1
Q11011	Npepps	-12.0677	-12.047	0.0206632	0.0620224	0.464217	0.627754	1
Q148P2	Oxsm	-13.623	-13.4357	0.187297	0.152007	0.000457559	0.0191238	1
Q148S3	Nob1	-16.5156	-16.6566	-0.141026	0.133806	0.0643474	0.197038	1
Q148V8	Fam83h	-13.9555	-13.9463	0.00921877	0.157529	0.883352	0.936128	1
Q148W7	Lnx2	-18.0318	-17.9973	0.0344664	0.11336	0.757374	0.856181	1
Q149D1	Thnsl1	-17.6261	-17.6193	0.00685412	0.238636	0.959855	0.979699	1
Q149H7	Cenpu	-13.6757	-14.0293	-0.35361	0.193891	0.0467201	0.163771	1
Q149L6	Dnajb14	-15.8037	-15.8044	-0.000726364	0.0800634	0.989964	0.995419	1
Q149Z9	Hist1h1d	-12.3832	-12.7145	-0.331267	0.27023	0.00284346	0.0421922	1
Q14A95	Rbm7	-15.6742	-15.8912	-0.217005	0.284333	0.0269641	0.119019	1
Q14AF6	Snrpd2	-12.2383	-12.4347	-0.196419	0.193216	0.00204196	0.0366866	1
Q14AI7	Cops4	-12.2481	-12.2609	-0.012748	0.0325435	0.727939	0.834792	1
Q14AQ2	Rilp	-13.296	-13.3922	-0.0961717	0.0788254	0.0881219	0.233206	1
Q14AR0	Slirp	-13.5362	-13.6394	-0.103169	0.111751	0.0143577	0.0867813	1
Q14AY4	Map3k5	-15.5746	-15.5862	-0.0116487	0.10735	0.836005	0.907693	1
Q14AZ9	Zadh2	-11.9614	-11.8218	0.139528	0.0989597	0.00785529	0.0670783	1
Q14B01	Rnf113a2	-15.4867	-15.5327	-0.0459927	0.0994581	0.462055	0.626343	1
Q14B21	Mrpl9	-15.832	-16.0047	-0.172778	0.202852	0.058922	0.187523	1
Q14BR4	Arf4	-13.1621	-13.236	-0.0739477	0.0944161	0.14206	0.3044	1
Q14BV7	Acbd6	-16.3613	-16.5315	-0.170201	0.107682	0.0268592	0.118824	1
Q14C24	U2af1	-13.6357	-13.7105	-0.0747457	0.146649	0.228265	0.404542	1
Q14C26	Emc7	-14.4751	-14.554	-0.0789453	0.0594585	0.0891298	0.234771	1
Q14C51	Ptcd3	-13.0731	-12.9806	0.0924851	0.0985487	0.0641309	0.196952	1
Q14C53	Slc39a7	-13.9332	-14.0296	-0.0964368	0.100519	0.106391	0.258807	1
Q14C57	Slc27a5	-10.7089	-10.6874	0.021456	0.122195	0.699845	0.814712	1
Q14CH1	Mocos	-13.0123	-12.885	0.12738	0.122769	0.0295463	0.12643	1
Q14CH7	Aars2	-14.0239	-14.0612	-0.0372902	0.121281	0.474213	0.636363	1
Q14DH7	Acss3	-11.6685	-11.3685	0.299942	0.284264	0.00100886	0.0264257	1
Q14DI6	Acot4	-13.1004	-13.0106	0.0897232	0.0656199	0.189769	0.361158	1
Q14DR9	Ero1lb	-13.3708	-13.4105	-0.0397519	0.094535	0.597426	0.740269	1
Q14DS6	Lars2	-14.6285	-14.5679	0.0606015	0.0698628	0.296066	0.472769	1
Q19LI2	A1bg	-13.8561	-14.1279	-0.271796	0.198416	0.163559	0.330663	1
Q1A602	Actn4	-15.8632	-16.0114	-0.148198	0.123592	0.0177137	0.0958269	1
Q1HFZ0	Nsun2	-12.1578	-12.1525	0.00522344	0.0293757	0.811653	0.890592	1
Q1HL32	Smc3	-11.2412	-11.3218	-0.0805098	0.0861584	0.0168613	0.0938573	1
Q1JPR8	Tppp3	-15.5612	-15.5954	-0.0342461	0.357037	0.863891	0.924137	1
Q1WWK3	Hist1h1b	-12.7507	-12.789	-0.0383228	0.128113	0.588279	0.733631	1
Q1XID4	Atp6ap2	-19.473	-19.4069	0.066105	0.237859	0.71546	0.826307	1
Q2HZ94	Mrc1	-11.3257	-11.3935	-0.0677721	0.120162	0.0991132	0.248343	1
Q2I0J8	Vwf	-14.8506	-15.1186	-0.268036	0.25792	0.000457958	0.0191238	1
Q2KHK7	Mal2	-15.5372	-15.657	-0.119841	0.100641	0.0906026	0.236966	1
Q2KHL4	Cyp3a16	-14.7703	-15.2102	-0.439928	0.36999	0.0727803	0.20964	1
Q2M4G8	Ptpn9	-15.6795	-15.7319	-0.0524026	0.0965945	0.239552	0.415482	1
Q2M4H5	Cul5	-12.3893	-12.4139	-0.0246105	0.0585097	0.616754	0.755195	1
Q2M4I1	Ubr1	-16.2624	-16.3679	-0.10554	0.138574	0.101217	0.251691	1
Q2M4I5	Sp3	-15.84	-15.9942	-0.154166	0.139353	0.0536363	0.177929	1
Q2M4I9	Plcg1	-14.1125	-14.2099	-0.0973652	0.179185	0.135645	0.295155	1
Q2M4J2	Plcb1	-15.3759	-15.2808	0.0950263	0.0648735	0.0457576	0.161554	1
Q2NKI3	Gna12	-17.2434	-17.3422	-0.0987232	0.115177	0.353938	0.533997	1
Q2PFD7	Psd3	-14.9561	-15.0464	-0.0902363	0.197794	0.430078	0.598644	1
Q2T9H5	Vnn3	-15.1891	-15.0492	0.139895	0.179063	0.146855	0.31067	1
Q2TBE6	Pi4k2a	-16.5727	-16.6712	-0.0984826	0.152121	0.270023	0.445614	1
Q2TBF9	Map1lc3b	-17.7552	-17.8762	-0.12093	0.222719	0.291876	0.468554	1
Q2TPA8	Hsdl2	-12.0808	-11.9164	0.164377	0.162858	0.000615717	0.021031	1
Q2UZW7	Mapre3	-13.6561	-13.7121	-0.0560706	0.0615052	0.315893	0.493977	1
Q2V056	Chchd10	-15.7944	-15.8331	-0.0386879	0.144073	0.710912	0.82266	1
Q2VLH6	Cd163	-13.6887	-13.6403	0.0484182	0.127134	0.366922	0.544773	1
Q2WFW2	Fcna	-13.9308	-14.0804	-0.149633	0.172163	0.0168404	0.0938573	1
Q31168	H2-D1	-13.2182	-13.2451	-0.0268811	0.107328	0.52377	0.680843	1
Q31188	MHC	-14.9101	-15	-0.0898099	0.120599	0.295332	0.472062	1
Q3B7Z2	Osbp	-12.4882	-12.4326	0.0555455	0.0926295	0.229114	0.405068	1
Q3KNZ2	Bco2	-13.9736	-14.0418	-0.06818	0.0904986	0.154233	0.319844	1
Q3KQQ2	Mup3	-13.2295	-13.4436	-0.214094	0.17851	0.100496	0.2506	1
Q3T9A5	Glmn	-16.342	-16.4014	-0.0593624	0.153439	0.40177	0.575989	1
Q3T9H8	Smug1	-16.969	-17.0678	-0.0987422	0.157222	0.228969	0.405056	1
Q3T9K7	C1s1	-14.8377	-14.8514	-0.0136378	0.0886372	0.743049	0.845956	1
Q3T9U1	Mob1b	-13.1673	-13.1636	0.00362365	0.0855003	0.926321	0.960634	1
Q3T9X3	Dnm2	-12.3107	-12.3304	-0.0196733	0.0591034	0.525036	0.681978	1
Q3T9Z2	Grhpr	-11.5148	-11.5504	-0.0356277	0.0517252	0.106533	0.258949	1
Q3TA21	Cyp7b1	-14.6857	-14.9205	-0.234778	0.188151	0.0244785	0.112705	1
Q3TA31	Fig4	-16.229	-16.0688	0.160194	0.201553	0.0366253	0.142122	1
Q3TA68	Wdr36	-16.0773	-16.1666	-0.0893488	0.0573476	0.0135198	0.0845889	1
Q3TA69	Rap1gds1	-13.5968	-13.5107	0.0860944	0.0960019	0.0489544	0.16829	1
Q3TA75	Fxr2	-15.0211	-15.2428	-0.221698	0.109519	0.0734802	0.210584	1
Q3TAF0	Eefsec	-12.123	-12.0077	0.115252	0.121166	0.0320572	0.13134	1
Q3TAH3	Npm3	-16.8294	-16.9976	-0.168177	0.304543	0.290057	0.466785	1
Q3TAI4	Tpd52l2	-12.7491	-12.924	-0.174934	0.104774	0.0534088	0.177546	1
Q3TAL2	Scamp2	-15.699	-15.8775	-0.178497	0.166268	0.00904162	0.071626	1
Q3TAN4	Cog2	-15.4745	-15.364	0.110459	0.0547515	0.0452188	0.160617	1
Q3TAP4	Ap5b1	-18.7603	-18.8158	-0.0554195	0.167466	0.509919	0.667372	1
Q3TAQ8	Bpgm	-13.0617	-13.041	0.0207354	0.0899485	0.73153	0.83695	1
Q3TAS6	Emc10	-14.4168	-14.4562	-0.0393821	0.157241	0.582606	0.729033	1
Q3TAW5	Cacul1	-15.5592	-15.7474	-0.188169	0.199699	0.0105486	0.0757618	1
Q3TAW7	Glb1	-13.6395	-13.4343	0.205223	0.207749	0.000172802	0.0130156	1
Q3TAY9	Tgfbi	-13.4457	-13.5494	-0.103687	0.203023	0.205872	0.379153	1
Q3TAZ7	Csf1r	-15.534	-15.4169	0.117068	0.132082	0.159916	0.327126	1
Q3TB79	Capn1	-13.0806	-12.9849	0.0956776	0.158094	0.127984	0.284704	1
Q3TB82	Plekhf1	-15.4014	-15.482	-0.0806223	0.0685189	0.158111	0.324905	1
Q3TB93	Ptpn1	-13.8605	-13.9469	-0.0863089	0.0537806	0.0295403	0.12643	1
Q3TBD2	Hmha1	-16.6223	-16.7311	-0.108773	0.17532	0.240316	0.416232	1
Q3TBD4	Bicd2	-15.9197	-16.0276	-0.107863	0.109573	0.049855	0.169305	1
Q3TBL6	Tnfaip8l3	-16.3782	-16.7456	-0.367324	0.363306	0.000935163	0.0253387	1
Q3TBM1	Man2b1	-12.4927	-12.6059	-0.113199	0.0477611	0.0915966	0.238715	1
Q3TBT3	Tmem173	-19.3372	-19.6528	-0.315625	0.252262	0.172068	0.34129	1
Q3TBV3	Fam8a1	-19.4352	-19.5738	-0.138619	0.310609	0.599672	0.742481	1
Q3TBW2	Mrpl10	-15.0499	-14.7719	0.277973	0.233341	0.016013	0.0918498	1
Q3TBX5	Aup1	-13.8109	-13.7669	0.0439985	0.128412	0.509511	0.667372	1
Q3TBZ6	Necap2	-15.696	-15.8734	-0.177379	0.187286	0.0355479	0.139703	1
Q3TC05	Mob3b	-16.7675	-16.6717	0.0958427	0.18151	0.238436	0.414318	1
Q3TC33	Ccdc127	-16.6343	-16.7817	-0.147393	0.169783	0.04007	0.149848	1
Q3TC46	Patl1	-15.8765	-15.8655	0.0109602	0.0757884	0.804232	0.886965	1
Q3TC47	Bin3	-16.0857	-16.1336	-0.0478951	0.126938	0.491755	0.652159	1
Q3TC72	Fahd2	-12.256	-12.0998	0.156184	0.168467	0.00158458	0.0314508	1
Q3TC93	Hs1bp3	-15.8511	-16.0078	-0.156637	0.148106	0.0183336	0.0974229	1
Q3TC98	Vps39	-16.5921	-16.6417	-0.0496168	0.274045	0.639227	0.7713	1
Q3TCB2	Hk3	-15.5967	-15.7221	-0.125423	0.137284	0.116496	0.270026	1
Q3TCH7	Cul4a	-12.3455	-12.3356	0.00989482	0.0724994	0.776477	0.869909	1
Q3TCI2	Amfr	-14.787	-14.7358	0.0512155	0.0754051	0.497423	0.656121	1
Q3TCI8	Gne	-11.0839	-11.0793	0.00461504	0.0895813	0.91752	0.95592	1
Q3TCJ1	Fam175b	-14.2338	-14.1953	0.0384739	0.0954513	0.499298	0.658298	1
Q3TCL2	Akr1b3	-12.062	-12.2595	-0.197506	0.179486	0.000585066	0.0208996	1
Q3TCN2	Plbd2	-13.9659	-14.1022	-0.136253	0.107412	0.173129	0.342008	1
Q3TCN5	Gorasp1	-15.882	-15.8691	0.012881	0.130445	0.833095	0.905538	1
Q3TCS3	Lyn	-13.898	-13.8614	0.0366689	0.115463	0.421671	0.59249	1
Q3TCX3	Kiaa0907	-17.0418	-17.3237	-0.281937	0.342117	0.0528121	0.17655	1
Q3TCY0	Rab33b	-16.2558	-16.374	-0.118156	0.142051	0.0318466	0.131078	1
Q3TCZ2	Slc29a1	-13.5923	-13.5812	0.0110257	0.108373	0.837016	0.907845	1
Q3TD54	Ncstn	-14.4501	-14.5655	-0.115351	0.173957	0.0820843	0.224395	1
Q3TD71	Scamp1	-13.8711	-13.9797	-0.108552	0.099766	0.0122468	0.0804249	1
Q3TDA7	Pacsin2	-11.7138	-11.7872	-0.0733927	0.0645848	0.226459	0.402433	1
Q3TDB6	Slc31a1	-15.6179	-15.5771	0.0407543	0.119303	0.508269	0.666387	1
Q3TDD1	Ldlr	-13.3942	-13.429	-0.0347563	0.0542032	0.333212	0.511261	1
Q3TDD8	Eif4b	-11.3496	-11.4236	-0.0740705	0.181032	0.32502	0.502339	1
Q3TDD9	Ppp1r21	-12.8472	-12.9331	-0.0858906	0.0480497	0.0160874	0.0918498	1
Q3TDG9	Stx12	-14.9326	-15.1078	-0.175248	0.201387	0.00413198	0.0506454	1
Q3TDI5	Pex19	-13.4723	-13.4725	-0.000188502	0.0731675	0.995679	0.998255	1
Q3TDI7	3110040N11Rik	-14.7524	-14.947	-0.194618	0.127863	0.0686102	0.203168	1
Q3TDL0	Cops7b	-17.4137	-17.5317	-0.118037	0.352884	0.418873	0.589935	1
Q3TDM2	Camk1d	-16.1108	-16.0097	0.101051	0.133879	0.0778257	0.218246	1
Q3TDM8	Scamp3	-13.3541	-13.3729	-0.0187409	0.061838	0.577372	0.725716	1
Q3TDN2	Faf2	-12.4724	-12.4626	0.00976055	0.073588	0.804675	0.88712	1
Q3TDQ1	Stt3b	-13.614	-13.6787	-0.0647683	0.0975596	0.121628	0.27651	1
Q3TDQ5	Atg16l1	-13.4048	-13.4996	-0.0948193	0.0533317	0.0232437	0.109818	1
Q3TDR0	Kdsr	-14.423	-14.3498	0.0731817	0.092527	0.323534	0.501068	1
Q3TDX2	Vps4a	-14.2564	-14.4113	-0.15485	0.11093	0.00310947	0.0441034	1
Q3TE06	Wdr1	-10.9658	-10.9803	-0.0144905	0.0300682	0.585982	0.731543	1
Q3TEA8	Hp1bp3	-12.5203	-12.6003	-0.0800265	0.0714785	0.0284825	0.124135	1
Q3TED0	Slco2a1	-13.7291	-13.626	0.103114	0.121935	0.387873	0.564468	1
Q3TEE6	Fermt3	-13.608	-13.4455	0.162489	0.323506	0.404074	0.577781	1
Q3TEF2	Ldlrap1	-15.9023	-15.757	0.145348	0.11015	0.018367	0.0974229	1
Q3TEL0	Ppt1	-13.4761	-13.3804	0.095705	0.0941907	0.0592499	0.187854	1
Q3TEN9	Gk	-11.0096	-10.9086	0.101068	0.0920641	0.0206635	0.104158	1
Q3TEP0	Aaas	-16.5797	-16.4669	0.112818	0.157602	0.0723047	0.208742	1
Q3TET5	Pmpcb	-13.2957	-13.3055	-0.00975127	0.0442624	0.719776	0.829316	1
Q3TEX7	Mfn2	-12.562	-12.5566	0.0054649	0.119222	0.925014	0.960634	1
Q3TEY5	Immt	-16.7775	-16.5509	0.226507	0.0915145	0.203537	0.376739	1
Q3TF69	Pcbp2	-12.4401	-12.3712	0.0688623	0.102148	0.0735711	0.210741	1
Q3TF87	Dars	-10.461	-10.4633	-0.00232204	0.0341021	0.916744	0.95562	1
Q3TFA9	Tmod3	-12.4574	-12.5654	-0.107973	0.0821615	0.0482311	0.167307	1
Q3TFC0	Mov10	-12.3638	-12.4699	-0.106056	0.0740003	0.121396	0.276221	1
Q3TFD0	Shmt2	-10.382	-10.3415	0.0405384	0.0929693	0.453399	0.618894	1
Q3TFE8	Kpnb1	-11.3647	-11.393	-0.0282784	0.0490877	0.236284	0.412532	1
Q3TFF0	Dnaja2	-11.4072	-11.4458	-0.0385346	0.0438654	0.392727	0.568574	1
Q3TFP0	Srsf10	-14.0076	-14.1657	-0.158132	0.124413	0.00729662	0.065553	1
Q3TFP8	Pgrmc1	-11.4323	-11.2779	0.154396	0.109	0.0183495	0.0974229	1
Q3TG12	Farsb	-11.0593	-11.0331	0.0262104	0.0363486	0.268089	0.444778	1
Q3TG37	Slc9a3r1	-10.9641	-11.155	-0.190883	0.162948	0.000619563	0.0210401	1
Q3TGF2	Fam107b	-13.7904	-13.8875	-0.0971429	0.12529	0.0888029	0.234269	1
Q3TGH8	Stam2	-14.1655	-14.2122	-0.0466798	0.0452542	0.284602	0.460997	1
Q3TGI9	Rsl1d1	-13.2189	-13.2723	-0.0533734	0.0891713	0.256564	0.433011	1
Q3TGR2	Fgb	-10.9361	-11.1025	-0.166383	0.0971366	0.0643603	0.197038	1
Q3TGU7	Pa2g4	-10.7993	-10.8836	-0.0842862	0.0715426	0.00783861	0.0670563	1
Q3TGW2	Eepd1	-14.9371	-14.9672	-0.030042	0.0876443	0.561135	0.713255	1
Q3TGY1	Rsrc1	-15.5596	-15.647	-0.0873485	0.0689407	0.0910621	0.237668	1
Q3TH73	Ttyh2	-18.1679	-18.186	-0.0181249	0.163772	0.90485	0.948776	1
Q3THB3	Hnrnpm	-10.7455	-10.973	-0.22751	0.221921	0.00474859	0.0540658	1
Q3THB4	Ldha	-18.3677	-18.2294	0.138296	0.288392	0.259455	0.436761	1
Q3THC1	Psmd9	-11.8802	-12.0641	-0.18385	0.129831	0.00661263	0.06266	1
Q3THE2	Myl12b	-11.6421	-11.7244	-0.0823042	0.0798081	0.109478	0.261882	1
Q3THE7	Aldh9a1	-9.85191	-9.84296	0.00894051	0.034711	0.665964	0.791371	1
Q3THF9	Coq10b	-17.2032	-17.4949	-0.291721	0.247442	0.00386193	0.0488612	1
Q3THG9	Aarsd1	-12.8231	-12.9293	-0.106171	0.0818513	0.0924298	0.239958	1
Q3THH3	Mrps23	-13.8858	-13.9154	-0.0295652	0.141484	0.657032	0.785523	1
Q3THI5	Psmc3	-10.6734	-10.7419	-0.0685034	0.0463244	0.00965935	0.0737078	1
Q3THK3	Gtf2f1	-15.0135	-15.1192	-0.105615	0.072182	0.0501001	0.169941	1
Q3THL5	Pelo	-13.6885	-13.7198	-0.0312449	0.0364129	0.252954	0.428891	1
Q3THN2	Dera	-12.8995	-12.7874	0.11215	0.108572	0.0653893	0.198845	1
Q3THQ5	Stip1	-9.68833	-9.78347	-0.0951412	0.110309	0.122285	0.2773	1
Q3THU8	Slc25a3	-11.4481	-11.4711	-0.0230578	0.0988089	0.676354	0.799031	1
Q3THX0	Timm21	-13.4464	-13.4493	-0.00290896	0.041787	0.929344	0.962605	1
Q3TI27	Prps1	-13.4201	-13.4463	-0.026252	0.0514444	0.320058	0.497445	1
Q3TI34	Gpx4	-12.0566	-12.0871	-0.030563	0.0269374	0.0949907	0.244011	1
Q3TI40	Mtx2	-13.0771	-13.0625	0.0146647	0.0470971	0.530149	0.686041	1
Q3TI65	Mtfp1	-14.9916	-14.6728	0.318793	0.32654	0.000423042	0.0191238	1
Q3TI70	Lrrc8d	-15.3519	-15.5093	-0.157397	0.141005	0.00694046	0.0643135	1
Q3TIC8	Uqcrc1	-10.1747	-10.1948	-0.0201103	0.0348301	0.439092	0.606616	1
Q3TIJ5	Bop1	-15.5734	-15.6722	-0.098834	0.105631	0.082279	0.224728	1
Q3TIR1	Trappc13	-16.1086	-16.0078	0.10077	0.125352	0.115008	0.26922	1
Q3TIR3	Ric8a	-15.6287	-15.6012	0.0275415	0.101624	0.55471	0.707384	1
Q3TIU4	Pde12	-15.0814	-14.8918	0.189592	0.202388	0.0385955	0.146289	1
Q3TIU5	Tdp2	-16.734	-16.5775	0.156461	0.117047	0.0202654	0.103081	1
Q3TIU7	Ndufs1	-10.6397	-10.5687	0.0710831	0.0831903	0.0537258	0.178081	1
Q3TIV5	Zc3h15	-12.4404	-12.6039	-0.163456	0.0979458	0.0296386	0.126637	1
Q3TIX9	Usp39	-14.0653	-14.1378	-0.072445	0.0621307	0.0980906	0.247225	1
Q3TJ23	Cdh5	-14.2819	-14.2552	0.0267283	0.0574251	0.56967	0.718817	1
Q3TJ33	Slc40a1	-16.5872	-16.559	0.0281741	0.0787675	0.618974	0.756811	1
Q3TJ39	Rab5c	-13.1949	-13.2348	-0.0398885	0.0905655	0.500529	0.65936	1
Q3TJ52	Rad23b	-11.8538	-11.9822	-0.128445	0.0519567	0.0774814	0.217592	1
Q3TJ55	Stx2	-14.8141	-14.6436	0.170461	0.130808	0.0120599	0.0796982	1
Q3TJ76	Pisd	-16.8091	-16.7939	0.015199	0.194814	0.845314	0.913076	1
Q3TJ91	Llgl2	-15.3165	-15.3292	-0.0127232	0.159267	0.833754	0.905751	1
Q3TJ94	F2	-11.5492	-11.6142	-0.0649952	0.0763395	0.0590559	0.187847	1
Q3TJD0	Sec61a1	-11.5443	-11.6304	-0.08609	0.0695315	0.0849936	0.228838	1
Q3TJF2	Ola1	-11.0563	-11.1132	-0.0569495	0.0825682	0.107856	0.260442	1
Q3TJH1	Gnai3	-12.6513	-12.4919	0.159441	0.183198	0.0168837	0.0938573	1
Q3TJI8	Hsd11b1	-10.2704	-10.0533	0.217103	0.180881	0.00344809	0.046257	1
Q3TJN6	Snx5	-11.6188	-11.7272	-0.108467	0.0765505	0.0138339	0.0853323	1
Q3TJQ2	Slc35b2	-15.6042	-15.6816	-0.0774362	0.168585	0.425169	0.594688	1
Q3TJZ6	Fam98a	-14.252	-14.2425	0.00954012	0.0743726	0.84291	0.91135	1
Q3TK27	Gnl3	-14.8621	-15.0447	-0.182627	0.178173	0.00826035	0.0683515	1
Q3TK48	Errfi1	-14.2639	-14.5233	-0.259352	0.236521	0.0111135	0.0768551	1
Q3TK92	Arih2	-14.6387	-14.6363	0.00243061	0.0786011	0.939879	0.967039	1
Q3TK95	Eif4e	-12.6553	-12.6708	-0.0154764	0.0557573	0.585872	0.731543	1
Q3TKB7	Mrps18b	-16.5813	-16.5439	0.0373853	0.11361	0.660088	0.787255	1
Q3TKC5	Ppat	-13.3095	-13.3931	-0.0835776	0.100969	0.0387693	0.146475	1
Q3TKH5	Zcchc8	-14.7462	-14.8276	-0.0813881	0.106899	0.117427	0.270754	1
Q3TKM5	Idh3g	-12.9665	-13.0824	-0.115884	0.114165	0.0528898	0.17655	1
Q3TKM9	Arpc5	-11.9589	-12.0485	-0.089574	0.0805119	0.00423379	0.0509703	1
Q3TKN7	Commd10	-14.8159	-14.8595	-0.0436015	0.102918	0.447031	0.612479	1
Q3TKP3	Atxn10	-13.7976	-13.7668	0.0307673	0.110232	0.546202	0.699839	1
Q3TKQ3	Exosc2	-15.1553	-15.2878	-0.13249	0.0878193	0.0141957	0.0863353	1
Q3TKT4	Smarca4	-14.4225	-14.4818	-0.0592358	0.0474132	0.404067	0.577781	1
Q3TKX5	Ddx10	-19.2814	-19.5735	-0.292038	0.3566	0.215527	0.389607	1
Q3TKY6	Cwc27	-15.0063	-15.1272	-0.120928	0.146321	0.0813372	0.224395	1
Q3TL10	Etf1	-12.2236	-12.3518	-0.128266	0.0881627	0.00813725	0.0681002	1
Q3TL44	Nlrx1	-13.8739	-13.8126	0.0612972	0.0922813	0.192338	0.363924	1
Q3TL79	Ahsa1	-11.8655	-11.8911	-0.0256537	0.0691952	0.444752	0.611494	1
Q3TL95	Psma4	-12.0567	-12.3122	-0.25547	0.13312	0.148777	0.312836	1
Q3TLE2	Fermt2	-12.0858	-12.1023	-0.0165539	0.0763315	0.642621	0.773332	1
Q3TLG2	Akap8l	-15.3746	-15.5788	-0.20417	0.175852	0.00566163	0.0578202	1
Q3TLI6	Ndufaf2	-13.166	-13.0806	0.0853753	0.0745439	0.063279	0.196078	1
Q3TLJ9	Chka	-16.1675	-16.132	0.0354862	0.158617	0.641486	0.77244	1
Q3TLP5	Echdc2	-12.837	-12.831	0.00603246	0.139885	0.917985	0.956065	1
Q3TLQ4	Mrps6	-14.1649	-14.1545	0.010392	0.0622791	0.788477	0.876831	1
Q3TLR3	Trim32	-17.4087	-17.4665	-0.0577383	0.29589	0.680154	0.801586	1
Q3TLS3	Gdpgp1	-16.3941	-16.4493	-0.055228	0.0795544	0.25158	0.427424	1
Q3TLT9	Cd44	-15.9991	-16.0485	-0.0493672	0.160022	0.488819	0.650026	1
Q3TLU0	Pcyt2	-11.0998	-11.1486	-0.0487906	0.04578	0.0266226	0.118453	1
Q3TLW5	Aqp1	-14.6257	-14.7049	-0.0791883	0.119832	0.371018	0.548499	1
Q3TM08	Sumf2	-15.7603	-16.1229	-0.362652	0.30884	0.000636987	0.0211527	1
Q3TM10	Hn1l	-13.9848	-14.2795	-0.294729	0.246866	0.00234843	0.0385391	1
Q3TM43	Rab31	-15.789	-15.9631	-0.174063	0.143592	0.0188602	0.0985795	1
Q3TM87	Atg7	-13.2491	-13.2112	0.0379092	0.113786	0.382475	0.559244	1
Q3TMB5	Trip6	-17.2885	-17.5156	-0.227104	0.296302	0.0511881	0.172437	1
Q3TMD4	Cnot4	-15.2409	-15.452	-0.211161	0.184623	0.000236476	0.0149387	1
Q3TME3	Ggcx	-12.8091	-12.5962	0.212926	0.142522	0.0119099	0.0792418	1
Q3TMH2	Scrn3	-12.7082	-12.7288	-0.0205739	0.0520001	0.551433	0.704276	1
Q3TMK0	Heatr1	-16.42	-16.5116	-0.0915333	0.0683887	0.177111	0.346035	1
Q3TML0	Pdia6	-11.1787	-11.3379	-0.15927	0.158185	0.00538311	0.0568204	1
Q3TML7	mt-Co1	-18.0606	-17.7088	0.351795	0.20638	0.185652	0.356439	1
Q3TMP1	Gtf3c3	-19.6013	-19.5572	0.0441766	0.449617	0.825942	0.899947	1
Q3TMQ3	Cldn3	-15.1502	-15.1451	0.00503825	0.17321	0.952767	0.975345	1
Q3TMR3	Epb41l4b	-16.3483	-16.3451	0.00320705	0.0687391	0.941813	0.967717	1
Q3TMZ1	Pycr2	-17.9114	-17.8895	0.0218786	0.252786	0.877193	0.932392	1
Q3TN07	Vps4b	-12.4329	-12.5337	-0.100756	0.0819228	0.00871435	0.0702288	1
Q3TN26	Slc27a1	-16.9314	-16.899	0.0324083	0.271694	0.82395	0.89882	1
Q3TN35	Sgta	-13.2748	-13.268	0.00686887	0.0353355	0.79536	0.881317	1
Q3TN39	Slc3a2	-13.5802	-13.6627	-0.0824763	0.0653661	0.104467	0.255614	1
Q3TN93	Ubqln1	-13.7619	-13.8875	-0.125531	0.104404	0.047407	0.165488	1
Q3TNA0	Cyp4b1	-13.7019	-13.5691	0.132754	0.0791352	0.0522853	0.175529	1
Q3TND1	Fkbp2	-11.9498	-12.0294	-0.0795856	0.0841024	0.0482998	0.167307	1
Q3TND6	Man2b2	-13.8177	-13.8487	-0.0310231	0.0683312	0.47298	0.63529	1
Q3TNH0	Tmpo	-13.7109	-13.641	0.0698763	0.127882	0.271608	0.447727	1
Q3TNK0	Acmsd	-16.2765	-16.325	-0.0484647	0.19067	0.617756	0.756107	1
Q3TNK3	Gpx7	-15.9288	-16.0769	-0.148055	0.0694871	0.0820963	0.224395	1
Q3TNR3	Hspa12a	-18.2189	-18.2665	-0.0475631	0.215137	0.673934	0.797776	1
Q3TNW8	Agps	-16.125	-16.0347	0.0902693	0.104149	0.196804	0.369573	1
Q3TNY9	Bgn	-12.1859	-12.2664	-0.0805042	0.104368	0.151343	0.315858	1
Q3TPC7	Phyh	-11.2438	-11.2814	-0.0376926	0.0498607	0.125846	0.281545	1
Q3TPD4	Slc12a4	-15.4205	-15.5547	-0.134178	0.138348	0.0767562	0.215865	1
Q3TPD9	Maoa	-13.0342	-12.8696	0.164588	0.179869	0.0236311	0.110712	1
Q3TPE9	Ankmy2	-15.0619	-14.9684	0.0935296	0.155855	0.154135	0.319773	1
Q3TPJ9	Casp6	-14.4926	-14.5724	-0.0798111	0.102276	0.250355	0.426348	1
Q3TPT3	Syt1	-14.967	-15.2415	-0.274555	0.237878	0.00703511	0.0643789	1
Q3TPU5	Emc8	-13.3716	-13.4857	-0.114181	0.127498	0.0426006	0.155067	1
Q3TPZ5	Dctn2	-11.5225	-11.7066	-0.184098	0.155912	0.00498814	0.0558196	1
Q3TQ27	Ube2a	-15.5466	-15.5144	0.0321838	0.0553545	0.530765	0.686687	1
Q3TQB2	Foxred1	-14.0574	-14.0362	0.0211892	0.100167	0.722383	0.831179	1
Q3TQD9	Sardh	-8.68489	-8.90637	-0.221481	0.210822	3.56508e-05	0.00600835	0.209449
Q3TQF0	Fbxo31	-18.3719	-18.5077	-0.135756	0.224424	0.421446	0.592344	1
Q3TQK8	Sqle	-13.6305	-13.3736	0.256972	0.23469	0.0129621	0.0824654	1
Q3TQK9	Nedd4l	-15.3517	-15.2905	0.0611276	0.105834	0.269333	0.445344	1
Q3TQR3	Eif5	-11.7125	-11.7339	-0.0214036	0.0591998	0.491511	0.651982	1
Q3TQY2	Dctn4	-14.2762	-14.3655	-0.0893006	0.0952398	0.00966043	0.0737078	1
Q3TR20	Cog7	-14.9346	-14.9355	-0.000974314	0.11037	0.989226	0.994984	1
Q3TR40	Thbs1	-13.0554	-13.1002	-0.0447963	0.143067	0.456889	0.622068	1
Q3TR91	Akap10	-17.8797	-17.7694	0.110289	0.118663	0.303244	0.480723	1
Q3TRC8	Arrb2	-14.5497	-14.639	-0.0893535	0.0704089	0.142843	0.305075	1
Q3TRE4	Mbd1	-17.7367	-17.9317	-0.19502	0.160643	0.0885914	0.23399	1
Q3TRI2	Dab2	-13.1007	-13.2337	-0.133011	0.0743027	0.0212501	0.104577	1
Q3TRJ1	Vps35	-11.1419	-11.183	-0.0411341	0.0745517	0.426027	0.594939	1
Q3TRJ6	Pex16	-16.7896	-16.4979	0.291702	0.291393	0.00403638	0.0501745	1
Q3TRJ7	Sh3gl1	-13.4149	-13.5458	-0.130897	0.0752212	0.0126129	0.0816513	1
Q3TRK3	Dbn1	-15.8167	-15.9166	-0.0999012	0.132004	0.079044	0.219833	1
Q3TRZ4	Slc25a21	-13.3601	-13.3093	0.0508111	0.0437033	0.399	0.574118	1
Q3TS08	Pdik1l	-14.7038	-14.183	0.520785	0.680614	0.158669	0.325482	1
Q3TS38	Ugdh	-10.8692	-10.5663	0.302898	0.282123	0.000161596	0.0126122	0.949374
Q3TS40	Fdft1	-13.3896	-13.3116	0.078024	0.131788	0.322328	0.500179	1
Q3TS44	Psma1	-11.0005	-11.0484	-0.047897	0.0288701	0.148248	0.312282	1
Q3TS50	Hnrnpu	-16.3762	-16.2809	0.0952775	0.569106	0.685396	0.805179	1
Q3TS83	Vps41	-17.2224	-17.4216	-0.199193	0.112709	0.131461	0.289372	1
Q3TSG4	Alkbh5	-15.7695	-15.8568	-0.0872754	0.105693	0.0989612	0.248343	1
Q3TSM7	Kif3b	-16.3705	-16.5942	-0.223676	0.192192	0.0527611	0.176521	1
Q3TSR1	Vps36	-12.6711	-12.7047	-0.0335202	0.0835312	0.375847	0.552862	1
Q3TSS9	Cdk5rap3	-12.584	-12.5905	-0.00648772	0.0882954	0.855689	0.918877	1
Q3TST6	Col11a1	-18.2847	-17.8037	0.480994	0.19767	0.110698	0.263728	1
Q3TST8	Sptlc1	-17.5942	-17.5763	0.017989	0.254524	0.894639	0.942274	1
Q3TSX8	Tomm70a	-11.2245	-11.2077	0.0167759	0.0537438	0.619636	0.757462	1
Q3TSZ4	Galm	-11.8744	-11.8808	-0.00648545	0.0530102	0.87162	0.928012	1
Q3TT38	D17Wsu92e	-16.1824	-16.116	0.0663555	0.103239	0.0809817	0.223785	1
Q3TT56	Ghdc	-15.38	-15.2641	0.115897	0.0947166	0.0138569	0.0853344	1
Q3TT92	Dpysl3	-15.92	-15.978	-0.0580368	0.115886	0.45908	0.624183	1
Q3TT94	Ppp2r2a	-13.7373	-13.7212	0.0160982	0.0750069	0.627177	0.763345	1
Q3TTE3	Ube2h	-14.5479	-14.5769	-0.0290511	0.0559111	0.406045	0.578802	1
Q3TTY6	Lin7c	-14.4155	-14.6113	-0.195738	0.153696	0.0689879	0.20367	1
Q3TU16	Abcd2	-12.1882	-12.161	0.0271951	0.0856217	0.645575	0.775456	1
Q3TU79	Dnajb1	-13.3741	-13.4627	-0.0885681	0.0971693	0.00259888	0.0404998	1
Q3TU85	Hspa1b	-12.2566	-12.3022	-0.0455671	0.127084	0.534226	0.689495	1
Q3TUE2	Col1a2	-11.975	-11.9985	-0.0235134	0.428839	0.895087	0.942529	1
Q3TUF3	Calu	-13.8194	-14.3066	-0.487113	0.470963	0.000178449	0.0131049	1
Q3TUU0	Caap1	-16.8768	-16.9948	-0.118082	0.129531	0.272479	0.448658	1
Q3TUU3	Acaa1b	-12.8926	-12.4327	0.459849	0.429736	0.00999725	0.0744409	1
Q3TV62	Tor1a	-14.4328	-14.7413	-0.308484	0.203662	0.00538738	0.0568204	1
Q3TV90	Luc7l	-14.4613	-14.6197	-0.158431	0.102196	0.0361823	0.141492	1
Q3TV94	Ssr1	-12.7217	-12.7624	-0.0407121	0.0488859	0.092745	0.240564	1
Q3TV98	Sugct	-13.7741	-13.5283	0.245837	0.196151	0.0631759	0.196069	1
Q3TVB2	Cpne2	-15.512	-15.7429	-0.230916	0.202732	0.00286979	0.0423619	1
Q3TVF4	Rabggtb	-14.2559	-14.1837	0.0721903	0.118844	0.34483	0.523617	1
Q3TVF6	Fam207a	-20.6029	-20.8215	-0.218611	0.802841	0.518283	0.676256	1
Q3TVI6	Appl2	-14.2808	-14.3168	-0.0359588	0.0595168	0.418214	0.589776	1
Q3TVJ8	Ssr4	-13.5155	-13.3436	0.171978	0.209227	0.0379484	0.145088	1
Q3TVM1	Sf3a1	-11.5525	-11.7125	-0.15996	0.128393	0.012774	0.0821936	1
Q3TVP0	mCG_120563	-15.2523	-15.4757	-0.223434	0.178484	0.026565	0.118414	1
Q3TVP4	Cybb	-15.3102	-15.334	-0.0237627	0.0855109	0.558592	0.711255	1
Q3TVS6	Ctsb	-11.8385	-11.8506	-0.0120671	0.0893414	0.831567	0.904212	1
Q3TVW6	Lmcd1	-14.6915	-14.717	-0.0254503	0.190438	0.748098	0.850742	1
Q3TVX1	Csnk1a1	-14.0695	-14.1091	-0.0396064	0.124043	0.465493	0.628973	1
Q3TW01	Rab32	-13.0283	-13.0746	-0.0463585	0.106562	0.347929	0.527369	1
Q3TW28	Tpp2	-10.8206	-10.864	-0.0434297	0.0642378	0.179444	0.348623	1
Q3TW82	Gusb	-13.5827	-13.6549	-0.0722207	0.223615	0.480486	0.642287	1
Q3TW96	Uap1l1	-15.331	-15.4173	-0.0862275	0.0796067	0.234473	0.410713	1
Q3TWG5	Dync1li1	-12.8249	-12.8643	-0.0393908	0.0457553	0.220856	0.395951	1
Q3TWI9	Tmem63b	-16.7852	-16.9106	-0.12545	0.179858	0.130453	0.288644	1
Q3TWM3	Nagpa	-15.3915	-15.3707	0.0207357	0.112228	0.716634	0.827156	1
Q3TWM9	Psap	-10.915	-11.086	-0.17109	0.150843	0.00398423	0.0499091	1
Q3TWR3	Prkag1	-13.0661	-13.0287	0.0373932	0.0998169	0.366663	0.544526	1
Q3TWV4	Ap2m1	-11.5093	-11.4454	0.0638853	0.092608	0.110656	0.263728	1
Q3TWW5	Wbp4	-16.5808	-16.9696	-0.388833	0.326329	0.000245323	0.0151713	1
Q3TWW8	Srsf6	-13.0161	-13.2449	-0.228728	0.243032	0.0033311	0.0457594	1
Q3TWY6	Cog1	-15.5777	-15.6314	-0.0537183	0.0613978	0.146116	0.309568	1
[truncated: 3,767 more rows]
