# Supplementary material for: The gut microbiota promotes hepatic fatty acid desaturation and elongation in mice
Source: Nat Commun. 2018 Sep 14;9:3760. doi: 10.1038/s41467-018-05767-4 (PMC6138742; doi:10.1038/s41467-018-05767-4)
Supplement: Supplementary file 6 — Supplementary Data 3 [file 41467_2018_5767_MOESM6_ESM.xlsx]

## Sheet: Supplementary Data 3 - Phosphop
Leading.Protein	Uniprot.id	Mean GF	Mean SPF	logFC	Interquartile Range	P value	FDR	Bonferroni
Brd8	D3YZC7	-16.2017	-16.7331	-0.531432	0.579938	9.78847e-07	0.00544043	0.00544043
Agpat9	Q8C0N2	-11.9995	-11.1146	0.884875	0.88159	2.52028e-06	0.00665168	0.0140077
Tnks1bp1	B9EKJ7	-13.3768	-12.8485	0.528326	0.570425	3.59033e-06	0.00665168	0.0199551
Tgm1	Q9JLF6	-11.9908	-11.4785	0.512221	0.567553	7.08411e-06	0.00797659	0.0393735
Bad	Q3U9H3	-11.1208	-11.6963	-0.575487	0.635536	7.768e-06	0.00797659	0.0431745
Ca14	Q9WVT6	-11.636	-10.9246	0.711384	0.823751	8.61093e-06	0.00797659	0.0478595
Irs2	P81122	-12.5132	-13.0359	-0.522644	0.555471	1.15923e-05	0.00920432	0.0644302
Klf13	Q3U2G6	-10.3989	-11.2202	-0.82127	0.861382	1.76809e-05	0.0114603	0.0982704
Tpmt	D6RIK3	-11.9065	-12.7927	-0.886161	0.988815	2.00096e-05	0.0114603	0.111214
Lpin1	Q80XT6	-13.6668	-14.5142	-0.847393	0.89399	2.07263e-05	0.0114603	0.115197
Trmt10a	E9Q663	-12.5887	-12.8592	-0.270453	0.311834	2.26815e-05	0.0114603	0.126064
Shroom1	D3Z3D5	-12.5775	-12.0258	0.551729	0.640619	2.55585e-05	0.0118378	0.142054
Bcar3	Q9QZK2-2	-14.1677	-13.7883	0.379435	0.471118	3.52705e-05	0.0147836	0.196033
Cyp3a11;Cyp3a41a	Q52L54	-14.3119	-13.5059	0.806018	0.99118	3.72382e-05	0.0147836	0.20697
Rab3il1	Q8VDV3-2	-15.668	-15.3553	0.312651	0.356566	4.40027e-05	0.0156817	0.244567
Bahd1	Q497V6-2	-14.3453	-14.6136	-0.268212	0.296935	4.70389e-05	0.0156817	0.261442
Fam73b;mFLJ00199	Q8BK03-2	-16.4476	-15.7996	0.648021	0.605789	4.81561e-05	0.0156817	0.267652
Pnn	Q3TUQ5	-9.45911	-9.63374	-0.174629	0.171053	6.01084e-05	0.0156817	0.334083
Nktr	P30415	-13.7399	-14.0318	-0.291845	0.364331	7.11212e-05	0.0156817	0.395292
Fip1l1	D3Z3F1	-11.0867	-11.4382	-0.351555	0.368024	7.54618e-05	0.0156817	0.419417
Bclaf1	Q3UDL9	-12.5269	-12.9498	-0.422958	0.466153	7.64806e-05	0.0156817	0.425079
Bclaf1	Q3UDL9	-12.5269	-12.9498	-0.422958	0.466153	7.64806e-05	0.0156817	0.425079
Cnot2	E9Q8D5	-12.4433	-12.7918	-0.348508	0.402106	7.85587e-05	0.0156817	0.436629
Rapgef2	E9QNQ4	-14.3634	-14.7908	-0.427422	0.459018	7.96977e-05	0.0156817	0.44296
Hectd1	F8WIE5	-13.5691	-13.9434	-0.374311	0.405406	8.01402e-05	0.0156817	0.445419
Srrm2	Q8BTI8-2	-13.0476	-13.3886	-0.340978	0.441594	8.47023e-05	0.0156817	0.470775
Cdk13	Q69ZA1-2	-11.92	-12.2	-0.27992	0.301467	8.52507e-05	0.0156817	0.473823
Plin3	Q2XSQ4	-12.6575	-12.2635	0.39394	0.496836	8.54029e-05	0.0156817	0.474669
Srrm2	Q8BTI8-2	-14.0478	-13.6526	0.395194	0.423193	8.59636e-05	0.0156817	0.477786
Slco2b1	Q4VA99	-10.809	-11.1943	-0.385215	0.464698	9.04321e-05	0.0156817	0.502621
Slco2b1	Q4VA99	-10.1277	-10.511	-0.383267	0.425127	9.21533e-05	0.0156817	0.512188
Tmx1	Q8VBT0	-11.5581	-10.5484	1.00971	1.11471	9.27643e-05	0.0156817	0.515584
Tomm70a	Q3TSX8	-11.0452	-10.7698	0.275383	0.317556	9.6309e-05	0.0156817	0.535286
Slco1a4	Q9EP96	-11.9602	-11.0318	0.928425	1.13921	9.85768e-05	0.0156817	0.54789
Dbp	Q3USN7	-14.592	-17.2888	-2.69682	2.6179	9.87513e-05	0.0156817	0.548859
Gvin1	L7N451	-13.1601	-13.8659	-0.705874	0.85441	0.00010307	0.0159128	0.572862
Mocos	Q14CH1	-15.199	-14.5549	0.644093	0.757755	0.00010817	0.0162489	0.601211
Plec	Q9QXS1-3	-13.1607	-12.7085	0.45214	0.512897	0.000120101	0.0169003	0.667519
Bclaf1	Q3UDL9	-10.6961	-11.0557	-0.359592	0.349814	0.000120114	0.0169003	0.667592
Eef2k	Q8CEC8	-14.8811	-14.5711	0.309996	0.324979	0.000128365	0.0169003	0.713451
Kif21a	E9Q0J5	-11.9513	-12.621	-0.669711	0.749052	0.000133927	0.0169003	0.744366
Pan3	H3BJH6	-13.5672	-13.7954	-0.228166	0.284534	0.000135388	0.0169003	0.752485
Fam65b	A6PW28	-15.8012	-15.4281	0.373105	0.471522	0.000136527	0.0169003	0.758815
Otud3	Q9CXR2	-13.2453	-13.8812	-0.635871	0.658261	0.000138196	0.0169003	0.768096
Nucks1	Q80XU3	-12.1037	-12.6002	-0.496507	0.547089	0.000142365	0.0169003	0.791263
Gtf2f1	Q3THK3	-12.6407	-12.9825	-0.341771	0.451437	0.000147141	0.0169003	0.81781
Rbm14	Q3U6A2	-10.0627	-10.4498	-0.387069	0.420111	0.000148154	0.0169003	0.82344
	Q9D727	-11.3552	-11.7599	-0.404754	0.450688	0.000148696	0.0169003	0.82645
Pan3	H3BJH6	-13.1607	-13.3752	-0.214518	0.284155	0.000148995	0.0169003	0.828116
Atp7b	B1AQ57	-12.9254	-13.52	-0.594664	0.635672	0.00016298	0.0180566	0.905842
Ing4	Q8BMY9	-12.5863	-13.1467	-0.560343	0.596031	0.000165687	0.0180566	0.920888
Tns1	E9Q0S6	-12.7271	-12.3962	0.330842	0.377526	0.000169516	0.0181186	0.94217
Ints1;KIAA1440	K3W4P2	-12.8483	-13.4656	-0.617339	0.686604	0.000182283	0.0191156	1
Arhgap5	E9PYT0	-15.1582	-14.7916	0.366619	0.453736	0.000187862	0.0193359	1
Ddx17	Q78W10	-16.435	-15.5089	0.926162	1.23065	0.000200706	0.0202823	1
Irf2bp1	Q8R3Y8-2	-14.6756	-15.5555	-0.879877	0.912006	0.000208556	0.0206992	1
Fam98c	F7AR27	-13.101	-12.8146	0.286449	0.309696	0.000222939	0.0217385	1
Smarcc1	Q3UZD0	-14.6134	-15.3254	-0.712078	0.799471	0.000229596	0.0220016	1
Srrm1	A2A8V9	-12.71	-13.1014	-0.391448	0.424604	0.000238549	0.0220976	1
Srrm1	A2A8V9	-12.71	-13.1014	-0.391448	0.424604	0.000238549	0.0220976	1
Sf3b1	A0JLN0	-12.5899	-12.9109	-0.320951	0.384848	0.000243715	0.0221724	1
Ndrg1	Q545R3	-12.6132	-13.0208	-0.407588	0.511745	0.000248264	0.0221724	1
Acot1	Q99L15	-12.5344	-12.1246	0.409782	0.539464	0.000251325	0.0221724	1
Sntb1	Q99L88-2	-11.0467	-10.786	0.260687	0.295211	0.000260502	0.022623	1
Errfi1	Q3TK48	-11.4473	-11.791	-0.34375	0.36626	0.000267493	0.0227729	1
Ncor2	E9Q9V3	-11.6369	-12.0052	-0.368338	0.429792	0.000271159	0.0227729	1
Fasn	Q3UHT6	-14.7248	-13.9912	0.733577	0.880997	0.00027452	0.0227729	1
Srrm1	A2A8V9	-11.0353	-11.4185	-0.383251	0.386687	0.000280711	0.022944	1
Zfp318;Znf318	B0V2M3	-11.5774	-11.9018	-0.324409	0.354811	0.000288943	0.0230737	1
Sqstm1	D3YZJ1	-15.1645	-14.3566	0.807881	1.02595	0.000290601	0.0230737	1
Akap12	Q6IR43	-12.5123	-13.2138	-0.701538	0.717636	0.000300766	0.0235445	1
Elac2	B1ATP7	-11.327	-11.1718	0.155187	0.174042	0.000309111	0.0238617	1
Dap	Q3U706	-8.56304	-9.33437	-0.771329	0.836509	0.000320749	0.0244208	1
Gjb1	P28230	-13.0106	-13.9581	-0.947496	0.98025	0.000333216	0.0250272	1
Zfp318;Znf318	B0V2M3	-12.8336	-13.1534	-0.319789	0.360036	0.000341598	0.0251988	1
Ufl1	Q8CCJ3-1	-12.7355	-12.1895	0.545993	0.637237	0.000346679	0.0251988	1
Zc3hc1	H3BKM2	-11.9835	-12.3227	-0.339118	0.394706	0.000350872	0.0251988	1
Glud1	P26443	-13.8413	-13.1887	0.652556	0.808759	0.000357665	0.0251988	1
Nup35	Q8R4R6	-13.7231	-14.1239	-0.400816	0.382906	0.000358169	0.0251988	1
Wnk1	Q6SLK2	-14.7929	-14.4649	0.327978	0.337773	0.000384235	0.0254073	1
Prkd3	D3Z6I0	-14.179	-14.9447	-0.765627	0.758315	0.000385363	0.0254073	1
Srrm1	A2A8V9	-11.0858	-11.4631	-0.3773	0.489486	0.000386237	0.0254073	1
Tns3	Q5SSZ5	-14.9455	-14.3356	0.60991	0.714178	0.000394258	0.0254073	1
Srrm1	A2A8V9	-11.1657	-11.5499	-0.38419	0.358529	0.000397318	0.0254073	1
Eps8l2	Q99K30	-11.9398	-12.1986	-0.258738	0.308264	0.00040128	0.0254073	1
Bnip3	O55003	-15.4302	-14.874	0.556174	0.591628	0.000404627	0.0254073	1
Fam73b	Q8BK03-2	-12.5186	-12.0073	0.511339	0.660178	0.000410018	0.0254073	1
Fam160a2;Ankrd32	Q8VDK9	-15.7417	-16.1512	-0.409508	0.455159	0.000411215	0.0254073	1
Hnrnph1;Hnrnph2;Gm8775	Q811L7	-9.24467	-9.44373	-0.199052	0.210358	0.000413253	0.0254073	1
Stard13	F8WIY7	-13.3619	-13.6829	-0.320979	0.341636	0.000418633	0.0254073	1
Ndrg1	Q545R3	-12.3916	-12.7746	-0.382949	0.433062	0.000418736	0.0254073	1
Slc35c2	Q6P3B0	-15.2934	-14.8702	0.423204	0.521005	0.00042056	0.0254073	1
Dbp	Q3USN7	-16.3567	-18.1156	-1.75883	2.02048	0.000434948	0.025994	1
Prox1	P48437	-11.4056	-11.6041	-0.198469	0.193211	0.00044463	0.0262899	1
Kmt2b	Q6PHU4	-12.7709	-13.0494	-0.278502	0.324419	0.000454783	0.0266072	1
Cdk11b	A2A9P6	-14.507	-15.0128	-0.505771	0.555216	0.000472381	0.0267677	1
Pcdh1	Q2TJI9	-14.966	-14.3181	0.647863	0.78871	0.000475197	0.0267677	1
Ppp1r12a	Q9DBR7-2	-13.4944	-13.0088	0.48561	0.562131	0.000482082	0.0267677	1
Gjb1	P28230	-9.68553	-10.1405	-0.455008	0.493918	0.000482662	0.0267677	1
Rmdn3	Q3UJU9	-11.2613	-11.0121	0.249128	0.282376	0.000488042	0.0267677	1
Pgrmc2	Q80UU9	-10.2178	-9.73191	0.485908	0.571179	0.000489074	0.0267677	1
Cyp3a11;Cyp3a41a	Q52L54	-14.4685	-14.0545	0.413957	0.426884	0.000494269	0.0267677	1
Pkp4	Q3UIX3	-15.4557	-14.8925	0.563161	0.615782	0.000496055	0.0267677	1
Zfp609;Znf609;Adh1	B2RWS7;Q3UKA4	-11.7091	-11.2375	0.471599	0.575051	0.000515828	0.0274737	1
Abcc3	Q59DK8	-15.0692	-14.6205	0.448718	0.552338	0.000519024	0.0274737	1
Cct8;Cctq	Q9CRW7	-11.9224	-12.7892	-0.866767	1.04022	0.000532068	0.0278984	1
Map4	E9QPW8	-12.6022	-12.9956	-0.393377	0.47569	0.000538473	0.0279704	1
Bhmt	O35490	-12.9341	-12.5504	0.383706	0.522957	0.000551089	0.028322	1
Golga3	E9QP99	-13.2901	-13.7042	-0.414116	0.527991	0.000555433	0.028322	1
Ciart	E0CYK0	-13.2414	-14.9282	-1.68678	2.16766	0.000573782	0.0289917	1
Khsrp	Q3U0V1	-11.6259	-11.9395	-0.313631	0.347041	0.000594561	0.0295582	1
Gigyf1	Q99MR1	-15.8623	-15.5731	0.289166	0.34965	0.000600583	0.0295582	1
Marcksl1	P28667	-13.4863	-13.9869	-0.500555	0.629426	0.000600949	0.0295582	1
Trim24	Q8R154	-12.2033	-12.5894	-0.38614	0.539051	0.00062317	0.0302493	1
Dgcr14	Q3UQ85	-14.5507	-14.9604	-0.409789	0.581363	0.000630284	0.0302493	1
Dido1	Q8C9B9	-13.276	-13.6112	-0.335177	0.348614	0.000636595	0.0302493	1
Tjp2	Q9Z0U1	-13.0306	-12.6144	0.416201	0.498025	0.000639982	0.0302493	1
Ppig	A2AR02	-12.4421	-12.7853	-0.34316	0.408652	0.000644195	0.0302493	1
Pard3	E0CZE2	-12.23	-12.7628	-0.532797	0.728722	0.00067105	0.0302493	1
Ablim1	E9Q9D1	-12.2641	-11.6761	0.587993	0.707831	0.000671309	0.0302493	1
Sec16a	A2AIX1	-12.5935	-12.0508	0.542785	0.74218	0.000676897	0.0302493	1
Leo1	Q5XJE5	-12.1311	-12.4368	-0.305727	0.352492	0.000676934	0.0302493	1
Srrm2	Q8BTI8-2	-12.4694	-13.091	-0.621666	0.596211	0.000678924	0.0302493	1
Stt3b	Q3TDQ1	-16.3981	-15.533	0.865093	0.943133	0.000681062	0.0302493	1
Ppig	A2AR02	-9.85198	-10.2458	-0.393798	0.45708	0.000684761	0.0302493	1
Tiam2	Q6ZPF3-3	-14.7491	-14.111	0.638091	0.706518	0.000685753	0.0302493	1
Cd2ap	Q9JLQ0	-10.8731	-11.1431	-0.270056	0.339759	0.000691335	0.0302554	1
Vcpip1	Q80T83	-14.4483	-14.175	0.273265	0.309489	0.000724834	0.0314737	1
Azi2	Q9QYP6	-14.8554	-15.3978	-0.542414	0.732297	0.000758366	0.0320788	1
Tgoln1;Tgoln2	Q4FJY3	-12.5617	-13.0076	-0.445937	0.621731	0.000761286	0.0320788	1
Gtf2f2	Q9CTB8	-12.6643	-13.1069	-0.442593	0.531889	0.000764562	0.0320788	1
Rps6ka1	G3UZI3	-12.3543	-11.1445	1.20978	1.54072	0.000777231	0.0320788	1
Sfswap	Q6PDI4	-12.2188	-12.751	-0.53217	0.705107	0.000780681	0.0320788	1
Dsp	E9PZW0	-14.8352	-15.461	-0.625821	0.834555	0.000803837	0.0320788	1
Ncor1	E9Q2B2	-13.3572	-12.7601	0.597058	0.815823	0.000810182	0.0320788	1
Fnbp1l	E9PUK3	-12.946	-13.398	-0.451925	0.449981	0.000814652	0.0320788	1
Twistnb	B2RT77	-13.4896	-13.6849	-0.195331	0.248894	0.000819361	0.0320788	1
Eif2b5	Q8CHW4	-10.0162	-9.8125	0.203653	0.260442	0.000822283	0.0320788	1
Sowahb	Q8BZW2	-14.42	-14.1629	0.257073	0.312452	0.000831529	0.0320788	1
Cdk13	Q69ZA1-2	-11.2282	-11.6795	-0.451218	0.646175	0.000837569	0.0320788	1
Dennd6a	Q8BH65-2	-12.9681	-13.2434	-0.275268	0.320986	0.00084678	0.0320788	1
Acin1	F6RJ39	-11.1797	-11.6283	-0.448552	0.553275	0.000847654	0.0320788	1
Raly	Q3U3F6	-9.89953	-10.2213	-0.321763	0.352917	0.000849395	0.0320788	1
Svil	E9Q983	-12.5928	-12.0695	0.52334	0.546546	0.000850705	0.0320788	1
Sucla2	Q05BC6	-14.7923	-14.2777	0.514622	0.727372	0.000858573	0.0320788	1
Srrm2	Q8BTI8-2	-13.6215	-14.0682	-0.446647	0.586661	0.000859504	0.0320788	1
Zcchc2	Q69ZB8-2	-12.2042	-12.4447	-0.24057	0.286509	0.000865637	0.0320788	1
Ablim1	E9Q9D1	-13.1965	-12.7646	0.431893	0.430053	0.000866571	0.0320788	1
Epb4.1l2	B6ZHC7	-15.1549	-14.6646	0.490361	0.499846	0.000884916	0.0320788	1
Phrf1	A6H619-2	-11.3805	-11.6354	-0.254921	0.269557	0.000887183	0.0320788	1
Pak1ip1	Q3UX26	-10.6102	-10.9503	-0.34011	0.410369	0.000890151	0.0320788	1
Agfg1	Q8K2K6-3	-11.4105	-12.0361	-0.62559	0.720044	0.000896636	0.0320788	1
Ndrg2	Q9CTJ5	-9.12094	-8.78769	0.333246	0.391301	0.000902643	0.0320788	1
Tle1	Q5SQA7	-13.2702	-13.5511	-0.280855	0.394381	0.000908325	0.0320788	1
Clasp1	B2RY22	-14.1089	-13.7465	0.362425	0.415783	0.000909953	0.0320788	1
Card6	Q8BWE0	-11.3226	-11.7861	-0.463468	0.608787	0.000910842	0.0320788	1
Ubash3b	Q8BGG7-2	-14.5386	-15.1635	-0.624889	0.710159	0.0009187	0.0320788	1
Irf3;IRF3	Q3UJM9	-12.2912	-12.6039	-0.312707	0.379118	0.000920422	0.0320788	1
Camsap3	E9Q5B0;U5LK19	-14.2313	-13.8119	0.419395	0.535271	0.000930788	0.0320788	1
Agfg1	Q8K2K6-3	-9.63378	-10.0437	-0.409961	0.525222	0.000937312	0.0320788	1
Fbp1;FBPase 1 gene	Q9QXD6	-14.9964	-14.5539	0.442477	0.610377	0.000937313	0.0320788	1
Tcof1	H3BL37	-12.106	-12.5164	-0.410379	0.556415	0.000945193	0.0320788	1
Bclaf1	Q3UDL9	-8.43324	-8.6424	-0.209156	0.278877	0.000953222	0.0320788	1
Hnrnpk	B2M1R6	-8.63223	-8.92652	-0.294292	0.345645	0.000957764	0.0320788	1
Plekha7	Q3UIL6-4	-14.318	-14.0583	0.259657	0.240169	0.000957909	0.0320788	1
Srrm1	A2A8V9	-9.4676	-9.77247	-0.304874	0.446493	0.000958093	0.0320788	1
Tra2b	P62996	-12.7801	-13.9349	-1.15477	1.16749	0.000989998	0.0326857	1
Gpam	Q69ZG4	-14.9091	-13.8327	1.07637	1.40226	0.000994385	0.0326857	1
Tjp2	Q9Z0U1	-13.8502	-13.4871	0.363127	0.43986	0.00100187	0.0326857	1
Dock8	B9EJ70	-13.9925	-13.6387	0.353776	0.462687	0.00101012	0.0326857	1
Trip12	G5E870	-13.985	-14.6867	-0.701743	0.913254	0.00101175	0.0326857	1
Ncoa2	Q8BN74	-11.3482	-11.5324	-0.184186	0.17225	0.0010136	0.0326857	1
Srrm1	A2A8V9	-11.2877	-11.4758	-0.188148	0.200192	0.00102327	0.0326857	1
Srrm1	A2A8V9	-11.2877	-11.4758	-0.188148	0.200192	0.00102327	0.0326857	1
Fubp1	Q0P6B2	-13.753	-14.1819	-0.428846	0.429026	0.00103143	0.0327583	1
Akap13	E9Q394	-12.3165	-12.5861	-0.269592	0.322318	0.00104768	0.0330853	1
Shank3	Q4ACU6	-15.4952	-16.4372	-0.941972	0.999013	0.0010748	0.0336031	1
Mia3	Q8BI84	-10.6972	-10.8635	-0.166306	0.16199	0.00108331	0.0336031	1
Nadk	A2A9P0	-11.9329	-11.3657	0.567176	0.522121	0.00109102	0.0336031	1
Srrm1	A2A8V9	-10.289	-10.4983	-0.209265	0.266358	0.00109287	0.0336031	1
Arid1a	E9QAQ7	-13.4874	-14.1383	-0.650957	0.845388	0.00109431	0.0336031	1
U2surp	Q6NV83-2	-12.6713	-13.1128	-0.441545	0.411156	0.00110538	0.0337565	1
Wdr20	Q3ULP2	-12.6808	-13.1719	-0.491104	0.591305	0.00111735	0.0339356	1
Zfand2b	E0CY18	-14.2823	-14.6629	-0.380615	0.384748	0.00114763	0.0346035	1
Rbbp6	P97868-2	-12.0953	-12.3059	-0.210565	0.258293	0.00115669	0.0346035	1
Erg	I1E4Y2	-11.5511	-11.8888	-0.337687	0.423734	0.00116852	0.0346035	1
Tsnax	Q3TXK6	-12.148	-12.5449	-0.396921	0.507313	0.00117129	0.0346035	1
Acin1	Q52KR6;F6RJ39	-9.83593	-9.98854	-0.152611	0.215084	0.00117916	0.0346035	1
Lmf1	D6RDS1	-13.6989	-14.0793	-0.380341	0.531877	0.00118097	0.0346035	1
Fasn	Q3UHT6	-16.4849	-15.7821	0.702803	0.779082	0.00118788	0.0346035	1
Mapt	Q547J4	-13.6545	-14.0228	-0.368248	0.47558	0.00119537	0.0346035	1
Mapt	Q547J4	-13.6545	-14.0228	-0.368248	0.47558	0.00119537	0.0346035	1
Pgm2l1	E0CX81	-12.9373	-13.3917	-0.454351	0.607418	0.0012061	0.0347332	1
Map2	Q80X35	-13.4109	-13.6329	-0.222005	0.227923	0.00122445	0.0347566	1
Pdxdc1	Q99K01	-14.6584	-14.2227	0.435628	0.554807	0.0012335	0.0347566	1
Usf2;Usf1;USF1	E9PXC2	-12.9501	-13.2858	-0.335759	0.393081	0.00123578	0.0347566	1
Tra2b	P62996	-12.7089	-13.5774	-0.868529	1.03585	0.0012369	0.0347566	1
Rptor	A4FUW1	-11.8277	-11.3665	0.461197	0.610551	0.00123876	0.0347566	1
Larp4b	Q6A0A2-2	-14.3104	-14.548	-0.237533	0.296715	0.00124443	0.0347566	1
Gab1	Q505A4	-13.1776	-12.9341	0.243538	0.328721	0.00126313	0.0348189	1
Srrm2	Q8BTI8-2	-11.7049	-11.9703	-0.265332	0.24327	0.00126395	0.0348189	1
Pag1	A6H659	-14.1588	-13.6589	0.499942	0.671092	0.00126546	0.0348189	1
Api5	Q3UYQ4	-10.1306	-10.3255	-0.194826	0.238777	0.00127844	0.0350027	1
Aldh2	Q544B1	-13.3754	-13.8588	-0.483447	0.516684	0.0013	0.0352455	1
Pkp4	Q3UIX3	-10.99	-11.597	-0.607021	0.787842	0.0013086	0.0352455	1
Gigyf2	G3UWR2	-12.3376	-12.0595	0.278086	0.292443	0.00131999	0.0352455	1
Mapt	Q547J4	-12.8536	-13.2744	-0.420734	0.516183	0.00132237	0.0352455	1
Foxk1	P42128	-11.3787	-11.9153	-0.536669	0.699691	0.00132271	0.0352455	1
Tcof1	H3BL37	-11.4149	-11.8414	-0.426499	0.465186	0.00132535	0.0352455	1
Sash1	F8VQK5	-15.3821	-14.9107	0.471446	0.559079	0.00138007	0.0365259	1
Zmynd8	Q80XT8	-12.3723	-13.1865	-0.814154	0.894184	0.0013955	0.0366074	1
Nasp	B1AU76	-13.5706	-14.2054	-0.634758	0.784661	0.00140121	0.0366074	1
Pcca	H3BL62	-14.05	-14.2989	-0.248884	0.258293	0.00140291	0.0366074	1
Nucb1	Q8BRD3	-13.2243	-13.4358	-0.211582	0.221467	0.0014605	0.0378885	1
Eef1b	O70251	-14.1355	-13.8335	0.301963	0.277538	0.00146564	0.0378885	1
Tceb3	Q8CB77	-15.2496	-15.7541	-0.504475	0.646301	0.00147273	0.0378956	1
Arhgap29	Q8CGF1	-14.7991	-14.4692	0.329917	0.444518	0.00149672	0.0381111	1
Phb2	Q3V235	-12.0614	-11.8081	0.253268	0.387209	0.00150182	0.0381111	1
Ryr1;Dock1	REV__Q8BUR4	-13.4207	-13.6596	-0.23895	0.260752	0.00151495	0.0381111	1
Ncoa3	A5D6Q2	-12.4609	-12.7317	-0.270854	0.4238	0.00151725	0.0381111	1
Rps6ka3;Rps6ka1;Rps6ka6	B1AXN9;G3UZI3	-15.0494	-14.4722	0.577172	0.830361	0.00151991	0.0381111	1
Cobll1	B1AZ15;Q3UMF0-3	-12.5604	-12.8	-0.239622	0.340597	0.00152528	0.0381111	1
Ctage5	Q3TZZ3	-11.2719	-11.0902	0.181717	0.237784	0.00153578	0.0381111	1
Vcam1	Q91X98	-13.3278	-13.6106	-0.282804	0.32013	0.00153596	0.0381111	1
Tssc4	Q9JHE7	-13.205	-13.8786	-0.673664	1.02875	0.00155778	0.0382345	1
Rrbp1	A2AVJ7	-13.0298	-13.5675	-0.537726	0.616975	0.00157631	0.0382345	1
Rassf6	G3X8Z9	-14.6091	-14.0489	0.560138	0.67907	0.00157781	0.0382345	1
Rassf6	G3X8Z9	-14.6091	-14.0489	0.560138	0.67907	0.00157781	0.0382345	1
Dock4	Q3TQD2	-14.6613	-14.2997	0.361617	0.540061	0.00157816	0.0382345	1
Ehbp1l1	G5E8Y6	-13.42	-13.8559	-0.435949	0.519078	0.00158534	0.0382345	1
Fam213b	B1AS14	-15.129	-14.5346	0.594414	0.640098	0.00159102	0.0382345	1
Ncor2	E9Q9V3	-12.6327	-13.0277	-0.395027	0.505427	0.00160365	0.0382345	1
Dusp6	Q3UB30	-14.1973	-13.8065	0.390775	0.545444	0.00160637	0.0382345	1
Pex1	Q5BL07-2	-11.9948	-11.6038	0.391047	0.62886	0.00160973	0.0382345	1
Pxn	F8VQ28	-12.3949	-12.7691	-0.37419	0.474812	0.00163013	0.0385452	1
Tomm70a	Q3TSX8	-12.9888	-12.4776	0.51127	0.579725	0.00164236	0.0385452	1
Gramd1c	Q8CI52	-13.4078	-13.0839	0.323902	0.351534	0.00164362	0.0385452	1
Sp110	Q8BVK9	-13.9521	-14.2519	-0.299867	0.377819	0.00166734	0.0386108	1
Palld	K0BWC3	-15.3979	-14.9561	0.441856	0.557294	0.0016729	0.0386108	1
Phc3	E9QPT4	-12.4358	-12.8014	-0.365543	0.561309	0.00167565	0.0386108	1
Ndrg2	Q9CTJ5	-10.7139	-10.2689	0.444949	0.592531	0.00168083	0.0386108	1
Gramd3	Q6PEM6	-14.0629	-13.58	0.482898	0.65493	0.00168114	0.0386108	1
Ppp1r13b	Q7TS70	-15.4356	-15.1287	0.306824	0.434699	0.00169561	0.0387591	1
Tcof1	H3BL37	-11.3888	-11.808	-0.419168	0.426379	0.00170251	0.0387591	1
Ksr1	Q5SXE4	-14.1294	-13.9025	0.226891	0.337231	0.00171284	0.0387591	1
Pikfyve	D3Z5N5	-13.8241	-14.0695	-0.245369	0.241312	0.0017236	0.0387591	1
Wac	E9Q4Y9	-11.6524	-11.995	-0.342615	0.442718	0.00172373	0.0387591	1
4931414P19Rik	Q3TR30	-12.6079	-12.4161	0.191797	0.176484	0.00172988	0.0387591	1
Sqstm1	D3YZJ1	-16.1062	-15.3528	0.753429	1.0122	0.00173642	0.0387591	1
Spen	A2ADB0	-13.1362	-13.4663	-0.330013	0.460343	0.00175162	0.0389419	1
Ndrg2	Q9CTJ5	-10.4322	-9.97549	0.456723	0.45814	0.00176468	0.0389696	1
Adam17	Q3UV09	-12.9556	-12.5939	0.361719	0.352148	0.00177902	0.0389696	1
Pram1	B9EIV6	-15.1968	-15.5084	-0.31163	0.412101	0.00178073	0.0389696	1
Acbd5	E9QNH7	-13.1346	-12.5075	0.627136	0.581469	0.00178091	0.0389696	1
Reps1	F6R6F1	-12.5485	-12.7871	-0.238561	0.350012	0.00181926	0.0396527	1
Lpin2	Q3UWC4	-13.6455	-14.0154	-0.36989	0.42728	0.0018445	0.0399506	1
Eppk1	Q8R0W0	-10.8088	-10.4536	0.35526	0.401393	0.00185276	0.0399506	1
Nelfa	Q3UK41	-13.2377	-12.8995	0.338209	0.42675	0.00185682	0.0399506	1
Top1	Q3TPX7	-13.3139	-13.8004	-0.486528	0.655464	0.00187328	0.0399506	1
Ajuba	Q91XC0	-12.4061	-12.8424	-0.436268	0.597751	0.00188852	0.0399506	1
Etv6	P97360	-15.3528	-15.7874	-0.434599	0.487898	0.00189798	0.0399506	1
Atxn2	F6U2C2	-16.2811	-15.5646	0.716483	0.897914	0.00190402	0.0399506	1
Pck1	Q8CI37	-12.856	-13.2862	-0.430268	0.383649	0.0019057	0.0399506	1
Ecm1	Q9Z2R8	-11.9285	-12.317	-0.388494	0.431529	0.00190599	0.0399506	1
Larp1	Q6ZQ58	-12.4021	-12.0486	0.353499	0.534783	0.00190893	0.0399506	1
Wipf1	Q3THY1	-14.5169	-14.8257	-0.308794	0.387045	0.00192274	0.0399506	1
Srrm2	Q8BTI8-2	-12.9268	-13.112	-0.185146	0.297571	0.00194377	0.0399506	1
Srrm2	Q8BTI8-2	-12.9268	-13.112	-0.185146	0.297571	0.00194377	0.0399506	1
Ercc4	Q3UUC1	-13.3055	-13.7084	-0.402946	0.400167	0.00194406	0.0399506	1
Eif5b	Q05D44	-11.7422	-11.4025	0.339671	0.305479	0.00195196	0.0399506	1
Zc3h13	E9Q784	-12.3283	-12.6298	-0.301501	0.389211	0.00196679	0.0399506	1
Snrk	A0AUN3	-12.5227	-12.6611	-0.138442	0.186524	0.00197183	0.0399506	1
Ppp1r12a	Q9DBR7-2	-11.8514	-11.395	0.456319	0.51726	0.00197305	0.0399506	1
Vps26b	Q8C0E2	-11.0643	-11.5369	-0.472568	0.594692	0.00198205	0.0399506	1
Kif13b	E9Q4K7;Q6A029	-11.3112	-10.9562	0.35496	0.378156	0.00198447	0.0399506	1
Iqgap2	B9EKK3	-10.9821	-10.147	0.835069	1.16455	0.00198671	0.0399506	1
Sash1	F8VQK5	-12.1838	-12.5126	-0.32873	0.449023	0.00199419	0.0399506	1
Ces2e	Q8BK48	-11.3254	-10.5197	0.805689	1.23968	0.00199844	0.0399506	1
Pvrl1	Q9JKF6	-14.3659	-14.101	0.264915	0.266682	0.00200543	0.0399506	1
Srrm1	A2A8V9	-9.69798	-10.0239	-0.325933	0.345927	0.00202386	0.0400015	1
Ankrd17;Muc20	E9QKG6	-14.4978	-14.1467	0.351124	0.425501	0.00202694	0.0400015	1
Hnrnpul2	Q00PI9	-10.3175	-10.6544	-0.336902	0.344909	0.00202958	0.0400015	1
Cbx8	Q9QXV1	-12.2242	-12.6336	-0.409359	0.417509	0.00205279	0.0402918	1
Fam122a	Q9DB52	-13.1681	-13.3658	-0.197629	0.280518	0.00205881	0.0402918	1
Kmt2e	Q3UG20-2	-14.426	-14.7628	-0.336807	0.478427	0.0020744	0.0404544	1
Arhgef1	F6ZN61	-14.3816	-14.7304	-0.348825	0.448459	0.00208996	0.0405451	1
Ncoa2	Q8BN74	-12.8915	-13.2344	-0.342835	0.454926	0.00209364	0.0405451	1
Cyp2e1	Q0PGA1	-12.7606	-13.3657	-0.605132	0.743371	0.00211069	0.0407334	1
Casp8ap2	Q3U4R7	-12.937	-13.2992	-0.362269	0.524806	0.00212166	0.0408035	1
Nup133	Q8CDZ5	-16.0101	-15.7328	0.277346	0.415284	0.0021397	0.040909	1
Cbx8	Q9QXV1	-12.5384	-12.9789	-0.440471	0.448536	0.00214187	0.040909	1
Lmna	P48678	-13.2987	-13.716	-0.417255	0.446276	0.00216425	0.0411949	1
Irs1	Q543V3	-16.3492	-15.6826	0.666616	0.895918	0.00218376	0.0414245	1
Srrm1	A2A8V9	-10.5215	-10.7845	-0.26295	0.361873	0.00219201	0.0414394	1
Spg20	D3Z3F8	-12.7504	-13.1377	-0.387265	0.52781	0.00220722	0.0415855	1
Ybx1	A2BGG7	-10.9707	-11.2945	-0.323833	0.387496	0.00222272	0.041736	1
Alad	Q9DD05	-13.3138	-13.6876	-0.373819	0.391551	0.00223324	0.0417602	1
Psmd3	Q8BK46	-12.448	-12.7713	-0.323259	0.439569	0.00224607	0.0417602	1
Tcea3	A8CA96	-11.4765	-11.1462	0.330263	0.336352	0.00224926	0.0417602	1
Efr3a	Q8BG67	-13.9664	-13.6145	0.351906	0.469465	0.00225406	0.0417602	1
Slc4a4	O88343	-12.4657	-13.3096	-0.843938	1.13072	0.00226422	0.0418091	1
Zfp609;Znf609	B2RWS7	-11.8786	-12.2609	-0.382317	0.418178	0.00228986	0.0421425	1
Dapk2	Q8VDF3	-11.6433	-11.3505	0.292793	0.343629	0.00229978	0.0421853	1
Thrap3	Q569Z6	-9.31763	-9.62489	-0.307257	0.29456	0.00231774	0.042375	1
Fam129a	Q3UW53	-11.8068	-12.1183	-0.311486	0.477487	0.00233627	0.0424757	1
Mef2d	Q3URR2	-13.5438	-13.3501	0.193708	0.205998	0.00233853	0.0424757	1
Stim1	P70302	-14.5323	-14.1572	0.375119	0.455626	0.00234674	0.042486	1
Vcpip1	Q80T83	-15.2245	-14.9243	0.300257	0.458374	0.00235708	0.0425346	1
Alkbh5	Q3TSG4	-14.0353	-13.7261	0.309265	0.340186	0.00236664	0.0425688	1
Ptk2	K7Q751	-14.0094	-13.6335	0.375943	0.503309	0.00238121	0.0426928	1
Fam122a	Q9DB52	-13.713	-14.0124	-0.299409	0.373901	0.0023917	0.042743	1
Spen	A2ADB0	-13.0515	-13.548	-0.496454	0.599982	0.00241589	0.0430368	1
Eif3b	Q8CIJ3	-11.6332	-11.9682	-0.335064	0.531773	0.0024953	0.0443095	1
Gprc5c	I7HPW4	-11.3547	-11.7606	-0.405873	0.422657	0.00250445	0.0443102	1
Mark3	Q9JKE5	-14.5718	-14.2903	0.281487	0.418272	0.00251129	0.0443102	1
Htt	G3X9H5	-13.874	-14.2054	-0.331416	0.382178	0.00252599	0.0444286	1
Alad	Q9DD05	-11.6839	-11.9218	-0.237909	0.300675	0.00254529	0.0445715	1
Zc3h14	Q8BJ05	-11.4816	-11.758	-0.276376	0.38068	0.00255015	0.0445715	1
Ncoa5	Q91W39	-14.7249	-15.4153	-0.690426	0.591195	0.00261741	0.0455971	1
Mek4b;Map3k4	Q8K4X6	-16.8916	-16.4583	0.433287	0.442446	0.00262863	0.0455971	1
Pkp2	E0CX59	-11.7783	-11.9463	-0.167911	0.19743	0.00263344	0.0455971	1
Ahsg	Q3UEK9	-10.5792	-11.0166	-0.437415	0.481673	0.00265393	0.0456751	1
Tns1	E9Q0S6	-13.033	-13.4212	-0.388191	0.513423	0.00265601	0.0456751	1
Rasal2	D3YUS5	-15.6849	-15.9032	-0.218335	0.251369	0.00266947	0.0456751	1
Epn2	F7CUV7	-16.3433	-15.6343	0.708988	0.848892	0.00267082	0.0456751	1
U2surp	Q6NV83-2	-13.2178	-13.4838	-0.26605	0.32944	0.0026815	0.0457172	1
Appl1	Q8K3H0	-14.629	-14.3033	0.325746	0.439429	0.00270954	0.0459726	1
Igsf11	D3Z6S7	-12.2177	-11.9456	0.272108	0.435781	0.00271303	0.0459726	1
Rtp3	B2RWS3	-14.0338	-13.3917	0.642064	0.959505	0.00274076	0.0463013	1
Cnot3	F6YBV1	-13.1222	-13.5007	-0.378542	0.500865	0.0027686	0.0464461	1
Pvr	Q91WP1	-11.9891	-12.4197	-0.430591	0.461265	0.00277114	0.0464461	1
Fam83h	Q148V8	-14.2073	-13.8281	0.37919	0.521905	0.00278884	0.0464461	1
Atxn2l	Q3TGG2	-14.4922	-14.0559	0.436298	0.594354	0.00279409	0.0464461	1
Ndrg1	Q545R3	-13.6895	-14.1215	-0.431994	0.607729	0.00279755	0.0464461	1
Prpf4b	C7G3P2	-11.437	-11.816	-0.379017	0.490813	0.00281052	0.0464461	1
Uhrf1bp1	B2KF50	-15.487	-15.0808	0.406181	0.561762	0.00281519	0.0464461	1
Znrf2	Q71FD5	-13.3672	-13.0088	0.358434	0.408256	0.00281618	0.0464461	1
Ash2l	D3YYA0	-14.0069	-14.2447	-0.237828	0.244925	0.00282472	0.0464491	1
Srsf2	Q62093	-9.61175	-9.93552	-0.323764	0.307865	0.00284596	0.0466603	1
Zkscan1	Q8BGS3-2	-13.6108	-13.9245	-0.313641	0.349298	0.00288476	0.046964	1
Cog3	Q3USH9	-12.3246	-12.6959	-0.37129	0.428027	0.00289959	0.046964	1
Klf15	Q9EPW2	-13.7944	-14.3726	-0.578222	0.43859	0.00290422	0.046964	1
	Q3TQI7	-10.2329	-10.5908	-0.357895	0.344759	0.0029043	0.046964	1
Larp1	Q6ZQ58	-9.78798	-10.0565	-0.268515	0.394863	0.00290673	0.046964	1
Gps1	G3UXW9	-13.416	-13.9987	-0.582673	0.618945	0.0029295	0.0470477	1
Kif13b	E9Q4K7	-14.0611	-13.6898	0.371278	0.483683	0.00293143	0.0470477	1
Cyp2c69	E9PXC3	-12.8112	-14.0653	-1.25414	1.30585	0.00294963	0.0470477	1
Sec63	Q8K2U5	-12.0501	-12.8187	-0.76864	0.917334	0.00295348	0.0470477	1
Cdk12	Q14AX6-2	-12.3324	-12.4842	-0.151772	0.192171	0.00295424	0.0470477	1
Mylk	B1B1A8	-13.0306	-12.556	0.474521	0.566642	0.0030253	0.0480418	1
Srrm2	Q8BTI8-2	-9.61187	-9.82113	-0.209254	0.280717	0.00304042	0.0481443	1
Gigyf2	G3UWR2	-11.6683	-12.0501	-0.381797	0.620472	0.00309924	0.0489362	1
Abcc2	Q8VI47	-13.3842	-13.7686	-0.384458	0.518527	0.00312075	0.0490709	1
Prrc2b	F7AYW2	-15.4181	-14.8117	0.606411	0.516025	0.00315085	0.0490709	1
Nedd4l	G3X9H8	-16.463	-16.1642	0.298765	0.401563	0.0031605	0.0490709	1
Srek1ip1	Q4V9W2	-11.9629	-11.6645	0.298456	0.385996	0.00316183	0.0490709	1
Tgm1	Q9JLF6	-10.2617	-10.4573	-0.195653	0.222666	0.00316804	0.0490709	1
Sec62	Q8CIK3	-16.2036	-15.6317	0.571925	0.69399	0.00316916	0.0490709	1
Polr2a	O08847	-14.8479	-14.2058	0.64213	0.793279	0.00316957	0.0490709	1
Ank3	Q9QXH1	-15.8347	-15.1346	0.700151	1.02329	0.00318154	0.0490886	1
Mavs	Q8VCF0	-13.993	-13.6558	0.337235	0.410815	0.00318838	0.0490886	1
Ass1;Gm5424	Q3UJ34	-12.2887	-12.596	-0.307327	0.313686	0.00322866	0.0495715	1
Ppp1r12a	Q9DBR7-2	-11.9336	-11.5087	0.424849	0.457059	0.00324194	0.0496384	1
Snap23	B0R030	-12.1105	-11.7806	0.329828	0.3568	0.00327518	0.0500094	1
Ints1	K3W4P2	-12.8764	-12.5708	0.305542	0.474559	0.00329848	0.0501037	1
Ssr3	Q3TS69	-9.52776	-9.96584	-0.438075	0.451922	0.00330193	0.0501037	1
Tlcd2	Q8VC26	-10.0382	-9.44633	0.591826	0.860752	0.00331459	0.0501037	1
Akap8l	Q3TLG2	-12.5567	-12.9248	-0.36815	0.511274	0.00332239	0.0501037	1
Tom1	Q561M4	-11.4772	-11.3416	0.135644	0.146833	0.00333016	0.0501037	1
Cobll1	B1AZ15;Q3UMF0-3	-11.7405	-11.3622	0.378299	0.342692	0.00334348	0.0501037	1
Fasn	Q3UHT6	-16.1514	-15.5239	0.627526	0.681724	0.00335607	0.0501037	1
Eif3b	Q8CIJ3	-14.8614	-15.2245	-0.363101	0.328763	0.00336136	0.0501037	1
Rbm6	Q3TPF1	-11.6431	-11.9311	-0.287981	0.276427	0.00336248	0.0501037	1
Gramd3	Q6PEM6	-15.0204	-14.3454	0.674912	0.941307	0.00338421	0.050149	1
Sh3pxd2a	O89032-3	-14.764	-14.5266	0.237396	0.291351	0.00338778	0.050149	1
Fam114a1	Q9D281	-12.7558	-13.0865	-0.330748	0.338555	0.00339824	0.050149	1
Tcof1	H3BL37	-12.1841	-12.3925	-0.208445	0.309463	0.00340162	0.050149	1
Arhgef12	F8VQN6	-13.9366	-13.6446	0.292045	0.275439	0.00343789	0.0503883	1
Lpin1	Q80XT6	-10.3277	-11.1589	-0.831139	1.01131	0.00344863	0.0503883	1
Dock5	Q91YL4	-13.3682	-13.148	0.220187	0.288986	0.00345665	0.0503883	1
Pum2	Q3UR91	-11.4677	-11.8179	-0.350163	0.434311	0.00347065	0.0503883	1
Arhgap17	E9QAJ9	-16.1381	-17.1173	-0.979144	0.794888	0.00347224	0.0503883	1
Arhgap17	E9QAJ9	-16.1381	-17.1173	-0.979144	0.794888	0.00347224	0.0503883	1
Taok1	B2RX66	-10.9776	-11.2751	-0.297596	0.313402	0.00352268	0.0506999	1
Hsd17b4	Q3UHW2	-13.0393	-12.6711	0.36816	0.52361	0.00353272	0.0506999	1
Hsd17b4	Q3UHW2	-13.0393	-12.6711	0.36816	0.52361	0.00353272	0.0506999	1
Cecr2	E9QA25	-13.4903	-13.7834	-0.293114	0.343571	0.00353463	0.0506999	1
Sos1	Q2M4G6	-16.1221	-15.7332	0.388902	0.400152	0.00354432	0.0506999	1
Arhgap12	S4R248	-15.3957	-14.8859	0.509807	0.6967	0.00354845	0.0506999	1
Znf750	Q8BH05	-12.7093	-13.0136	-0.304249	0.385487	0.0035833	0.0510666	1
Epb4.1l2;Epb41l2	B6ZHC7;Q80UE3	-13.3748	-13.7017	-0.32693	0.379659	0.00362299	0.0515002	1
Arhgap21	B7ZCJ0	-10.7036	-10.9041	-0.200489	0.212725	0.00365687	0.0517131	1
Hsp90b1	Q91V38	-11.631	-11.9077	-0.276671	0.358952	0.00366642	0.0517131	1
Efcab4a;Cracr2b	E9Q2F1	-13.8636	-14.2594	-0.395803	0.489767	0.00366872	0.0517131	1
Tet2	D0VLQ5	-13.5775	-13.857	-0.279546	0.407001	0.00368449	0.0517131	1
Tet2	D0VLQ5	-13.5775	-13.857	-0.279546	0.407001	0.00368449	0.0517131	1
Ddx51	Q6P9R1	-13.3901	-13.8696	-0.479526	0.719032	0.00369478	0.0517269	1
Tcf20	Q80U46	-13.1284	-13.4462	-0.317789	0.407317	0.0037429	0.052269	1
Ndrg3	Q544I1	-16.0965	-15.5439	0.552527	0.619191	0.00378654	0.0527458	1
Eppk1	Q8R0W0	-11.9574	-11.6421	0.31529	0.448214	0.00383082	0.0530907	1
Hnrnpul2;Arhgap26	Q00PI9	-11.9502	-12.2155	-0.265331	0.4079	0.00383831	0.0530907	1
Kmt2d	Q6PDK2	-14.4701	-14.711	-0.240987	0.321038	0.00384602	0.0530907	1
Fra10ac1	Q8BP78	-13.2341	-13.5746	-0.340477	0.264261	0.00385129	0.0530907	1
Nostrin	Q6WKZ7	-13.4243	-13.7474	-0.323105	0.476313	0.00385905	0.0530907	1
Rmdn3	Q3UJU9	-13.8713	-13.6588	0.212576	0.314605	0.00387108	0.0531246	1
Mtdh	Q80WJ7	-12.5664	-12.7439	-0.177503	0.184943	0.00391466	0.0535255	1
Crip2	Q4FJU3	-12.0716	-12.8472	-0.775622	1.18582	0.00391955	0.0535255	1
H1f0	Q8C1Y3	-12.518	-12.9291	-0.411194	0.594057	0.00395183	0.0537996	1
Svil	E9Q983	-13.6538	-13.0219	0.631885	0.952945	0.00395899	0.0537996	1
Pex1	Q5BL07-2	-14.6379	-14.1603	0.477542	0.630814	0.0039759	0.0538474	1
Amdhd1	Q9DBA8	-14.2399	-14.5043	-0.264476	0.300254	0.00398188	0.0538474	1
Sult3a1;Gm4794	Q059N0	-14.2705	-14.8151	-0.544618	0.643675	0.00399578	0.0539043	1
Taldo1	Q93092	-11.4951	-12.0784	-0.583363	0.880863	0.00401404	0.0540194	1
Zdhhc5	Q8VDZ4	-13.4674	-12.8889	0.578497	0.597589	0.00404338	0.0542828	1
Hdgfrp3	Q9JMG7	-12.5079	-12.877	-0.369153	0.389378	0.004082	0.0545184	1
Rlim	Q9WTV7	-13.4879	-13.6574	-0.169527	0.161345	0.00408627	0.0545184	1
Cgnl1	D3Z3H4	-14.021	-14.3718	-0.350872	0.566023	0.00409035	0.0545184	1
Psip1	Q05CD2	-10.4988	-10.8639	-0.365084	0.495511	0.00410039	0.0545215	1
Kifap3	Q3UZA5	-15.5366	-15.0555	0.481155	0.41219	0.00416965	0.055035	1
Plekha7	Q3UIL6-4	-13.7353	-13.491	0.244364	0.325377	0.00418745	0.055035	1
Synpo	Q3TA13	-15.0118	-14.6987	0.31314	0.384391	0.00419626	0.055035	1
Inadl	A2ADL9	-14.9842	-15.2467	-0.262505	0.277701	0.00419889	0.055035	1
Hist1h2bj;Hist1h2bk;Hist1h2bm;Hist1h2ba;Hist1h2br;LOC665622;Hist3h2ba;Hist1h2bp;Hist3h2bb;Hist1h2bc;Hist2h2bb;Hist2h2be;Hist1h2bh;Hist1h2bb;Hist1h2bf	A0JLV3	-12.3821	-12.683	-0.300932	0.488115	0.00420815	0.055035	1
Acaca	V9GWS1	-10.4029	-9.18274	1.2202	1.88324	0.00421103	0.055035	1
Srrt	Q99MR6-3	-11.0613	-11.3279	-0.266577	0.309715	0.00421409	0.055035	1
Tmpo	Q3TNH0;Q61033	-12.9108	-12.6561	0.254663	0.373109	0.00421823	0.055035	1
Srrm1	A2A8V9	-11.4345	-11.752	-0.317459	0.354828	0.00425735	0.0554154	1
Appl2	Q3TVI6	-13.9632	-14.3647	-0.401469	0.637418	0.0042813	0.0555646	1
Srrm2	Q8BTI8-2	-10.6858	-10.9295	-0.243761	0.246984	0.00428881	0.0555646	1
Bcar3	Q9QZK2-2	-13.0398	-12.7155	0.324363	0.430112	0.00433646	0.0560513	1
Rps15;Gm4775	D3YTQ9	-12.2293	-12.5931	-0.363842	0.365836	0.00435011	0.0560972	1
Ssfa2	A2AQD6	-13.9325	-13.5654	0.367088	0.329609	0.00441264	0.0566887	1
Cldn3	Q3TMQ3	-11.1584	-11.4785	-0.32014	0.40218	0.00443474	0.0566887	1
Hist1h1d;Hist1h1c	Q3U292	-13.2121	-14.1986	-0.986555	1.10647	0.00444604	0.0566887	1
Tmcc1	Q8K2V2	-14.4182	-14.0528	0.365357	0.443568	0.00446441	0.0566887	1
Tmcc1	Q8K2V2	-14.4182	-14.0528	0.365357	0.443568	0.00446441	0.0566887	1
Palld	K0BWC3	-12.7168	-12.9399	-0.223112	0.262842	0.00446673	0.0566887	1
Arid4a	B2RXT8	-11.7009	-11.9269	-0.226045	0.262173	0.00447158	0.0566887	1
Aak1	Q3UHJ0-2	-12.9348	-12.6835	0.251342	0.229405	0.00447757	0.0566887	1
Gap43	P06837	-13.8568	-14.297	-0.440231	0.499092	0.00449553	0.0567868	1
Sipa1l1	Q8C0T5-2	-13.6925	-13.4109	0.281621	0.369825	0.00450694	0.0568018	1
Araf;Raf1	P04627;Q99N73	-11.1756	-10.9036	0.272025	0.434712	0.00453024	0.0569663	1
Pbld1	K3W4L7	-13.7498	-13.9996	-0.249846	0.349634	0.00454187	0.0569836	1
Atg2b	Q80XK6-5	-15.5003	-15.0672	0.433087	0.444603	0.00457968	0.0572307	1
Reps1	F6R6F1	-15.765	-15.3649	0.400062	0.555095	0.00458216	0.0572307	1
Srrm2	Q8BTI8-2	-12.7986	-13.3577	-0.559105	0.641222	0.00461793	0.0575395	1
Gps1	G3UXW9	-12.0387	-12.32	-0.28129	0.432643	0.0046412	0.0575395	1
Foxk1	P42128	-11.5897	-12.0323	-0.442574	0.617211	0.00464911	0.0575395	1
Ctage5	Q3TZZ3	-11.9806	-11.5053	0.475302	0.415465	0.00465443	0.0575395	1
Abcb1a	P21447	-13.2329	-12.8893	0.343539	0.424324	0.00465865	0.0575395	1
Rbbp6	P97868-2	-11.6923	-11.9255	-0.233232	0.242509	0.00467631	0.0576295	1
Ranbp2	Q9ERU9	-16.7562	-16.2002	0.555997	0.477732	0.0047103	0.0578665	1
Gripap1	Q3TZ55	-12.8166	-13.2524	-0.435809	0.376135	0.00473175	0.0578665	1
Matr3	Q5BL18	-9.97862	-10.5521	-0.573468	0.768176	0.00473299	0.0578665	1
Stip1	Q3THQ5	-12.8435	-13.5145	-0.670953	0.941355	0.00473718	0.0578665	1
Atp11c	F6Q8D3	-9.34324	-9.56052	-0.217284	0.347778	0.00477925	0.0582216	1
Snta1	Q3UVD6	-16.7136	-16.1656	0.547937	0.689249	0.00480134	0.0582216	1
Mical3;Fam98c	D3YWV4;F7AR27	-15.1337	-14.6767	0.457023	0.642199	0.00480591	0.0582216	1
Zc3h13	E9Q784	-11.7131	-11.981	-0.267871	0.263121	0.004813	0.0582216	1
Tns1	E9Q0S6	-13.1934	-13.7537	-0.560312	0.81223	0.00481863	0.0582216	1
Nfic	Q3UHA6	-15.5495	-14.5801	0.969424	1.54623	0.00484099	0.0583649	1
Reps1	F6R6F1	-13.8332	-13.5242	0.308993	0.366782	0.00490831	0.0589713	1
Srrm2	Q8BTI8-2	-12.0997	-12.6136	-0.513886	0.626658	0.00491251	0.0589713	1
Prkaa1	Q3TUQ7	-11.9156	-11.6461	0.269509	0.379421	0.00492998	0.0590535	1
Rasip1	B9EK92	-12.2143	-12.9463	-0.731991	0.98408	0.00495186	0.0591881	1
Tbx3	Q4VA43	-14.3139	-14.6645	-0.350596	0.411741	0.00496491	0.0592167	1
Ei24	Q61070	-14.2614	-13.6317	0.629729	0.763738	0.00498255	0.0592998	1
Rgl3	Q3UYI5	-12.9851	-12.8181	0.167049	0.224711	0.00500976	0.0594963	1
Akt1s1	E9QKI5	-14.3654	-14.6722	-0.306867	0.409619	0.00503883	0.0596309	1
Ppp1r12c	F6XWD4	-13.4029	-13.9522	-0.549302	0.73354	0.00504256	0.0596309	1
Bclaf1	Q3UDL9	-15.0671	-15.5026	-0.435462	0.394375	0.00506373	0.0597542	1
Tapbp	Q5XW50	-15.7097	-15.2831	0.426634	0.605133	0.00507948	0.0598131	1
Taf3;Zfp831	A2ASY0	-12.5798	-12.769	-0.189259	0.263556	0.00510608	0.0599992	1
Mtfr1l	Q9CWE0	-10.4213	-10.1539	0.267382	0.333332	0.0051402	0.0602726	1
Rsf1	E9PWW9	-14.1569	-14.464	-0.307035	0.501804	0.00517017	0.0603083	1
Nadk	A2A9P0	-15.2848	-14.7234	0.561432	0.609263	0.00517543	0.0603083	1
Sos1	Q2M4G6	-13.8385	-13.4887	0.349736	0.30092	0.00518133	0.0603083	1
Rrbp1	A2AVJ7	-12.8715	-13.7095	-0.838015	0.983373	0.00518665	0.0603083	1
Golga4	Q3T9U0	-13.4706	-13.2528	0.21774	0.304836	0.00522927	0.060677	1
Nedd4l	G3X9H8	-14.4505	-13.827	0.62345	0.620988	0.0052614	0.0607769	1
Cdc42bpb	B2RQQ7	-15.6136	-15.3529	0.260678	0.337574	0.00526677	0.0607769	1
Mgrn1	Q9D074	-12.6351	-12.8513	-0.216161	0.233872	0.00527069	0.0607769	1
Eif5b	Q05D44	-13.475	-13.7585	-0.283516	0.423543	0.00532022	0.0612211	1
Rpl13	Q5RKP3	-12.9363	-13.1465	-0.210177	0.198555	0.00533662	0.0612537	1
Stbd1	Q147V6	-12.4526	-12.8985	-0.445887	0.479131	0.00534665	0.0612537	1
Foxa1	P35582	-12.4471	-12.8189	-0.371737	0.553862	0.00535612	0.0612537	1
Csf1r	Q3U4N8	-15.4895	-15.2781	0.211389	0.209856	0.00536976	0.0612836	1
Yap1	P46938-2	-15.2962	-15.0837	0.212553	0.198773	0.00540344	0.0614817	1
Dhrs7b	I7DM66	-12.0085	-12.2853	-0.27683	0.388514	0.00543073	0.0614817	1
Slc6a13	Q8VC78	-15.6047	-15.0741	0.53061	0.629162	0.00544001	0.0614817	1
Flna	B7FAV1	-14.4599	-14.0996	0.360325	0.361189	0.00544398	0.0614817	1
Bag3	A6H663	-13.1413	-12.9749	0.166442	0.181227	0.00544571	0.0614817	1
Arhgef11	E9Q0A3	-12.758	-12.9951	-0.237165	0.254851	0.00545349	0.0614817	1
Clip2;mKIAA0291	Q9Z0H8-2	-15.8776	-16.0534	-0.175849	0.223805	0.00546675	0.0615065	1
Bnip2	Q91VL0	-12.5722	-12.2773	0.294846	0.38638	0.00551081	0.061877	1
Bnip3l	Q91Z78	-13.1395	-12.8272	0.312326	0.409469	0.00554219	0.0620288	1
Dtd1	Q9DD18	-13.4014	-13.7062	-0.304758	0.346521	0.00554666	0.0620288	1
Stk11	Q9WTK7-2	-12.4643	-12.1128	0.351516	0.438396	0.00562935	0.0628249	1
Slc6a13	Q8VC78	-10.6947	-10.2354	0.45936	0.514529	0.00564154	0.0628249	1
Gm9825;Rnps1	J3QK23	-12.4379	-12.7663	-0.328348	0.38404	0.00565176	0.0628249	1
Ep400	Q8CHI8-5	-13.3811	-13.7391	-0.357949	0.468604	0.00568306	0.0630468	1
Hnrnpc	Q9Z204-2	-11.5192	-11.7228	-0.203605	0.262924	0.00571928	0.0632408	1
Ahctf1	Q8CJF7	-15.3512	-14.9771	0.374048	0.432349	0.0057233	0.0632408	1
Tgfb1i1	E9PYQ1	-11.1784	-11.4984	-0.319917	0.340912	0.00574179	0.0633191	1
Eef1d	D3YUQ9	-9.81845	-10.1291	-0.310666	0.414803	0.00579378	0.063766	1
Lima1	Q8C7S2	-10.9097	-10.6911	0.218616	0.327793	0.00580582	0.0637722	1
Mia3	Q8BI84	-13.9569	-14.2684	-0.311496	0.468371	0.00584806	0.064054	1
Gigyf2	G3UWR2	-11.4722	-11.2446	0.227684	0.26598	0.00585453	0.064054	1
Zc3h13	E9Q784	-11.4612	-11.8346	-0.373393	0.350508	0.0058858	0.0641134	1
Dock9	E9QMR2	-12.7154	-12.3343	0.381141	0.330827	0.00589415	0.0641134	1
Evl	Q6PB99	-14.6076	-15.2288	-0.621146	0.89849	0.00590136	0.0641134	1
Rps27a;Uba52;Ubc;Gm1821;Kxd1;Ubb;Gm5239;Gm7808	Q642L7	-13.6701	-13.4462	0.223875	0.34381	0.00590724	0.0641134	1
Rlf	Q3V1H6	-13.9538	-14.2184	-0.264566	0.370433	0.00592076	0.0641134	1
Tcf20	Q80U46	-11.7173	-12.1167	-0.399313	0.555284	0.00592916	0.0641134	1
Prkd3	D3Z6I0	-13.6183	-13.7928	-0.1745	0.246218	0.00596041	0.0643261	1
8030462N17Rik	Q0VAW6	-11.643	-11.8248	-0.181742	0.209032	0.00597661	0.0643759	1
Atp2b1	Q3TSK3	-12.0638	-12.3824	-0.31865	0.395859	0.00601359	0.064566	1
Dock9	E9QMR2	-14.0871	-13.7437	0.343379	0.521572	0.00602685	0.064566	1
Ncoa2	Q8BN74	-10.9759	-11.1954	-0.219547	0.248246	0.0060291	0.064566	1
Ralgapa1	B7ZNA3	-14.0983	-14.6033	-0.505047	0.753542	0.00606779	0.0648554	1
Ctnna1;Ctnna2	Q6NV50	-10.8937	-10.6709	0.222824	0.358478	0.00608182	0.0648805	1
Dak	Q3UTZ4	-14.085	-13.7705	0.314517	0.453279	0.00611903	0.0650418	1
Srrm2	Q8BTI8-2	-13.6223	-14.0601	-0.437845	0.454856	0.00612317	0.0650418	1
Epb4.1;Epb41	A2A839;Q3UH12	-13.446	-12.9855	0.460551	0.476688	0.00613205	0.0650418	1
Wdr20	Q3ULP2	-14.0208	-13.6779	0.34293	0.378164	0.00614877	0.0650949	1
Snx17	Q8BVL3	-11.0444	-11.3747	-0.330259	0.442262	0.00617167	0.0651197	1
Smarcc2	Q3UID0	-11.5811	-11.8871	-0.305995	0.430427	0.00617454	0.0651197	1
Smarca2	Q3UHL2	-11.8057	-12.0626	-0.256866	0.239942	0.0062165	0.0653908	1
Srrm2	Q8BTI8-2	-13.9874	-14.3508	-0.363378	0.571946	0.00622378	0.0653908	1
Pard3	E0CZE2	-14.4396	-14.1577	0.281912	0.296457	0.00625501	0.065486	1
Avpr1a	Q3UEE1	-15.4945	-15.2293	0.265193	0.415962	0.0062564	0.065486	1
Thrap3	Q569Z6	-11.9075	-12.2033	-0.29587	0.393042	0.00628857	0.065699	1
Sh3pxd2a	O89032-3	-13.0527	-12.6918	0.360847	0.416341	0.00632268	0.0658519	1
Gps1	G3UXW9	-13.4468	-13.937	-0.490211	0.602061	0.00633109	0.0658519	1
Fnip1	Q68FD7	-13.2575	-13.7668	-0.509304	0.649877	0.00633874	0.0658519	1
Ctnnd1	G3X9V2	-15.445	-15.8752	-0.43019	0.362399	0.00637141	0.0660677	1
Cxadr	P97792	-14.2778	-14.0485	0.229271	0.326148	0.00639546	0.0661936	1
Arfgap2	Q99K28	-13.2925	-12.9483	0.34418	0.369881	0.00645657	0.0667019	1
Pde3b	E9QLQ3	-15.0455	-14.6902	0.3553	0.353021	0.0064755	0.0667734	1
Ahsg	Q3UEK9	-9.34808	-9.69496	-0.34688	0.351153	0.00652142	0.0671224	1
Epb4.1l2	B6ZHC7	-13.8136	-13.5618	0.251768	0.337055	0.00656795	0.0672451	1
Plekhf2	Q91WB4	-13.7592	-14.1857	-0.426468	0.710638	0.00658096	0.0672451	1
Mink1	Q9JM52-2	-12.6808	-12.3869	0.29395	0.404187	0.00658102	0.0672451	1
Zfp652;Znf652	F2Z3V9	-14.777	-14.4561	0.320857	0.40521	0.00658174	0.0672451	1
Fnbp1	A2AQ43	-13.6386	-14.0693	-0.430694	0.606139	0.00660476	0.0673121	1
Rhpn2	Q497Z4	-16.267	-15.7464	0.520614	0.518018	0.00661253	0.0673121	1
Senp3	Q9EP97	-11.7339	-11.9902	-0.256274	0.344475	0.00664602	0.0674884	1
Akt1s1	E9QKI5	-13.4709	-13.7578	-0.286976	0.412723	0.00667496	0.0674884	1
Nipbl	Q6KCD5-2	-14.5032	-14.8091	-0.30599	0.45549	0.00668422	0.0674884	1
Abi1	Q3UBL3	-15.2163	-14.2118	1.0045	1.42962	0.00668707	0.0674884	1
Hdlbp	Q3V1M8	-12.412	-12.6857	-0.273709	0.314717	0.00669056	0.0674884	1
Phactr4	Q501J7-2	-13.8772	-13.5228	0.354476	0.363813	0.0067367	0.0678308	1
Nop56	A2APD7	-10.3616	-10.4617	-0.100069	0.0924453	0.00685875	0.0687885	1
Wipf3	D3Z5R4	-13.3173	-12.9489	0.368403	0.477017	0.00686722	0.0687885	1
Nostrin	Q6WKZ7	-15.2105	-15.5595	-0.348994	0.425942	0.00687892	0.0687885	1
Svil	E9Q983	-13.8337	-13.189	0.644711	0.93639	0.00688132	0.0687885	1
Shroom1	D3Z3D5	-12.9398	-12.6012	0.33852	0.38765	0.00691252	0.0689763	1
Rrbp1	A2AVJ7	-13.1655	-13.6564	-0.490857	0.589422	0.00694835	0.0690476	1
Rbmxl1;Rbmx	Q91VM5	-9.99185	-10.1676	-0.175761	0.187882	0.00694956	0.0690476	1
Pdlim5	Q2Q7P0	-14.8247	-14.343	0.481709	0.634173	0.00695694	0.0690476	1
Lipe	E9Q4M2	-13.672	-13.221	0.451073	0.481971	0.00703175	0.0695619	1
Rbbp6	P97868-2	-13.1459	-13.4838	-0.33794	0.464657	0.00703379	0.0695619	1
Pold3	Q3TS65	-11.9161	-12.074	-0.157945	0.235081	0.00707939	0.0695769	1
Kiaa1598	Q8K2Q9	-12.4621	-12.6795	-0.217378	0.356316	0.00707969	0.0695769	1
Dlc1	Q9R0Z9-2	-13.9234	-14.2404	-0.31694	0.505258	0.0070808	0.0695769	1
Sh3pxd2a	O89032-3	-14.3158	-14.0895	0.226259	0.250649	0.00708538	0.0695769	1
Dpf2	Q1RLL2	-12.4573	-12.9141	-0.456755	0.707142	0.00710298	0.0696268	1
Epb4.1l1;Epb41l1	A2AUK6	-13.3803	-12.9924	0.387912	0.444164	0.00714784	0.0699432	1
Zc3h13	E9Q784	-11.661	-11.901	-0.240031	0.196685	0.00719986	0.0699519	1
Map7	E9QMU3	-13.3205	-13.7667	-0.446283	0.666222	0.00720871	0.0699519	1
Bmp2k	Q91Z96	-13.1224	-12.5097	0.612737	0.580975	0.00721368	0.0699519	1
Srrt	Q99MR6-3	-8.67351	-8.85153	-0.178021	0.216959	0.00721632	0.0699519	1
Srrm1	A2A8V9	-10.0195	-10.2556	-0.2361	0.338756	0.00721826	0.0699519	1
Kdm5c	P41230-3	-13.0198	-13.1782	-0.15843	0.207758	0.00722425	0.0699519	1
Map3k7	A2AP93	-14.2556	-14.0439	0.211715	0.18121	0.0072537	0.0701149	1
Jmy	Q9QXM1-3	-12.898	-13.0757	-0.177748	0.208256	0.00727441	0.0701494	1
Parp3	Q8BHN6	-13.9045	-13.2371	0.667414	1.00272	0.00728252	0.0701494	1
Hectd1	F8WIE5	-12.1697	-12.3942	-0.22454	0.225149	0.00730399	0.0702345	1
Tgoln1;Tgoln2	Q4FJY3	-10.1214	-9.81634	0.305056	0.335202	0.0073371	0.0704311	1
Ddx21	Q9CWZ5	-14.8825	-15.3069	-0.424404	0.287904	0.00739627	0.0708623	1
Tmem115	Q543Y8	-13.9161	-13.6748	0.241308	0.263528	0.00742027	0.0708623	1
Tmem115	Q543Y8	-13.9161	-13.6748	0.241308	0.263528	0.00742027	0.0708623	1
Fgd6	Q69ZL1	-13.64	-13.9806	-0.340555	0.390904	0.00744334	0.070901	1
Atg16l1	Q3TQX8	-13.72	-13.3686	0.35139	0.436889	0.00745115	0.070901	1
Slc7a2	E9QJY0	-12.5761	-13.4726	-0.896515	1.59322	0.00751331	0.070901	1
Srrm2	Q8BTI8-2	-13.5675	-13.9104	-0.342897	0.487597	0.0075235	0.070901	1
Atxn2	F6U2C2	-15.5294	-14.8681	0.661245	0.703822	0.00754031	0.070901	1
Senp3	Q9EP97	-13.531	-13.3376	0.193436	0.293784	0.00754425	0.070901	1
Ell2	Q3TSL9	-14.1114	-14.5038	-0.39247	0.421239	0.00754735	0.070901	1
Ulk3	Q3U3Q1	-13.6533	-13.8407	-0.187384	0.271979	0.00754906	0.070901	1
Crtc2	Q9D682	-13.6013	-13.8543	-0.253005	0.339049	0.00756104	0.070901	1
Cobll1	B1AZ15;Q3UMF0-3	-11.6755	-11.1183	0.557228	0.463016	0.00756373	0.070901	1
Ep400	Q8CHI8-5	-13.1527	-13.5999	-0.447185	0.4195	0.00756891	0.070901	1
Srrm1	A2A8V9	-12.264	-12.5537	-0.289662	0.379257	0.0075774	0.070901	1
Ppig	A2AR02	-12.1542	-12.3849	-0.230679	0.268224	0.00763484	0.0712414	1
Fam160b1	Q8CDM8-2	-15.2066	-14.8653	0.34124	0.401403	0.00763942	0.0712414	1
Sorbs2	Q3UTJ2-2	-12.7125	-12.9447	-0.232128	0.304332	0.00768751	0.0715698	1
Htatsf1	Q8BGC0	-11.3029	-11.6446	-0.34166	0.475541	0.00771491	0.0717048	1
Copa	Q8BTF0	-13.0415	-13.4462	-0.404745	0.540579	0.00775314	0.0719398	1
Rprd2	Q6NXI6-2	-12.5227	-12.9168	-0.394172	0.52007	0.00777658	0.0719433	1
Srrm2	Q8BTI8-2	-13.1302	-13.307	-0.17688	0.191225	0.00778623	0.0719433	1
Rasgrp2	Q9QUG9	-14.591	-14.1617	0.429277	0.497585	0.00779234	0.0719433	1
Arhgef12	F8VQN6	-14.6474	-14.2829	0.364457	0.556642	0.00786426	0.0724868	1
Scrib	F6RIN9	-13.8658	-13.6273	0.238475	0.203658	0.00791366	0.0728214	1
Atad3a;Atad3	V9GWS5	-13.4643	-13.7373	-0.272943	0.425762	0.00795126	0.0730465	1
Srrm2	Q8BTI8-2	-14.116	-14.2944	-0.178364	0.246513	0.00799589	0.0732999	1
Ehhadh	Q9R0Z4	-12.2354	-12.0076	0.227884	0.32341	0.00800523	0.0732999	1
Tjp2	Q9Z0U1	-11.7619	-11.9379	-0.176078	0.260873	0.00804403	0.0734192	1
Mcm2	Q3UK39	-14.4142	-14.865	-0.450797	0.731419	0.00805673	0.0734192	1
Ncor1	E9Q2B2	-10.9267	-11.2212	-0.294507	0.415791	0.00805788	0.0734192	1
Fam83h	Q148V8	-12.5155	-12.1703	0.345225	0.533814	0.00809915	0.0734829	1
Phldb1	F6RUK9	-15.3579	-15.7821	-0.424175	0.663976	0.00811843	0.0734829	1
Srrm1	A2A8V9	-12.8753	-13.1784	-0.303035	0.438912	0.00812117	0.0734829	1
Plekhm1	Q7TSI1	-14.9031	-14.7039	0.199156	0.333969	0.00812878	0.0734829	1
Hsdl2	Q99JH2	-13.6711	-13.8019	-0.130811	0.205651	0.00813098	0.0734829	1
Ptpn12	P35831	-11.5667	-11.9823	-0.415542	0.66499	0.00815674	0.073596	1
Top2b	Q64511	-16.0039	-15.3978	0.606096	0.804434	0.00818886	0.0737661	1
Arhgap21	B7ZCJ0	-15.0613	-14.7252	0.336097	0.537299	0.00825608	0.0741786	1
Srek1	Q8BZX4	-13.0741	-13.7587	-0.684595	1.06525	0.00826374	0.0741786	1
Gpatch8	A2A6A1	-14.2782	-14.8042	-0.525932	0.603597	0.00827469	0.0741786	1
Hadh	Q61425	-13.7747	-13.3352	0.439532	0.445912	0.00837129	0.0749237	1
Ptprg	Q3UND4	-13.1478	-13.8499	-0.70213	0.934022	0.00838847	0.0749333	1
Als2	Q920R0-2	-12.7762	-12.6086	0.167641	0.177863	0.00839932	0.0749333	1
Cobll1	B1AZ15;Q3UMF0-3	-13.7525	-13.3549	0.397581	0.672529	0.00843646	0.075144	1
Ppm1k	B9EHW0	-15.0175	-15.3907	-0.373186	0.534672	0.00849934	0.0755829	1
Hnrnpul2	Q00PI9	-9.46293	-9.86602	-0.403096	0.667433	0.0085163	0.0756128	1
Srsf2	Q62093	-8.38385	-8.65661	-0.272761	0.431477	0.0085534	0.0756708	1
Plec	Q9QXS1-3	-14.4504	-13.9589	0.491531	0.667219	0.00855534	0.0756708	1
1110037F02Rik;Kiaa1429	E9PZY8	-11.6437	-11.8314	-0.187769	0.255305	0.00856368	0.0756708	1
Sfr1	E3WH30	-9.70558	-9.9328	-0.227213	0.290355	0.00859671	0.0758421	1
Pcnp	D3YWA4	-14.4779	-14.0052	0.472692	0.387957	0.00863854	0.0759092	1
Arhgap32	I7HFI3	-14.2289	-14.4213	-0.192438	0.176094	0.00864509	0.0759092	1
Top2b	Q64511	-13.3539	-13.6842	-0.330344	0.419237	0.00864529	0.0759092	1
Hbs1l	Q3UJ02	-12.37	-12.184	0.18601	0.21054	0.00865942	0.0759133	1
Bcas3	F7C0F2	-14.0067	-14.3029	-0.296195	0.251503	0.00869031	0.0760641	1
Acin1	F6RJ39	-14.3336	-14.0767	0.256889	0.35329	0.00874106	0.0763881	1
Dab2ip	Q52KF5	-11.6124	-11.9603	-0.347869	0.494933	0.00880221	0.0765469	1
Hnrnpul2	Q00PI9	-11.4094	-11.6975	-0.288114	0.373637	0.00881401	0.0765469	1
Agfg1	Q8K2K6-3	-13.2258	-12.7678	0.457954	0.45985	0.00881638	0.0765469	1
Plekha7	Q3UIL6-4	-14.9217	-14.7139	0.207826	0.231138	0.0088233	0.0765469	1
Cpne3	Q3UJS6	-15.0599	-14.591	0.46887	0.403469	0.0088281	0.0765469	1
Usp10	P52479	-13.3039	-12.8975	0.406398	0.506784	0.00884995	0.0766169	1
Shroom2;Shroom3	A7TU71;E9QMY5	-11.6757	-11.5584	0.11733	0.133956	0.00886729	0.0766475	1
Ncor1	E9Q2B2	-13.383	-13.0914	0.291562	0.28951	0.00890068	0.0768167	1
Tcf20	Q80U46	-12.7532	-13.1427	-0.389441	0.459675	0.00891815	0.0768482	1
Hnrnpc	Q9Z204-2	-10.2239	-10.495	-0.271094	0.393204	0.00894603	0.0769062	1
Cdk13	Q69ZA1-2	-15.446	-15.6188	-0.172792	0.221966	0.00895547	0.0769062	1
Mllt4	E9Q852	-14.5994	-13.7152	0.884254	1.44025	0.0089775	0.0769062	1
Zfp318;Znf318	B0V2M3	-13.9411	-14.2093	-0.268166	0.281325	0.00898023	0.0769062	1
Clcc1	A2AEM2	-11.9859	-12.3757	-0.389805	0.610805	0.00899821	0.0769416	1
Hspg2	Q3UHH3	-12.7414	-14.9983	-2.25694	3.19004	0.00908707	0.0775821	1
Prrc2c	S4R294	-15.3328	-15.7017	-0.368923	0.532722	0.009102	0.0775904	1
Atf2	Q3US39	-14.2768	-14.6287	-0.35183	0.513276	0.00915496	0.0779223	1
Tmpo	Q3TNH0;Q61033	-12.3875	-12.098	0.289446	0.384083	0.00917932	0.0780102	1
Ankib1	B2RX15	-11.6316	-11.8982	-0.266668	0.317442	0.00923737	0.0783599	1
Lpin2	Q3UWC4	-13.5741	-14.0219	-0.447762	0.500443	0.00925302	0.0783599	1
Nr3c1	E9Q310	-10.872	-11.0893	-0.217267	0.260504	0.00926276	0.0783599	1
Nipbl	Q6KCD5-2	-13.9783	-14.2505	-0.272213	0.274019	0.0092822	0.078405	1
Rin3	Q3U332	-15.8735	-15.6013	0.272261	0.430322	0.00930685	0.0784939	1
Lmo7	B7ZN52	-13.4243	-13.5582	-0.133835	0.15153	0.00932836	0.0785561	1
Mcc	G3UW40	-13.8393	-14.211	-0.371717	0.413228	0.00939903	0.0785874	1
Srrm2	Q8BTI8-2	-12.8864	-13.3494	-0.463016	0.56218	0.00940479	0.0785874	1
Dlc1	Q9R0Z9-2	-14.7799	-14.4356	0.344349	0.430446	0.00940861	0.0785874	1
Bcl9l	Q67FY2	-12.6848	-13.1425	-0.45763	0.394752	0.00941351	0.0785874	1
Htatsf1	Q8BGC0	-13.8466	-14.0444	-0.197868	0.214776	0.00941679	0.0785874	1
Mat2b	Q99LB6-2	-13.1158	-13.404	-0.28821	0.403347	0.00944721	0.0785874	1
Eif2ak2	Q91YN2	-14.5624	-14.822	-0.25966	0.233566	0.0094495	0.0785874	1
Zbtb21	Q8R0A4	-11.9569	-12.2736	-0.316748	0.418454	0.00945927	0.0785874	1
U2surp	Q6NV83-2	-12.202	-12.4082	-0.206215	0.273629	0.00945933	0.0785874	1
Akr1a1	B1AXW3	-14.3067	-14.5713	-0.264679	0.305568	0.00948743	0.0785994	1
Pde4c	Q3UEI1-2	-14.3037	-13.8781	0.425647	0.516163	0.00948906	0.0785994	1
Tbc1d25	S4R2S6	-14.5728	-14.1189	0.453935	0.717299	0.00951175	0.0786701	1
Srrm2	Q8BTI8-2	-12.8076	-13.3015	-0.493909	0.70305	0.00958107	0.0789644	1
Smarcc2	Q3UID0	-10.9648	-11.3177	-0.35286	0.619595	0.00958447	0.0789644	1
Slco1a4	Q9EP96	-11.3573	-10.8415	0.515712	0.722192	0.0095904	0.0789644	1
Iws1	Q8C1D8	-13.2983	-13.571	-0.272666	0.367146	0.0096049	0.0789644	1
Cyb5b	Q3TN44	-14.0323	-13.7451	0.287236	0.349643	0.00963101	0.0789644	1
Camkk2	Q8C078-2	-13.9274	-14.2141	-0.286679	0.289885	0.00963257	0.0789644	1
Mbd3	D3YTR5	-13.239	-13.574	-0.335061	0.309698	0.00966718	0.0789852	1
Rsrc2	Q922F2	-13.9954	-14.2835	-0.288087	0.400446	0.00966844	0.0789852	1
Dbi	Q548W7	-15.3398	-15.8387	-0.49888	0.744348	0.00967849	0.0789852	1
Etfa	Q99LC5	-13.2671	-13.1645	0.102603	0.165524	0.00969196	0.0789852	1
Pkp4	Q3UIX3	-14.0662	-13.8291	0.237038	0.378017	0.00974718	0.0791638	1
Gcfc2	S4R198	-15.8496	-16.3012	-0.451542	0.586071	0.00975545	0.0791638	1
Kdm2a	H3BLD4	-12.6745	-12.9048	-0.230347	0.343472	0.0097566	0.0791638	1
Ahnak	E9Q616	-13.071	-12.8531	0.217891	0.19759	0.00978822	0.0793045	1
Eif4b	Q3TDD8	-12.7222	-13.6318	-0.909628	0.895019	0.00983084	0.0795339	1
Wac	E9Q4Y9	-12.1493	-12.3561	-0.206748	0.231379	0.00986575	0.0797003	1
Clasrp	Q71RY3	-11.9207	-11.646	0.274732	0.383441	0.00991597	0.0798694	1
Snrk	A0AUN3	-12.8636	-13.0561	-0.192514	0.274838	0.00993738	0.0798694	1
Lrba	E9Q3Y4	-12.4861	-12.2676	0.2185	0.239904	0.00993874	0.0798694	1
Gm15800	E9PX61	-15.1325	-15.4087	-0.27619	0.339449	0.00996112	0.0798694	1
Rfx1	Q3V383	-13.3952	-13.8861	-0.490957	0.628911	0.0099705	0.0798694	1
Copb2	O55029	-14.0393	-13.6126	0.426722	0.670463	0.0099729	0.0798694	1
Cdc23	Q3TEF0	-15.1842	-15.5151	-0.330882	0.52433	0.0100019	0.079986	1
Mettl22	D3Z0D7	-12.8756	-13.049	-0.173462	0.249962	0.0100541	0.0802608	1
Ctnnd1	G3X9V2	-10.7594	-10.9546	-0.195258	0.329031	0.0100651	0.0802608	1
Usp24	E9PV45	-11.811	-11.6297	0.18131	0.254566	0.0100838	0.0802946	1
Rcsd1	Q3UZA1-2	-13.7369	-14.0853	-0.348424	0.628068	0.0103286	0.0820139	1
Plin5	Q8BVZ1-2	-13.8448	-14.3701	-0.525308	0.763728	0.0103292	0.0820139	1
Nudc	O35685	-12.0675	-12.5211	-0.4536	0.642278	0.0103569	0.0821161	1
Arid5b	Q8BM75-2	-16.0738	-16.3542	-0.280384	0.294051	0.0103911	0.0822701	1
Ampd2	A2AE27	-13.0096	-13.4139	-0.404259	0.582368	0.0104193	0.0823763	1
Esrp2	Q3TH23	-13.0917	-13.3022	-0.210494	0.195975	0.0104722	0.0826231	1
Ppfibp2	G3X957	-11.7105	-11.5471	0.163431	0.171463	0.0104803	0.0826231	1
Cdc42ep4	Q3TH99	-15.4055	-14.7362	0.669342	0.669669	0.0105195	0.0827516	1
Sh3pxd2a	O89032-3	-15.5394	-14.9584	0.580987	1.05656	0.0105263	0.0827516	1
2009-09-01	Q80UG5	-12.5465	-12.8933	-0.34681	0.376304	0.0105625	0.0829188	1
Dpysl3	E9PWE8	-10.2155	-10.5838	-0.368238	0.521896	0.0105974	0.0830627	1
Lima1	Q8C7S2	-12.3243	-12.623	-0.298698	0.373827	0.0106107	0.0830627	1
Tmcc1	Q8K2V2	-11.6222	-11.2938	0.328451	0.351504	0.0106344	0.0831309	1
Nmt1	Q3UJC3	-10.4992	-10.2696	0.229533	0.325032	0.0107075	0.0835652	1
Foxk1	P42128	-12.2571	-12.0285	0.228617	0.337135	0.0107243	0.0835652	1
Ahnak	E9Q616	-13.3699	-13.6006	-0.230634	0.330556	0.0107351	0.0835652	1
Erbb3	Q61526	-13.1525	-12.8896	0.262898	0.353744	0.0108054	0.0839952	1
Slc10a1	O08705	-11.8841	-11.6286	0.255494	0.344462	0.0108374	0.0841216	1
Bnip3	O55003	-12.1437	-11.7668	0.37684	0.386005	0.0108683	0.0841216	1
Cul3;mKIAA0617	Q9CTE0	-13.3059	-13.0799	0.226015	0.390138	0.010873	0.0841216	1
Iqgap2	B9EKK3	-14.2778	-14.566	-0.288253	0.378524	0.0108898	0.0841216	1
Cdc42bpa	F6S5Z6	-14.2146	-13.937	0.277672	0.368814	0.0109013	0.0841216	1
Cbx3	D3Z313	-9.47552	-9.67464	-0.199122	0.231734	0.0109125	0.0841216	1
Tom1	Q561M4	-12.6212	-12.9935	-0.372261	0.488987	0.0109376	0.0841333	1
Dmtn	Q3UEW2	-13.684	-13.8662	-0.182165	0.322576	0.0109572	0.0841333	1
Tmem230	Q8CIB6	-11.1626	-10.9147	0.247892	0.289838	0.0109594	0.0841333	1
Pkp2	E0CX59	-13.5788	-14.1156	-0.536788	0.916104	0.0109882	0.0842379	1
Tjp2	Q9Z0U1	-13.0561	-13.4898	-0.433644	0.613469	0.0110051	0.0842509	1
Pitpnc1	Q8K165	-12.6696	-12.4193	0.25033	0.318034	0.0110351	0.0843649	1
Papd5	B7ZMU2	-15.9952	-15.6598	0.335366	0.399577	0.0110545	0.0843967	1
Rictor	Q6QI06	-14.4453	-14.7422	-0.296987	0.28524	0.0111088	0.0846951	1
Hbs1l	Q3UJ02	-10.5856	-10.3094	0.276181	0.211319	0.011218	0.0851873	1
Lysmd1	A6H624	-14.9283	-14.6971	0.231222	0.350967	0.011235	0.0851873	1
Prkra	Q9WTX2	-10.7164	-10.4962	0.220148	0.277308	0.0112375	0.0851873	1
Ppp4r2	Q0VGB7	-15.6777	-15.0981	0.57965	0.92801	0.0112442	0.0851873	1
Dmxl1	F8WGX5	-13.36	-13.5648	-0.204879	0.301384	0.01125	0.0851873	1
Kmt2d	Q6PDK2	-14.2583	-14.6101	-0.351827	0.502004	0.0113105	0.0855293	1
Gpatch8	A2A6A1	-13.4576	-13.8533	-0.395752	0.607898	0.0114027	0.086109	1
Arhgap31	B2RSI0	-13.677	-14.1288	-0.451777	0.568441	0.0114591	0.0864178	1
Dbnl	Q62418-3	-13.9783	-13.3992	0.579077	0.702497	0.0115092	0.0866203	1
Tnks1bp1	B9EKJ7	-14.2326	-13.6177	0.614994	0.723559	0.0115172	0.0866203	1
Arhgap42	B2RQE8	-13.6712	-13.4692	0.202012	0.22893	0.0116159	0.0868542	1
Tppp	Q3URG1	-11.7151	-12.1005	-0.385349	0.331361	0.0116268	0.0868542	1
Pald1	B2RQ13	-16.6851	-16.3826	0.302501	0.309641	0.0116307	0.0868542	1
Phf10	K4DI61	-15.8706	-16.0888	-0.218148	0.209249	0.0116393	0.0868542	1
Ctage5	Q3TZZ3	-13.8619	-13.5539	0.30806	0.475224	0.0116394	0.0868542	1
Pikfyve	D3Z5N5	-13.9706	-13.6091	0.361551	0.493715	0.0116573	0.0868542	1
Phf20l1	Q6P7V2	-13.9647	-14.2732	-0.308554	0.291872	0.0116645	0.0868542	1
Ccnk	Q3U3M5	-10.6741	-10.9177	-0.243641	0.272455	0.0116965	0.0868542	1
Ctr9	Q62018-3	-13.779	-13.9951	-0.216112	0.25331	0.0117031	0.0868542	1
Tex2	B1ATR2	-13.5691	-13.2395	0.329687	0.342294	0.0117054	0.0868542	1
Gphn	A0JNY3	-16.2572	-15.8129	0.44424	0.809703	0.0117416	0.0868542	1
Fgd6	Q69ZL1	-14.0161	-14.6193	-0.60313	0.892204	0.0117502	0.0868542	1
Srrm1	A2A8V9	-11.0696	-11.3407	-0.271126	0.278057	0.0117514	0.0868542	1
Slu7	Q8R3A1	-10.8192	-11.0238	-0.204567	0.203788	0.0117841	0.0869307	1
Ethe1	Q9DCM0	-12.7556	-12.5487	0.206898	0.345386	0.0117931	0.0869307	1
Zc3hc1	H3BKM2	-15.0185	-14.4561	0.562395	0.960204	0.0118234	0.0870387	1
mKIAA0024;Ptdss1	Q6A0E5	-11.7845	-12.1721	-0.38761	0.522195	0.0118856	0.0873808	1
Ncor2	E9Q9V3	-13.854	-14.052	-0.198013	0.328315	0.0119687	0.0878762	1
Slc12a4	Q6NXV2	-15.1634	-15.4395	-0.276085	0.493518	0.0119948	0.0879511	1
Pak4	Q8BTW9	-12.9442	-13.1713	-0.227075	0.281484	0.0120267	0.0880278	1
Gstm6	O35660	-13.6172	-13.0805	0.536698	0.953407	0.0120377	0.0880278	1
Prrc2a	Q5DTJ4	-13.7519	-14.0535	-0.301591	0.273574	0.0120527	0.0880278	1
Bin1	Q6P1B9	-13.1847	-13.0215	0.163165	0.240734	0.0121304	0.0883699	1
Ube2j1	F6SPK0	-11.835	-11.6037	0.231274	0.30758	0.0121355	0.0883699	1
Srrm1	A2A8V9	-10.4151	-10.5655	-0.150371	0.178468	0.0121473	0.0883699	1
Ccdc86	Q9JJ89	-15.3262	-15.794	-0.46786	0.546649	0.012241	0.0889353	1
Dok3	Q3T9H7	-16.338	-16.146	0.192004	0.271858	0.0122676	0.0890119	1
Gm27029;Aarsd1	A2A4P3	-16.6399	-16.1885	0.451384	0.460345	0.0122885	0.0890472	1
Arvcf	P98203-4	-14.5752	-14.1481	0.427053	0.647798	0.0123415	0.0891823	1
Agtr1a	P29754	-13.8962	-14.3977	-0.501417	0.804456	0.0123448	0.0891823	1
Aldob	Q3UER1	-14.9899	-14.6807	0.309191	0.436807	0.0123552	0.0891823	1
Tfpt	Q9CRJ8	-12.6321	-12.951	-0.318934	0.460324	0.0123785	0.0892341	1
Srrm2	Q8BTI8-2	-11.3289	-11.8596	-0.530664	0.739001	0.0124327	0.0894264	1
Ctage5	Q3TZZ3	-14.355	-14.1618	0.193168	0.297481	0.0124373	0.0894264	1
Fam83h	Q148V8	-14.1364	-13.9571	0.179316	0.244712	0.0125255	0.0899441	1
Sipa1l1	Q8C0T5-2	-11.8427	-11.9829	-0.140251	0.200658	0.0126402	0.0906504	1
Metap2	M0QW48	-12.9219	-13.1647	-0.242767	0.346878	0.0127185	0.0910465	1
Glud1	P26443	-13.9805	-14.2257	-0.24515	0.379496	0.0127437	0.0910465	1
Atrx	Q61687	-11.1583	-11.3949	-0.236604	0.25665	0.0127563	0.0910465	1
Sfr1	E3WH30	-10.3594	-10.5831	-0.223692	0.288109	0.0127609	0.0910465	1
Lrrfip1	Q3UZ39	-13.6774	-13.329	0.348388	0.638567	0.0127951	0.0911734	1
Bod1l	E9Q6J5	-11.3836	-11.738	-0.354358	0.625376	0.0128555	0.0914865	1
Abi1	Q3UBL3	-12.4998	-11.9368	0.562977	0.776824	0.0129138	0.0916986	1
Pnisr	B2RUA1	-11.4668	-11.5796	-0.112757	0.142312	0.0129183	0.0916986	1
Kif13b	E9Q4K7;Q6A029	-13.2211	-13.025	0.196095	0.27273	0.0129969	0.0920578	1
Shank3	Q4ACU6	-15.5226	-15.8111	-0.288555	0.354072	0.0130309	0.0920578	1
Svil	E9Q983	-15.3615	-14.9304	0.431073	0.655754	0.0130645	0.0920578	1
Gmip	Q6PGG2-2	-13.5288	-13.8069	-0.278063	0.369469	0.0130675	0.0920578	1
Gps1	G3UXW9	-13.0337	-13.3648	-0.33113	0.581103	0.0130781	0.0920578	1
Vash1	Q0VGS1	-13.4826	-13.9589	-0.47633	0.671128	0.0130943	0.0920578	1
Wdr77	D6RIL4	-11.8187	-11.9921	-0.173443	0.214635	0.0130959	0.0920578	1
Rbm14;p16	Q3U6A2	-15.1891	-14.9094	0.279698	0.413936	0.0131014	0.0920578	1
Inpp5f	B2RQ14	-16.5382	-16.2168	0.321414	0.463313	0.0131351	0.0921778	1
Phrf1	A6H619-2	-12.3295	-12.4804	-0.150838	0.230014	0.013183	0.0923977	1
Sp100	Q8BNW8	-13.3752	-13.6184	-0.243182	0.434485	0.013242	0.0926943	1
Rbm7	Q3U5M9	-12.1263	-11.904	0.222274	0.323879	0.0132798	0.092842	1
Plekha6	Q3UEX8	-12.2724	-12.5686	-0.29627	0.360119	0.0134034	0.0935881	1
Tmem63b	D3YYJ8	-16.1616	-15.6585	0.503062	0.380268	0.013461	0.093872	1
Rbm5	S4R1N4	-12.5831	-12.7702	-0.187138	0.229653	0.0135061	0.094069	1
Fam63a	B7ZMR0	-15.0614	-14.8675	0.1939	0.251064	0.0135437	0.094122	1
Srrm2	Q8BTI8-2	-10.6664	-10.9998	-0.333343	0.366973	0.0135476	0.094122	1
Rbm12b1	Q80YR9	-16.4107	-17.0762	-0.66558	0.809669	0.0136108	0.094443	1
Mylk	B1B1A8	-13.7596	-13.1929	0.566666	0.431683	0.0136292	0.0944529	1
Fip1l1	D3Z3F1	-11.2678	-11.4824	-0.214576	0.384859	0.0136803	0.0946888	1
Eml3	Q8VC03	-15.6643	-15.9772	-0.312913	0.358816	0.0137244	0.0948761	1
	Q91Z58	-13.6882	-13.5228	0.165341	0.266858	0.0137602	0.0950052	1
Son	H9KV01	-14.2904	-13.9502	0.340202	0.497554	0.013824	0.0953273	1
Tenc1	Q8CGB6-2	-12.0979	-12.3524	-0.254485	0.366219	0.0138753	0.0955419	1
Fam122a	Q9DB52	-13.3185	-13.5821	-0.263634	0.409277	0.0138895	0.0955419	1
Jmjd1c	G3UZM1	-13.4846	-13.6639	-0.179374	0.171476	0.0139194	0.0955918	1
Golm1	Q4KMM5	-16.4371	-15.8924	0.544632	0.524615	0.0139312	0.0955918	1
Dtd1	Q9DD18	-11.8436	-12.0695	-0.225897	0.393349	0.0139953	0.0958259	1
Map4	E9QPW8	-13.4767	-13.6695	-0.192816	0.270661	0.0140147	0.0958259	1
Tpr	Q7M739	-12.0004	-11.7355	0.264967	0.344752	0.0140702	0.0958259	1
Pml	Q8BSJ6	-11.539	-11.1091	0.429852	0.552911	0.0140813	0.0958259	1
Uhrf1bp1l	A2RSJ4	-11.4116	-11.2144	0.197192	0.241997	0.0140841	0.0958259	1
Hnrnpm	B8JK33	-13.0499	-13.6166	-0.566685	0.959804	0.0140845	0.0958259	1
Kif1b	Q60575-2	-14.128	-14.6968	-0.568835	0.827175	0.014086	0.0958259	1
Ybx1	A2BGG7	-13.004	-13.3582	-0.354271	0.3336	0.0141432	0.0960977	1
Dcaf10	A2AKB9	-12.8975	-13.3122	-0.414662	0.623488	0.0141709	0.0961681	1
Lmna	P48678	-13.9068	-13.0637	0.843112	1.54184	0.0142672	0.0966451	1
Prox1	P48437	-12.4526	-12.8688	-0.416141	0.56713	0.0142759	0.0966451	1
Gsta1;Gsta2;Gsta3	Q6P8Q0;P30115	-14.4633	-14.7053	-0.242005	0.282141	0.0143375	0.0967938	1
Marcks	P26645	-10.7902	-11.0042	-0.214022	0.281648	0.0143415	0.0967938	1
Tmem102	Q3UPR7	-14.0549	-13.7267	0.328237	0.380646	0.0143663	0.0967938	1
Oxsr1;mKIAA1101	F7AVI9	-15.3869	-14.6721	0.714874	0.652121	0.0143984	0.0967938	1
She	Q8BSD5	-11.9817	-12.2947	-0.312941	0.44778	0.0144049	0.0967938	1
Ngfr	Q8BYY1	-14.8011	-15.2508	-0.449711	0.516687	0.0144051	0.0967938	1
Tnks1bp1	B9EKJ7	-13.5748	-13.8251	-0.250295	0.359301	0.0144345	0.0967938	1
Mical3	D3YWV4	-13.3057	-13.3984	-0.092756	0.158137	0.0144591	0.0967938	1
Mek4b;Map3k4	Q8K4X6	-13.3812	-13.7504	-0.369135	0.500982	0.0144672	0.0967938	1
Dlg1	Q811D0-2;Q811D0-3	-13.6133	-13.2397	0.373679	0.395115	0.0144721	0.0967938	1
Tor1aip1	J3QQ40	-13.4275	-13.6712	-0.243693	0.371269	0.0144977	0.0968217	1
Ncf2	O70145	-12.6731	-12.9004	-0.227317	0.246411	0.0145111	0.0968217	1
Tcof1	H3BL37	-11.0103	-11.1952	-0.1849	0.190202	0.0145392	0.0968934	1
Acss2	Q8N9U3	-8.86	-8.37509	0.48491	0.743836	0.0145655	0.0969521	1
Slc38a10	Q8R3Y3	-13.0249	-13.2077	-0.182819	0.306231	0.0145873	0.0969811	1
Aldob	Q3UER1	-13.7825	-13.5136	0.268918	0.454898	0.0146571	0.0972112	1
Atxn1	J3QPR1	-11.8865	-12.0952	-0.208708	0.274415	0.0146579	0.0972112	1
Cdc42bpb	B2RQQ7	-15.2012	-14.6865	0.514703	0.857237	0.0146744	0.0972112	1
Lsr	Q99KG5-3	-11.2	-10.9187	0.281359	0.298923	0.014718	0.097384	1
Gbf1	Q6A099	-13.1847	-12.8739	0.310757	0.467898	0.0148432	0.0980384	1
Zfp800;Znf800	D3YV79	-13.8629	-14.2569	-0.393995	0.503207	0.0148522	0.0980384	1
Lrp1	Q8C4T5	-9.47976	-9.75587	-0.276106	0.341907	0.0149177	0.0981437	1
Synj1	D3Z656	-15.8063	-15.3793	0.427081	0.596768	0.0149273	0.0981437	1
Pecr	D6RHN4	-14.8382	-15.0269	-0.18871	0.232116	0.0149276	0.0981437	1
Map4	E9QPW8	-14.9878	-15.2524	-0.26457	0.278748	0.0149388	0.0981437	1
Zdhhc5	Q8VDZ4	-13.9849	-13.7425	0.242451	0.301299	0.015044	0.0986428	1
Ppip5k2	E9Q9J4	-15.368	-15.1133	0.254728	0.335682	0.0150678	0.0986428	1
0610011F06Rik	E9Q7K5	-10.6514	-10.3895	0.26187	0.331955	0.015068	0.0986428	1
Ppp2r5d	Q99PC9	-13.028	-13.4045	-0.376428	0.63813	0.0150997	0.0986801	1
Dsg2	Q8BK55	-14.7529	-15.0276	-0.274699	0.448878	0.0151092	0.0986801	1
Prkaa2	Q8BRK8	-14.1561	-14.6913	-0.535143	0.814178	0.0151683	0.0989499	1
Csnk1g3	Q8C4X2	-14.7903	-14.4105	0.379764	0.570862	0.0151978	0.0990262	1
Vcl	Q64727	-10.1709	-10.0135	0.157354	0.251895	0.0152306	0.0991235	1
Me1	Q61829	-13.9359	-13.2558	0.680094	1.20578	0.0152945	0.0992242	1
Bud13	Q8R149-2	-13.2038	-13.4166	-0.21276	0.331254	0.0152966	0.0992242	1
Srrm2	Q8BTI8-2	-10.756	-11.0497	-0.293707	0.431611	0.0152996	0.0992242	1
Pde8a	Q3UFX9	-14.6282	-14.4416	0.186586	0.189881	0.0153819	0.0994456	1
Lmna	P48678	-10.1104	-10.3685	-0.258162	0.216272	0.015413	0.0994456	1
Rere	A2A7T3	-12.9288	-13.2808	-0.351968	0.595137	0.0154338	0.0994456	1
Spag9	F8WH31	-16.5654	-16.1591	0.40636	0.735694	0.0154407	0.0994456	1
Htt	G3X9H5	-14.6427	-14.9299	-0.287187	0.465958	0.0154928	0.0994456	1
Ncor2	E9Q9V3	-15.4528	-15.6914	-0.238599	0.323695	0.0155038	0.0994456	1
Acly	Q3UEA1	-8.86405	-8.2968	0.567258	0.878685	0.0155124	0.0994456	1
Lpin1	Q80XT6	-11.3358	-12.0617	-0.725869	0.885137	0.0155449	0.0994456	1
Sdcbp	A2AKJ5	-14.7826	-15.0257	-0.243173	0.352653	0.0155535	0.0994456	1
Hnrnpul2;Arhgap26	Q00PI9	-9.50353	-9.69642	-0.192893	0.166819	0.0155538	0.0994456	1
Lrp1	Q8C4T5	-10.2019	-10.4709	-0.269041	0.36271	0.0155616	0.0994456	1
Ncam1	P13595	-14.6692	-14.9155	-0.246338	0.344738	0.0155745	0.0994456	1
Marcks	P26645	-11.2296	-10.7795	0.450067	0.664618	0.0155768	0.0994456	1
Ankzf1	J3QPB4	-15.4934	-15.0968	0.396649	0.296644	0.0155842	0.0994456	1
Snx7	F8WI30	-15.4784	-15.122	0.356446	0.458353	0.0156534	0.0996765	1
Map1b	B2RQQ5	-14.5138	-14.8272	-0.313419	0.461396	0.0156563	0.0996765	1
Kif13b	E9Q4K7;Q6A029	-15.0259	-14.6714	0.354529	0.39627	0.0157256	0.0999456	1
Pdzd8	Q3UMB1	-12.4643	-12.6998	-0.235433	0.425111	0.0157345	0.0999456	1
Pdcd11	Q6NS46	-13.244	-13.6478	-0.403812	0.659766	0.0157964	0.0999829	1
Mcrs1	Q3TJY1	-13.2025	-13.2795	-0.0769128	0.13229	0.015798	0.0999829	1
Fyttd1	Q91Z49-2	-11.9959	-12.2014	-0.20554	0.201015	0.0158409	0.0999829	1
D5Ertd579e;Kiaa0232	F7D143	-16.7517	-16.2961	0.455563	0.615245	0.0158444	0.0999829	1
Srf	Q9JM73	-13.4669	-13.6533	-0.186362	0.267268	0.0159635	0.0999829	1
Arhgap32	I7HFI3	-14.9089	-14.5428	0.366104	0.498002	0.0159685	0.0999829	1
Fam83h	Q148V8	-11.2763	-11.4787	-0.202421	0.30422	0.0159728	0.0999829	1
Eepd1	Q3TGW2	-11.0071	-10.7245	0.282548	0.380385	0.0160003	0.0999829	1
Gtf2i	Q3UHU8	-13.0014	-13.2433	-0.241937	0.242205	0.0160247	0.0999829	1
Phactr4	Q501J7-2	-14.5452	-14.8588	-0.31366	0.444904	0.0160339	0.0999829	1
Arhgap29	Q8CGF1	-16.2852	-15.8062	0.479013	0.672598	0.0160377	0.0999829	1
Tmem115	Q543Y8	-13.721	-13.4028	0.318235	0.397491	0.0160466	0.0999829	1
Stx12	Q3TIL5	-14.7569	-14.9543	-0.19736	0.297111	0.0160516	0.0999829	1
Stx12	Q3TIL5	-14.7569	-14.9543	-0.19736	0.297111	0.0160516	0.0999829	1
Srrm2	Q8BTI8-2	-15.1011	-15.4338	-0.332677	0.313721	0.0160651	0.0999829	1
Srrm2	Q8BTI8-2	-15.1011	-15.4338	-0.332677	0.313721	0.0160651	0.0999829	1
Carhsp1	Q5M9P7	-10.5106	-10.3207	0.189896	0.323627	0.0161004	0.0999829	1
Irs1	Q543V3	-14.1919	-14.5783	-0.38638	0.567299	0.0161062	0.0999829	1
Ubap2l;lig-2a	Q8BJ53	-11.9816	-12.2439	-0.262332	0.283189	0.0161122	0.0999829	1
Pbx2	Q3UR63	-13.2765	-13.8875	-0.611005	1.05193	0.0161379	0.0999829	1
Snap29	Q9ERB0	-13.7056	-14.0055	-0.299832	0.279895	0.0161492	0.0999829	1
Nipbl	Q6KCD5-2	-12.7127	-13.0529	-0.3402	0.54959	0.0161514	0.0999829	1
Slc9a3r1	Q3TG37	-11.3626	-11.549	-0.186377	0.196588	0.0161841	0.0999829	1
Nab2	Q61127	-13.7903	-14.1229	-0.332641	0.59295	0.0161946	0.0999829	1
Lphn2	Q0P6A0	-15.4276	-15.0443	0.383365	0.594764	0.0162147	0.0999829	1
Ggcx	Q3TME3	-14.2345	-13.9612	0.273278	0.390491	0.016224	0.0999829	1
Glud1	P26443	-16.5768	-16.141	0.435731	0.729931	0.0162277	0.0999829	1
Mlxipl	H9U1Q1	-16.0771	-15.3582	0.718906	1.29747	0.0162441	0.0999829	1
Cep128	Q9D4Z7	-12.8448	-13.0171	-0.172376	0.22738	0.0162924	0.10017	1
Ank1	G5E8J2	-11.3823	-11.8228	-0.440486	0.677852	0.016329	0.100283	1
Ptprc	S4R1M0	-14.2793	-13.9978	0.281528	0.476791	0.0163686	0.100335	1
Add1	E9Q1K3	-10.8319	-11.0917	-0.259873	0.339686	0.0163878	0.100335	1
Pkp2	E0CX59	-13.0666	-13.2387	-0.172158	0.251933	0.0163984	0.100335	1
Snd1	Q3UZI3	-14.6692	-14.5371	0.132084	0.218326	0.0164104	0.100335	1
Chd4	E9QAS4	-12.012	-12.2673	-0.255214	0.392495	0.0164534	0.100335	1
Tenc1	Q8CGB6-2	-14.3323	-13.6997	0.632636	1.07214	0.0164722	0.100335	1
Tgoln1;Tgoln2	Q4FJY3	-12.3914	-12.6688	-0.277427	0.324372	0.0164736	0.100335	1
Srrm1	A2A8V9	-10.4551	-10.5976	-0.142501	0.165737	0.016482	0.100335	1
C2cd2	Q80XM8	-13.8799	-13.3057	0.57425	0.633577	0.0164998	0.100335	1
Tomm70a	Q3TSX8	-14.9429	-14.5962	0.346644	0.532338	0.0165282	0.100341	1
Sntb1	Q99L88-2	-14.3459	-14.1834	0.162516	0.248769	0.016537	0.100341	1
Rnf5	O35445	-13.4099	-13.5944	-0.184528	0.216911	0.0165663	0.100409	1
Tpr	Q7M739	-11.6021	-11.9258	-0.323665	0.385963	0.01663	0.100686	1
Casc3	Q8K3W3	-13.1008	-13.3533	-0.252525	0.337429	0.0167134	0.101081	1
Oxsr1;mKIAA1101	F7AVI9	-13.5026	-12.9648	0.537807	0.443341	0.016734	0.101095	1
Stx17	Q9D0I4	-14.2531	-14.0337	0.219405	0.380488	0.0167637	0.101165	1
Smg1	J3QQ22	-14.1692	-13.8899	0.279353	0.324365	0.0168076	0.101319	1
Plekha5	Q8VDM7	-14.126	-13.7814	0.344617	0.403153	0.0168805	0.101649	1
Htatsf1	Q8BGC0	-10.2989	-10.462	-0.163187	0.257886	0.0169213	0.101668	1
Dennd4c	A6H8H2	-14.3185	-14.0258	0.292675	0.291655	0.0169355	0.101668	1
Ptpn3	A2ALK8	-16.6012	-16.0795	0.521742	0.729057	0.0169386	0.101668	1
Mvb12b	Q8BT99	-16.5098	-16.9918	-0.482044	0.843093	0.0170489	0.10222	1
Shank3	Q4ACU6	-13.6089	-13.9561	-0.347118	0.403471	0.0170939	0.102292	1
Ugp2	Q8R0M2	-12.6223	-12.7963	-0.173957	0.180682	0.0170978	0.102292	1
Akap9	E9QQ10	-13.4224	-13.6972	-0.274815	0.295905	0.017138	0.102358	1
Prrc2a	Q5DTJ4	-13.2819	-13.4595	-0.177579	0.166339	0.0171585	0.102358	1
Srrm2	Q8BTI8-2	-15.3787	-14.973	0.405667	0.530647	0.0171686	0.102358	1
Pxn	F8VQ28	-14.0383	-13.6155	0.42275	0.656757	0.0171825	0.102358	1
Gps1	G3UXW9	-12.0673	-12.2474	-0.180081	0.305251	0.0172283	0.102384	1
Plekha7	Q3UIL6-4	-11.9931	-11.5199	0.473275	0.845377	0.0172413	0.102384	1
Osbpl11	G5E8A0	-12.8136	-12.6477	0.165911	0.282959	0.0172559	0.102384	1
Tns1	E9Q0S6	-15.1722	-14.8743	0.29793	0.248638	0.0172605	0.102384	1
Rnf169	E9Q7F2	-14.7016	-15.1739	-0.472296	0.5493	0.0172889	0.102443	1
Dpy19l1	A6X919	-14.9544	-14.7014	0.253038	0.31117	0.0173361	0.102614	1
Casp3	P70677	-15.384	-14.929	0.454993	0.739961	0.0173706	0.102709	1
Stat2	Q6P1X8	-13.5137	-13.8944	-0.380734	0.585501	0.0173947	0.102724	1
Gch1	Q3UC70	-13.4006	-13.5851	-0.184532	0.281599	0.0174102	0.102724	1
Cmtr1	D3Z491	-15.364	-14.8738	0.490271	0.637728	0.0174758	0.102926	1
Map4	E9QPW8	-12.7016	-12.9074	-0.205808	0.187642	0.0174933	0.102926	1
Ints3	A0A4X7	-14.3972	-14.1694	0.227784	0.266233	0.0175073	0.102926	1
	J3QPS2	-14.0704	-13.9327	0.137702	0.159487	0.0175506	0.102926	1
Krt8	P11679	-13.8446	-13.376	0.468568	0.688425	0.0175592	0.102926	1
Frmd8	Q3UFK8	-13.5964	-12.9001	0.696285	1.01476	0.0175644	0.102926	1
Ablim3	Q69ZX8	-13.6938	-13.8981	-0.20427	0.306827	0.0175741	0.102926	1
Akr1c6	Q3UEM0	-11.2266	-10.9303	0.296268	0.286552	0.0176508	0.103267	1
Hivep1	F8VPM9	-13.735	-14.1923	-0.457231	0.690443	0.0177242	0.103459	1
Cgnl1	D3Z3H4	-14.6173	-14.3857	0.231566	0.279723	0.0177267	0.103459	1
Irf3	Q3UJM9	-12.0406	-11.6271	0.413449	0.541183	0.0177396	0.103459	1
Bach1	Q3URL4	-13.589	-13.7984	-0.209401	0.282552	0.0177731	0.103507	1
Rere	A2A7T3	-11.5658	-11.8145	-0.248698	0.230032	0.017799	0.103507	1
Ei24	Q61070	-14.0978	-13.7075	0.390282	0.699323	0.0178037	0.103507	1
Zbtb20	Q8K0L9-2	-16.0242	-16.3834	-0.359186	0.572429	0.0178794	0.103549	1
Prob1	Q3UKG2	-14.3793	-14.6517	-0.272363	0.384498	0.0178928	0.103549	1
Nipbl	Q6KCD5-2	-11.4006	-11.5679	-0.167333	0.221196	0.0179267	0.103549	1
Parn	Q3TUQ8	-12.7812	-12.8828	-0.101585	0.133835	0.0179358	0.103549	1
Nucks1	Q80XU3	-13.2142	-13.5974	-0.383266	0.556578	0.0179375	0.103549	1
Arhgef6;Arhgef7	A2AFJ8;Q9ES28-3	-16.5126	-16.2275	0.285133	0.438691	0.0179401	0.103549	1
Farp1	F8VPU2	-15.9025	-15.3663	0.536199	0.788479	0.0179413	0.103549	1
Phldb2	D3Z069	-15.004	-14.5992	0.404812	0.556234	0.0180297	0.103901	1
Sox6	Q8BSS6	-12.4002	-12.6414	-0.2412	0.219168	0.0180566	0.103901	1
Coro1a	Q3U9K3	-13.2416	-13.7029	-0.461334	0.846878	0.0180651	0.103901	1
Ranbp3	Q9CT10	-11.225	-11.3939	-0.168937	0.216445	0.0180771	0.103901	1
Nipsnap1	Q5SVG6	-14.9462	-14.6018	0.344354	0.465464	0.0181556	0.104209	1
Tle1	Q5SQA7	-12.7079	-13.1381	-0.430243	0.495022	0.0181681	0.104209	1
Ehbp1l1	G5E8Y6	-13.2077	-13.665	-0.457281	0.646602	0.0182178	0.104386	1
Pum2	Q3UR91	-12.7876	-13.0606	-0.273043	0.45291	0.0185405	0.106126	1
Srrm1	A2A8V9	-9.7863	-10.0713	-0.285037	0.420279	0.0185934	0.106319	1
Prkag2	Q3U4D5	-12.8424	-13.0955	-0.253088	0.327684	0.0186831	0.106722	1
Prr14	Q7TPN9	-13.1586	-13.6306	-0.472009	0.613092	0.0187036	0.10673	1
Eif4g1	E9PVC6	-10.0209	-9.86358	0.157297	0.185627	0.0187681	0.106988	1
Herc4	Q6PAV2-2	-14.7439	-15.0735	-0.329575	0.54888	0.0188266	0.10717	1
Cbx5	Q61686	-14.7937	-15.0735	-0.279715	0.413645	0.0188386	0.10717	1
Mef2a	Q60929-2	-11.955	-12.1143	-0.159258	0.217808	0.0189044	0.107434	1
Ftsj3	Q9DBE9	-13.8688	-14.2693	-0.40046	0.592055	0.0189893	0.107582	1
Bod1l	E9Q6J5	-16.7362	-16.944	-0.207797	0.302716	0.0190082	0.107582	1
Cdc42bpb	B2RQQ7	-14.9903	-14.6875	0.302802	0.362185	0.0190369	0.107582	1
Nsd1	E9QAE4	-13.5979	-13.7919	-0.193998	0.277162	0.0190447	0.107582	1
Bcar3	Q9QZK2-2	-12.2847	-12.5679	-0.283124	0.412451	0.0190456	0.107582	1
Sltm	Q8CH25-2	-10.3111	-10.5255	-0.214359	0.29675	0.0190978	0.107582	1
Pi4kb	E9Q8A3	-12.3844	-12.4878	-0.103421	0.17123	0.0191071	0.107582	1
Tacc2	E9Q8T1	-12.1929	-12.4833	-0.290385	0.463331	0.0191082	0.107582	1
Irf2bp2	E9Q1P8	-13.6763	-14.0549	-0.378655	0.311443	0.0191195	0.107582	1
Mff	Q6PCP5-3	-11.4414	-11.1232	0.318208	0.434968	0.019124	0.107582	1
Pikfyve	D3Z5N5	-14.5306	-14.1942	0.336413	0.576303	0.0192168	0.107937	1
Cic	Q924A2	-13.0487	-13.1904	-0.141769	0.24759	0.019226	0.107937	1
Tymp	Q99N42	-13.3336	-13.5906	-0.257007	0.429861	0.019272	0.108086	1
Tenc1	Q8CGB6-2	-14.9596	-15.3064	-0.346807	0.512182	0.0193115	0.108199	1
Plekhg3	Q4VAC9-2	-14.3119	-13.9196	0.392277	0.706177	0.0194006	0.108589	1
Srrm1	A2A8V9	-12.7438	-12.9746	-0.230777	0.19326	0.0194255	0.108619	1
Acaa2	Q8BWT1	-16.1902	-15.807	0.383197	0.460626	0.0195375	0.109135	1
Agap1	Q3UH88	-12.3575	-12.5948	-0.237296	0.360239	0.0195817	0.109272	1
Tm9sf1	D6RGM8	-15.1435	-15.3868	-0.243249	0.368773	0.0196267	0.109413	1
Phf2	Q9WTU0	-13.0736	-13.3285	-0.254899	0.357046	0.0196708	0.109438	1
Kmt2c	F8WI37	-13.6871	-13.5252	0.161897	0.224507	0.0196833	0.109438	1
Zfp106;Znf106	A0JLM4	-15.0245	-15.4826	-0.45809	0.689382	0.0196975	0.109438	1
Gm27029;Aarsd1	A2A4P3	-14.7798	-14.4405	0.339273	0.562366	0.0197099	0.109438	1
Ctnna1;Ctnna2	Q6NV50	-11.1174	-10.9932	0.124241	0.176566	0.0197312	0.109447	1
Dffa	O54786	-12.4061	-12.5697	-0.163588	0.275507	0.0198494	0.109927	1
Bnip3	O55003	-11.5894	-11.1783	0.411118	0.578483	0.0198572	0.109927	1
Xaf1	Q5NBU8	-13.1974	-13.5136	-0.316211	0.261659	0.0199031	0.110013	1
Camsap2	B2RRE3	-12.6975	-12.4891	0.208369	0.253444	0.0199158	0.110013	1
Bud13	Q8R149-2	-13.7845	-14.0785	-0.294021	0.433551	0.019952	0.110013	1
Bud13	Q8R149-2	-13.7845	-14.0785	-0.294021	0.433551	0.019952	0.110013	1
Akap13	E9Q394	-15.2133	-14.8042	0.409079	0.468429	0.0199783	0.110049	1
Fam83h	Q148V8	-14.2565	-14.8602	-0.603649	0.835391	0.0199996	0.110057	1
Synpo	Q3TA13	-16.2077	-15.921	0.286775	0.234702	0.0200939	0.110467	1
Rbbp6	P97868-2	-12.6339	-13.1522	-0.518337	0.796139	0.0201776	0.110817	1
Nfix	D3YZ00	-14.3436	-13.9001	0.443515	0.714632	0.0202398	0.110874	1
Ccrn4l	Q3UEU2	-14.9027	-15.0778	-0.175087	0.265374	0.0202568	0.110874	1
Twf1	Q91YR1	-16.6166	-16.2806	0.33596	0.245757	0.0202676	0.110874	1
Wrnip1	Q91XU0-2	-11.873	-12.4044	-0.531367	0.715081	0.0202678	0.110874	1
Dennd4c	A6H8H2	-12.6309	-12.8065	-0.175626	0.256185	0.02033	0.111105	1
Ncor1	E9Q2B2	-11.6579	-11.9888	-0.330937	0.551978	0.0203654	0.111189	1
Chd1	P40201	-14.436	-14.7744	-0.338398	0.504273	0.0204722	0.111663	1
Svil	E9Q983	-17.2782	-16.7037	0.574481	0.937845	0.020569	0.112081	1
Sh3pxd2a	O89032-3	-11.7275	-11.9592	-0.231691	0.316677	0.0207295	0.112816	1
Tor1aip2	Q8BYU6	-10.4742	-10.2577	0.21644	0.26021	0.0207635	0.112816	1
Cep350	Q6A062	-13.289	-13.4869	-0.197972	0.359418	0.0207647	0.112816	1
Zc3h11a	Q3UZ63	-13.0284	-12.7122	0.316158	0.55313	0.0208269	0.113043	1
Acin1	F6RJ39	-8.80604	-8.96411	-0.158064	0.183453	0.0208903	0.113276	1
Arhgef11	E9Q0A3	-13.8153	-14.0459	-0.230597	0.318652	0.020914	0.113294	1
Phf1	Q9Z1B8	-11.8534	-12.1357	-0.282283	0.225714	0.0210364	0.113847	1
Phkb	Q7TSH2	-13.2915	-12.7168	0.574692	0.82551	0.0211119	0.114054	1
Shroom1	D3Z3D5	-12.1011	-11.6871	0.41406	0.38374	0.0211312	0.114054	1
Mtus1	Q5HZI1	-15.2757	-14.9971	0.278638	0.502658	0.0211362	0.114054	1
Calu	Q3TQD1	-10.6875	-10.977	-0.289482	0.386129	0.0212156	0.114371	1
	Q8BZR9	-15.6657	-15.9018	-0.236139	0.275251	0.0212697	0.114551	1
Mia3	Q8BI84	-16.2474	-16.0673	0.180052	0.236543	0.0213178	0.114699	1
Frmd4a	Q3TB04	-12.4874	-12.7737	-0.286319	0.265353	0.0213423	0.114701	1
Zfp36	Q9DBE5	-11.849	-11.998	-0.149049	0.219294	0.0213794	0.114701	1
Ppp4r2	Q0VGB7	-15.4797	-14.7328	0.746974	0.746103	0.0213801	0.114701	1
Thumpd1	Q99J36	-15.1794	-15.5204	-0.340906	0.539587	0.0214352	0.114886	1
Smarcc2	Q3UID0	-12.9917	-13.1944	-0.202634	0.179833	0.0215809	0.115556	1
Pdxdc1	Q99K01	-11.6537	-11.5128	0.140845	0.235744	0.0217305	0.116153	1
Arid5b	Q8BM75-2	-12.5427	-12.8318	-0.289128	0.35151	0.0217667	0.116153	1
Srrm1	A2A8V9	-10.3989	-10.7617	-0.362812	0.685507	0.0217796	0.116153	1
Lpin3	A2A4B3	-11.8572	-11.7204	0.136771	0.22019	0.0217955	0.116153	1
Ppfibp2	G3X957	-14.2808	-13.8161	0.464784	0.803671	0.0218034	0.116153	1
Nktr	P30415	-12.7648	-12.9233	-0.1585	0.254107	0.0218179	0.116153	1
Mylk	B1B1A8	-13.8984	-13.5117	0.386719	0.4132	0.0219048	0.116409	1
Fnip2	D3YUC5	-14.6252	-14.4282	0.196943	0.275149	0.0219079	0.116409	1
Mta1	M1VB37	-13.9117	-14.1214	-0.209611	0.34459	0.0219421	0.116449	1
Slc16a10	Q7TPW2	-16.1112	-16.3718	-0.260628	0.227016	0.0219574	0.116449	1
Dnajc5	A2AUE1	-15.9517	-15.4292	0.522538	0.485242	0.0220058	0.116562	1
Dot1l;mKIAA1814	Q679P5	-13.2487	-13.5795	-0.330846	0.383874	0.0220354	0.116562	1
Abi2	Q6AXH6	-13.4437	-13.7867	-0.343038	0.289487	0.0220414	0.116562	1
Zfp395	Q3U227	-15.8423	-15.4526	0.389691	0.651712	0.0220742	0.116565	1
Zc3h4	Q6ZPZ3-2	-10.1614	-10.3035	-0.142092	0.199547	0.0221033	0.116565	1
Fmo5	P97872	-14.8613	-14.2198	0.641512	1.11583	0.022121	0.116565	1
Wdr24	Q8CFJ9	-14.3754	-14.5914	-0.216064	0.328606	0.0221317	0.116565	1
Fra10ac1	Q8BP78	-13.047	-13.3202	-0.273144	0.355505	0.0221469	0.116565	1
Rbm15	Q3TLX0	-10.8567	-11.0309	-0.174164	0.136371	0.0222037	0.116602	1
Nktr	P30415	-14.75	-14.9999	-0.24993	0.429325	0.0222331	0.116602	1
Agl	F8VPN4	-12.4246	-12.6527	-0.22814	0.345976	0.022236	0.116602	1
Cep170	H7BX26	-13.8671	-14.065	-0.197862	0.271313	0.0222378	0.116602	1
Cdk7	Q8CAC4	-11.3615	-11.5875	-0.226	0.381856	0.0223173	0.116908	1
Slc9a3r1	Q3TG37	-13.9496	-14.0937	-0.144179	0.209283	0.0223562	0.117001	1
Me1	Q61829	-14.0916	-13.6078	0.483786	0.883573	0.0225674	0.117916	1
Sf3b1	A0JLN0	-11.4305	-11.2891	0.14138	0.148754	0.0225733	0.117916	1
Srrm2	Q8BTI8-2	-10.4691	-10.6184	-0.149313	0.234773	0.0226406	0.118156	1
Rps20	Q5BLK2	-12.5048	-12.2793	0.225494	0.418068	0.0226746	0.118223	1
Larp1	Q6ZQ58	-14.3122	-14.0178	0.294368	0.437311	0.0227409	0.118424	1
Golgb1	Q571K1	-10.9105	-11.1885	-0.278009	0.293238	0.0227558	0.118424	1
Ddx54	Q8VDG2	-13.4727	-13.678	-0.205292	0.328796	0.0228745	0.11893	1
Palld	K0BWC3	-11.0628	-10.4214	0.641365	1.20573	0.0229072	0.118989	1
Hpd	P49429	-16.0368	-15.5699	0.466929	0.50404	0.0229293	0.118993	1
Ppfibp1	F6YZ95;Q3U417	-9.79669	-9.68407	0.112612	0.206025	0.0229678	0.119081	1
Map3k3	Q5DTS0	-12.8365	-12.9705	-0.134012	0.160712	0.0229928	0.119099	1
Lima1	Q8C7S2	-10.4034	-10.2016	0.201748	0.312031	0.0230949	0.119463	1
Larp1	Q6ZQ58	-9.76214	-9.55005	0.21208	0.35331	0.0231059	0.119463	1
Reep4	Q8K072	-13.5107	-13.2938	0.2169	0.253133	0.0233132	0.120304	1
Nufip2	Q5F2E7	-14.4181	-14.6771	-0.258949	0.327213	0.023354	0.120304	1
Ccny	Q8BGU5-2	-12.5783	-12.3169	0.261426	0.234579	0.0233638	0.120304	1
Fcho2	Q3TPU3	-10.855	-10.9501	-0.0951341	0.078985	0.023365	0.120304	1
Fam117b	Q3U3E2	-15.6442	-15.3585	0.285678	0.47141	0.023377	0.120304	1
Spen	A2ADB0	-14.0957	-14.3569	-0.261172	0.260073	0.0234031	0.120304	1
Leo1	Q5XJE5	-11.346	-11.4461	-0.100091	0.208032	0.0234201	0.120304	1
Lsr	Q99KG5-3	-12.5278	-12.8812	-0.35337	0.343539	0.0235571	0.120896	1
Pdha1	Q3UFJ3	-9.04171	-8.60441	0.437301	0.522826	0.0236436	0.121228	1
Gstm1;Gstm7	P10649;Q6PJ91	-13.0623	-12.8466	0.21569	0.288186	0.0237011	0.121287	1
Ppig	A2AR02	-13.2486	-13.4823	-0.233756	0.335936	0.0237206	0.121287	1
Ppig	A2AR02	-13.2486	-13.4823	-0.233756	0.335936	0.0237206	0.121287	1
Trp53bp1;Tp53bp1	Q8BLA0	-12.3882	-12.5359	-0.147716	0.218313	0.0237707	0.121432	1
Scg2	Q4W8U9	-13.465	-13.6939	-0.228875	0.310779	0.0239774	0.122344	1
Mprip	F6RND9	-14.819	-14.5898	0.229237	0.277108	0.0240147	0.122344	1
Arhgap21	B7ZCJ0	-13.1542	-12.8783	0.275894	0.424203	0.0240154	0.122344	1
Dmxl2	B0V2P6	-13.1533	-12.754	0.399341	0.567015	0.0240984	0.122568	1
Baiap2	B1AZ46	-10.8453	-10.2971	0.548188	0.47635	0.0241037	0.122568	1
Dock4	Q3TQD2	-13.4788	-13.0847	0.394073	0.628628	0.0241255	0.122568	1
1110004F10Rik;Smap	D3YVS0	-12.6007	-12.8743	-0.273603	0.25621	0.0241795	0.122717	1
Kank3	Q9Z1P7	-15.5873	-15.8817	-0.294389	0.487982	0.0241989	0.122717	1
Pcf11	F6UFZ5	-15.3571	-15.203	0.154072	0.143033	0.0242234	0.122729	1
Shank3	Q4ACU6	-12.1303	-12.4325	-0.302152	0.333432	0.0242607	0.122747	1
Inppl1	Q6P549	-12.4548	-12.3133	0.14145	0.179407	0.0242801	0.122747	1
Pcbp1	P60335	-15.3085	-15.4863	-0.177816	0.228916	0.0242932	0.122747	1
Pcyt1a	P49586	-12.0375	-12.2972	-0.259718	0.521962	0.0243431	0.122887	1
Rbm17	Q8JZX4	-13.2861	-13.4175	-0.131403	0.128088	0.0244013	0.123069	1
Bnip3l	Q91Z78	-13.079	-12.6351	0.443815	0.426389	0.0244545	0.123226	1
Snrnp70	A2RS68	-13.2026	-13.3986	-0.195914	0.291701	0.0245269	0.123479	1
Ncbp1	Q3TLK3	-11.8143	-11.5018	0.312477	0.54298	0.0246161	0.123767	1
mKIAA0618;Pom121	Q6A036	-11.5255	-11.7512	-0.225758	0.306778	0.0246286	0.123767	1
Smpd3	Q9JJY3	-13.69	-13.4458	0.244192	0.451576	0.0246795	0.123812	1
Pold3	Q3TS65	-15.616	-15.3566	0.259393	0.374367	0.0246822	0.123812	1
Mlxipl	H9U1Q1	-14.8282	-14.5206	0.307633	0.378377	0.0248142	0.124362	1
Med13	Q5SWW4	-15.1477	-15.6386	-0.49092	0.396768	0.0249593	0.124924	1
Tmem201	A2A8U2-3	-15.4934	-15.7716	-0.278114	0.372935	0.0249883	0.124924	1
Sec24b	Q80ZX0	-14.3297	-14.8176	-0.48788	0.889772	0.0249938	0.124924	1
Tnrc6b	Q8BKI2	-12.6431	-12.9009	-0.257811	0.3788	0.0251399	0.125541	1
Epb41l5	Q8BGS1-2	-17.2116	-16.5391	0.672526	1.06303	0.0252894	0.126138	1
Srrm2	Q8BTI8-2	-13.9772	-14.1811	-0.203875	0.297964	0.0253047	0.126138	1
Taldo1	Q93092	-10.7594	-10.9444	-0.18493	0.27758	0.0253848	0.126423	1
Topors	Q80Z37	-13.5971	-13.8183	-0.221219	0.170889	0.0254621	0.126625	1
Sptbn1	Q8BQ35	-11.9597	-12.1273	-0.167593	0.242844	0.0254708	0.126625	1
Srrm1	A2A8V9	-11.3156	-11.44	-0.124397	0.189452	0.0255136	0.126724	1
Srrm2	Q8BTI8-2	-16.8277	-17.5936	-0.765883	0.70172	0.0256106	0.127057	1
Eif4b	Q3TDD8	-9.92326	-10.3503	-0.42701	0.673454	0.0256262	0.127057	1
Slc9a3r1	Q3TG37	-10.6591	-10.4909	0.16828	0.332878	0.0257588	0.1276	1
Xrn2	Q9DBR1-2	-12.6772	-12.8499	-0.172787	0.213694	0.025807	0.127725	1
Sdha	Q8K2B3	-15.4553	-15.2376	0.217726	0.378537	0.025841	0.12778	1
Rbm17	Q8JZX4	-13.4918	-13.8901	-0.398338	0.83767	0.0259678	0.128238	1
Vcp	Q8BNF8	-14.3967	-14.7401	-0.343321	0.572464	0.0259799	0.128238	1
Arhgap6	Q3TGN4	-12.5368	-12.8238	-0.286964	0.492564	0.026017	0.128308	1
Smc3	Q6PFZ4	-13.0411	-13.31	-0.268897	0.435303	0.0260603	0.128368	1
Acin1	F6RJ39	-13.2938	-13.5959	-0.302077	0.458383	0.0260885	0.128368	1
Ncor1	E9Q2B2	-13.0124	-13.2399	-0.227534	0.240094	0.0260986	0.128368	1
Eef1a1;Eef1a2	Q58E64	-13.0624	-13.263	-0.200602	0.266717	0.0261492	0.128503	1
Nucks1	Q80XU3	-15.0675	-15.6616	-0.594065	0.408991	0.0262655	0.128961	1
Sorbs1	E9Q6A3	-15.1935	-14.5929	0.600539	1.1776	0.026342	0.129128	1
Ddhd2	Q80Y98-3	-13.8888	-13.6018	0.287004	0.454216	0.026346	0.129128	1
Tacc2	E9Q8T1	-13.4514	-13.2338	0.217581	0.331422	0.0263791	0.129176	1
Jmjd1c	G3UZM1	-13.4525	-13.71	-0.257512	0.428541	0.0264188	0.129256	1
Shroom2	A7TU71	-11.8358	-12.0493	-0.213516	0.349231	0.0264419	0.129256	1
Rrbp1	A2AVJ7	-15.0221	-14.635	0.387028	0.490608	0.0264776	0.129317	1
Hdgf	P51859	-6.34919	-6.58136	-0.232169	0.302248	0.0265037	0.129331	1
Map7	E9QMU3	-15.949	-15.0019	0.947142	1.80711	0.0266095	0.129733	1
Prr14l	Q3UYV6	-14.2651	-14.45	-0.184971	0.24283	0.0267201	0.130095	1
D15Ertd621e;Fam91a1	B6YY24	-12.3553	-12.5057	-0.150403	0.248759	0.0267559	0.130095	1
Larp4b	Q6A0A2-2	-10.7582	-10.9504	-0.192239	0.275149	0.026773	0.130095	1
Zwint	Q9CQU5	-15.1334	-14.6662	0.467228	0.513041	0.0268322	0.130095	1
Nek9	Q69Z43	-15.1385	-14.7025	0.435964	0.799693	0.0268355	0.130095	1
Casp8	Q3U607	-11.0587	-11.2506	-0.191896	0.179468	0.0268358	0.130095	1
Ift140	Q91VU5	-13.0772	-13.5416	-0.464392	0.606783	0.0268733	0.130095	1
Ripk2	A1A4B5	-14.8586	-15.1843	-0.325703	0.342992	0.0268893	0.130095	1
Mdm1	E9Q0B1	-15.0125	-14.867	0.145552	0.2582	0.0269038	0.130095	1
Fam126a	Q3TTP7	-13.4787	-13.2296	0.249099	0.240442	0.0269178	0.130095	1
Map1b	B2RQQ5	-13.0967	-13.4152	-0.318505	0.306801	0.0269951	0.130355	1
Sod1	P08228	-14.231	-14.5294	-0.298475	0.589622	0.0270656	0.130489	1
Marcks	P26645	-12.6811	-12.891	-0.20988	0.324578	0.0270697	0.130489	1
Farp2	D3Z4C0	-13.9487	-13.709	0.239698	0.376468	0.0272853	0.131414	1
Acin1	F6RJ39	-10.5405	-10.7017	-0.161184	0.184571	0.027324	0.131486	1
Fam83h	Q148V8	-13.9811	-13.6421	0.338993	0.541136	0.0274785	0.132115	1
Sumo3	G3UZA7	-13.0306	-13.2271	-0.196432	0.315412	0.0275074	0.13214	1
Fam83h	Q148V8	-13.5615	-13.372	0.189577	0.311884	0.0276613	0.13265	1
Fam83h	Q148V8	-13.5615	-13.372	0.189577	0.311884	0.0276613	0.13265	1
Bad	Q3U9H3	-15.9006	-16.3021	-0.401493	0.532148	0.0277529	0.132975	1
Pde3a	Q8BRU7	-15.3814	-15.0074	0.373958	0.690952	0.0278057	0.133052	1
Mark3	Q9JKE5	-13.6948	-13.476	0.218769	0.315692	0.0278286	0.133052	1
Cdk18	Q0VDL6	-13.2497	-12.9401	0.309594	0.494879	0.0278409	0.133052	1
Ahctf1	Q8CJF7	-14.1157	-13.906	0.209685	0.28729	0.0278669	0.133062	1
Exoc1	Q5PPR2	-11.715	-11.5639	0.151088	0.251606	0.027936	0.13316	1
Exoc1	Q5PPR2	-11.715	-11.5639	0.151088	0.251606	0.027936	0.13316	1
Trim25	Q922N9	-11.133	-11.3971	-0.264102	0.458652	0.0279592	0.13316	1
Srrm2	Q8BTI8-2	-14.3858	-14.7015	-0.315704	0.301144	0.0280234	0.133351	1
Gpam	Q69ZG4	-15.251	-14.731	0.519978	0.980221	0.0280835	0.133523	1
Clasrp	Q71RY3	-12.7811	-13.151	-0.36992	0.357336	0.0281102	0.133535	1
Tmem57	Q05D13	-11.2121	-11.5352	-0.323035	0.551928	0.0281582	0.133649	1
Thrap3	Q569Z6	-12.7435	-12.8613	-0.117788	0.153644	0.028314	0.134028	1
Flcn	Q8QZS3	-13.9234	-14.4419	-0.518482	0.8066	0.028323	0.134028	1
Bmp2k	Q91Z96	-13.4578	-13.8764	-0.418522	0.333195	0.0283273	0.134028	1
Srrm1	A2A8V9	-15.8454	-16.7678	-0.922452	1.58898	0.0283345	0.134028	1
Ppp1r13l	Q3TCU2	-15.9853	-15.5592	0.426134	0.848484	0.0283679	0.134072	1
Rcsd1	Q3UZA1-2	-11.6257	-11.9362	-0.310465	0.614697	0.0284318	0.13426	1
Marcks	P26645	-11.6618	-11.9771	-0.315369	0.445227	0.02853	0.134361	1
Mta1	M1VB37	-14.4701	-14.6829	-0.212785	0.36527	0.0285315	0.134361	1
Tcea1	Q3UWX7	-10.384	-10.8383	-0.454359	0.558248	0.0285479	0.134361	1
Agps	A2AL49	-17.769	-17.2882	0.480776	0.581699	0.0285621	0.134361	1
Med13	Q5SWW4	-14.6061	-15.048	-0.441905	0.810295	0.0285741	0.134361	1
Zbtb20	Q8K0L9-2	-14.7132	-14.9564	-0.243162	0.351334	0.0286236	0.13448	1
Mycbp2	F7CZG3	-13.8871	-13.5881	0.298966	0.55071	0.0287427	0.134824	1
Plekhg3	Q4VAC9-2	-13.1511	-12.8676	0.283542	0.453597	0.0287452	0.134824	1
Sash1	F8VQK5	-13.164	-12.7999	0.364062	0.256803	0.028776	0.134854	1
Atp2b1	Q3TSK3	-12.5193	-12.8833	-0.364019	0.54409	0.0288041	0.134872	1
Braf	F6SZ47	-12.7864	-12.241	0.545409	1.00836	0.0289152	0.135279	1
Brd8	D3YZC7	-15.4876	-15.8166	-0.328998	0.38158	0.02898	0.135467	1
Bclaf1	Q3UDL9	-8.93622	-9.12648	-0.19026	0.285043	0.0290767	0.135805	1
Lsm14a	Q8K2F8	-10.4177	-10.5956	-0.177883	0.241325	0.0292535	0.136516	1
Safb;mKIAA0138;Safb2	S4R1M2	-13.0312	-13.7847	-0.753451	0.871889	0.0292898	0.136551	1
Arhgap31	B2RSI0	-13.6234	-13.4246	0.198745	0.286784	0.0293102	0.136551	1
Ppfia1	B2RXW8	-12.152	-12.4911	-0.339177	0.59757	0.0294704	0.137083	1
Xrn1	F8VQ87	-11.8449	-12.1158	-0.270861	0.391507	0.0294824	0.137083	1
Zc3h13	E9Q784	-13.0242	-13.2505	-0.226374	0.161707	0.0295325	0.137083	1
Prkaa1;Ink76;Prkaa2	Q3TUQ7;Q8BRK8	-16.141	-15.707	0.434021	0.808089	0.029538	0.137083	1
Stard13	F8WIY7	-15.2063	-14.8627	0.343543	0.489184	0.0295595	0.137083	1
Lpin3	A2A4B3	-13.646	-13.9176	-0.271592	0.444933	0.0296583	0.137083	1
Hmgn5	Q9JL35	-13.3486	-13.5976	-0.249017	0.293407	0.0296595	0.137083	1
Tbcel	D3YVP4	-14.3434	-14.8709	-0.527572	0.857041	0.0296825	0.137083	1
Larp1	Q6ZQ58	-11.0174	-10.8353	0.182083	0.224026	0.0296891	0.137083	1
Svil	E9Q983	-14.9965	-14.5383	0.458204	0.862355	0.0296922	0.137083	1
Srrm1	A2A8V9	-10.8953	-11.025	-0.129715	0.162899	0.0297138	0.137083	1
Srrm2	Q8BTI8-2	-11.7927	-12.005	-0.21227	0.334529	0.0297202	0.137083	1
Jmy	Q9QXM1-3	-17.4095	-16.9428	0.466669	0.47275	0.0297684	0.137191	1
Elmsan1	Q8BUZ9	-13.1616	-12.9394	0.222208	0.294033	0.0298417	0.137336	1
Cdk11b	A2A9P6	-13.436	-13.1869	0.249122	0.42649	0.0298495	0.137336	1
Mmtag2	Q99LX5	-12.0431	-12.3353	-0.292265	0.465908	0.0298739	0.137336	1
Nrd1	A6PWC3	-15.7544	-15.4024	0.351996	0.371618	0.0300162	0.137642	1
Zswim8	B7ZWK9	-11.6523	-11.8108	-0.158541	0.268733	0.0300204	0.137642	1
Ldb1	D3Z1C5	-15.4261	-15.1525	0.273621	0.303026	0.0300507	0.137642	1
mKIAA0285;C2cd2l	Q80U48	-12.175	-12.0094	0.165634	0.224681	0.0300642	0.137642	1
Spag9	F8WH31	-15.0693	-14.8613	0.207997	0.286811	0.0300643	0.137642	1
Scaf1	Q5U4C3	-15.0912	-14.9421	0.149107	0.156242	0.0301299	0.137803	1
Cobll1	Q3UMF0-3	-13.6754	-13.5181	0.15734	0.288171	0.030149	0.137803	1
Gprc5c	I7HPW4	-15.9723	-16.2379	-0.265627	0.393313	0.0302204	0.137858	1
Sh3bp4	Q921I6	-15.453	-15.2065	0.24654	0.401034	0.0302247	0.137858	1
Tmem100	Q9CQG9	-13.8101	-14.0563	-0.246192	0.326734	0.0302354	0.137858	1
Zc3h18	H3BIW0	-11.6081	-11.774	-0.165913	0.20763	0.0302849	0.137861	1
Larp4	Q3UT02	-15.5216	-15.071	0.4506	0.829392	0.0302857	0.137861	1
Irs1	Q543V3	-11.5902	-11.7963	-0.206091	0.363152	0.0303239	0.137922	1
Hnrnpa3;Gm8991;Gm6793;Gm9242	Q6P6I7	-12.2866	-11.8581	0.42858	0.689696	0.0303898	0.138108	1
Tenc1	Q8CGB6-2	-14.7519	-14.2078	0.544189	1.03055	0.0306705	0.138998	1
Heatr6	Q6P1G0	-16.1599	-15.765	0.394925	0.4151	0.0307114	0.138998	1
Ralgapa2	F7CGP0	-13.9524	-13.7418	0.210604	0.41967	0.0307115	0.138998	1
Nr3c1	E9Q310	-14.6924	-15.0337	-0.341237	0.456324	0.0307854	0.138998	1
Adra1b	Q9DBL0	-15.1731	-14.4502	0.722844	1.32357	0.0308016	0.138998	1
Htatsf1	Q8BGC0	-12.7546	-12.952	-0.197366	0.289715	0.0308068	0.138998	1
Hsp90ab1	Q71LX8	-12.627	-12.2706	0.356399	0.727891	0.0308382	0.138998	1
Lphn2	Q0P6A0	-12.1976	-12.0219	0.175683	0.277195	0.0308404	0.138998	1
Clip1	D3Z3M7	-14.1882	-13.9007	0.287431	0.316758	0.0308404	0.138998	1
Tnks1bp1	B9EKJ7	-13.5262	-13.6765	-0.150277	0.28087	0.0308546	0.138998	1
Mlxipl	H9U1Q1	-14.6965	-14.0707	0.625864	0.898011	0.0308606	0.138998	1
Eif3c	Q9CSD3	-10.5497	-10.7226	-0.172916	0.340243	0.0309183	0.139145	1
Ssfa2	A2AQD6	-13.9638	-14.1618	-0.197958	0.366701	0.0309694	0.139154	1
Plekhg3	Q4VAC9-2	-14.5682	-14.8517	-0.283464	0.409407	0.0309704	0.139154	1
B230118H07Rik;Nwc	H3BKQ2	-12.2497	-12.4422	-0.192486	0.303237	0.0310385	0.139347	1
Ass1	Q3UJ34	-13.4715	-13.0628	0.408665	0.589969	0.0310851	0.139444	1
Atp5a1	Q03265	-14.4019	-14.7148	-0.312898	0.613916	0.0311112	0.139448	1
Map9	Q3TRR0-2	-15.2029	-15.5834	-0.380446	0.423641	0.0312397	0.139862	1
Rbm10	Q99KG3-3	-13.331	-13.553	-0.221994	0.350452	0.0312538	0.139862	1
Leo1	Q5XJE5	-10.795	-11.0062	-0.21121	0.376822	0.0313961	0.140386	1
Scamp1	Q3UY11	-12.2988	-12.5363	-0.237567	0.35268	0.0314263	0.140408	1
Bcar3	Q9QZK2-2	-13.3985	-13.0918	0.306666	0.390842	0.0315355	0.140425	1
Gramd3	Q6PEM6	-13.3128	-13.0261	0.286734	0.5122	0.0315437	0.140425	1
Rapgef1	E0CXV1	-12.9458	-13.1679	-0.222156	0.243143	0.0315452	0.140425	1
Rin2	Q3TR60	-14.6725	-14.4131	0.259408	0.401143	0.0315479	0.140425	1
Prkd3;Prkd1	D3Z6I0	-13.4887	-13.3781	0.110529	0.169421	0.031581	0.140425	1
Nfib	Q8BN68	-12.4012	-12.042	0.359283	0.459137	0.0315817	0.140425	1
Nsfl1c	Q3KQQ1	-13.5436	-13.9633	-0.419677	0.764999	0.0317666	0.141134	1
Cobll1	B1AZ15;Q3UMF0-3	-12.9217	-12.4847	0.436914	0.897172	0.0318091	0.14121	1
Hadh	Q61425	-13.953	-13.7296	0.223433	0.258233	0.0318856	0.141246	1
Mllt4	E9Q852	-14.7312	-14.2446	0.486609	0.723918	0.0318859	0.141246	1
Eif3b	Q8CIJ3	-11.4062	-11.488	-0.0818138	0.126151	0.0318935	0.141246	1
H2afy	Q8CA90	-14.831	-14.9604	-0.129441	0.280607	0.0319519	0.141392	1
Ctnnb1	Q3UZT7	-13.7154	-13.1577	0.557651	0.561411	0.0321175	0.142012	1
Osbpl11	G5E8A0	-13.2309	-12.7389	0.492017	0.46449	0.0322392	0.142437	1
Adrbk1	Q3U5J8	-14.4925	-14.266	0.226478	0.37773	0.0323143	0.142655	1
Zfp36l1	Q91YI7	-14.5298	-14.3177	0.2121	0.286324	0.0323683	0.14278	1
Sptbn1	Q8BQ35	-11.9143	-12.0751	-0.160806	0.248307	0.0324284	0.142795	1
Dido1	Q8C9B9	-12.4536	-12.6278	-0.174207	0.31346	0.0324463	0.142795	1
Pnpla6	Q3TRM4-4	-14.3014	-13.6553	0.646151	1.24764	0.0324488	0.142795	1
1110037F02Rik;Kiaa1429	E9PZY8	-15.8582	-16.1675	-0.309303	0.279373	0.032496	0.14289	1
Tns1	E9Q0S6	-11.9465	-12.1307	-0.184124	0.38489	0.0326334	0.143381	1
Utp15	Q3TN42	-12.8743	-13.0677	-0.19345	0.275793	0.0326701	0.143428	1
Lats2	G3UYM3	-13.2118	-13.4494	-0.237636	0.375186	0.0327134	0.143478	1
Krt8	P11679	-10.5376	-10.2705	0.267115	0.292117	0.032737	0.143478	1
Setd6	Q9CWY3	-14.0132	-13.7444	0.268798	0.549858	0.0327702	0.143478	1
Ppfibp1	F6YZ95;Q3U417	-16.4294	-16.1511	0.278253	0.365399	0.0327845	0.143478	1
Hmox1	Q3U5H8	-14.454	-14.5609	-0.106856	0.16044	0.0329177	0.143947	1
Stx7	Q9JMJ6	-11.1505	-11.019	0.13156	0.170518	0.033195	0.145046	1
Sft2d2	Q8VD57	-13.3791	-13.6764	-0.2973	0.341352	0.0333022	0.145399	1
Dennd4c	A6H8H2	-15.7815	-15.4884	0.293112	0.489359	0.0333535	0.145509	1
Reps1	F6R6F1	-15.9518	-16.4752	-0.523447	0.789823	0.0334141	0.145638	1
Impdh2	Q3UPJ2	-13.8261	-14.0865	-0.260361	0.204928	0.0334542	0.145638	1
Cbr1	B2RXY7	-11.2885	-11.0959	0.192632	0.338508	0.0334615	0.145638	1
C030046E11Rik;Kiaa1432	F7DEJ0	-14.6827	-14.4455	0.237297	0.261218	0.0335554	0.145903	1
Engase	E9PY27	-12.1318	-12.4297	-0.297873	0.515636	0.0335749	0.145903	1
Eif4g3	A2AMI2	-12.9126	-12.7054	0.207163	0.291492	0.0336652	0.146132	1
Stard13;Stard8	F8WIY7	-11.3454	-11.5272	-0.181819	0.368637	0.0336802	0.146132	1
Sorbs2	Q3UTJ2-2	-11.283	-11.6407	-0.357714	0.551969	0.033709	0.146143	1
Prpf4b	C7G3P2	-12.6278	-12.7912	-0.163451	0.261737	0.0337357	0.146144	1
Rab23	Q9D4I9	-12.5058	-12.137	0.368855	0.51974	0.0338579	0.146341	1
Nipbl	Q6KCD5-2	-12.9046	-13.2027	-0.298134	0.510953	0.0338586	0.146341	1
Tceb3	Q8CB77	-13.6685	-13.4347	0.233746	0.413374	0.03386	0.146341	1
Cpne1;Gm28036;Rbm12	Q6ZQ53	-13.8058	-14.0617	-0.255837	0.393704	0.0340594	0.146959	1
Taf12	Q3UT56	-12.5585	-12.7601	-0.201616	0.229337	0.0340848	0.146959	1
Bloc1s5	Q3TB02	-14.658	-14.9281	-0.270076	0.367817	0.0340999	0.146959	1
Myct1	Q8R411	-13.8417	-13.6156	0.226181	0.406554	0.0341153	0.146959	1
Rbm26	E9PUF4	-11.8146	-12.0055	-0.190959	0.303487	0.0341353	0.146959	1
Tmem238	A9JSM3	-14.3434	-14.7064	-0.363068	0.574785	0.0341875	0.14707	1
Srrm2	Q8BTI8-2	-13.4411	-13.8164	-0.375353	0.582168	0.0342407	0.147146	1
Faf1	P54731	-13.753	-13.8658	-0.112805	0.196294	0.0342581	0.147146	1
Rgl2	G3UZ21	-13.2067	-13.0559	0.150823	0.170128	0.0343005	0.147214	1
Acss2	Q8N9U3	-10.1638	-9.74255	0.421269	0.760195	0.0345603	0.148215	1
Wrnip1	Q91XU0-2	-12.8318	-13.0161	-0.184288	0.351382	0.0346142	0.148302	1
Sort1	A2AEF0	-14.0443	-14.2565	-0.212283	0.287237	0.0346341	0.148302	1
Stard10	Q0VG22	-11.0686	-11.2644	-0.195773	0.258988	0.0346739	0.148358	1
Fbl	Q3UJS2	-13.8434	-14.0904	-0.246986	0.341602	0.0347414	0.148533	1
Zfp318;Znf318	B0V2M3	-12.2035	-12.4194	-0.215872	0.357742	0.0348761	0.148994	1
Pkp2	E0CX59	-10.9891	-10.548	0.441183	0.690785	0.0349874	0.149355	1
Dock10	B2RWY0	-15.6353	-15.3279	0.307421	0.445394	0.035186	0.150087	1
Mllt1	Q9ERL0	-14.1058	-14.4053	-0.299483	0.366158	0.0352319	0.150168	1
Gga3	S4R2D2	-12.7894	-12.6306	0.15885	0.252459	0.0353156	0.150323	1
Upk3b	Q80YF6	-12.4455	-12.1021	0.343382	0.477457	0.0353223	0.150323	1
Ell	O08856	-13.8265	-14.0271	-0.200675	0.162203	0.0355434	0.151148	1
Pdlim5	Q2Q7P0	-8.79322	-9.19758	-0.404361	0.424495	0.0355821	0.151197	1
Cdk7	Q8CAC4	-14.1376	-14.358	-0.22032	0.232672	0.0356195	0.15124	1
Srrm1	A2A8V9	-10.556	-10.8519	-0.295892	0.347356	0.0357143	0.151301	1
Eif4g3	A2AMI2	-13.5189	-13.1924	0.326479	0.36029	0.0357356	0.151301	1
Fam104a	Q9CQP1	-11.5599	-11.7291	-0.169205	0.23148	0.0357381	0.151301	1
Cobll1	B1AZ15;Q3UMF0-3	-11.0805	-10.893	0.187526	0.355284	0.0357429	0.151301	1
Mink1	Q9JM52-2	-15.1726	-14.8682	0.304352	0.445482	0.0357959	0.15141	1
Dmd	Q3TWL4	-14.6921	-14.4738	0.218262	0.442833	0.0359382	0.151897	1
Arfgap2	Q99K28	-14.7446	-14.4001	0.344521	0.382553	0.0359901	0.151923	1
Jmjd1c	G3UZM1	-13.8681	-13.677	0.191084	0.392877	0.0360106	0.151923	1
Mllt1	Q9ERL0	-12.3216	-12.487	-0.165372	0.216441	0.0360265	0.151923	1
Diap1;Diaph1	Q9CSJ1	-14.7339	-15.017	-0.283059	0.508055	0.0360669	0.151979	1
Eif4b	Q3TDD8	-11.7575	-11.9115	-0.153949	0.246855	0.0361333	0.152143	1
Hp1bp3	Q3TEA8-3	-12.7215	-12.9109	-0.189387	0.186015	0.0361741	0.1522	1
Ifih1	Q3TGP5	-12.8824	-12.6818	0.200634	0.365761	0.0362036	0.152208	1
Apba3	Q8BNM8	-14.6691	-14.8964	-0.227367	0.329563	0.0362898	0.152455	1
Zbtb44	Q8R0A2-2	-13.5667	-13.8166	-0.249978	0.252986	0.0363173	0.152456	1
Rfx5	Q6DI69	-14.0795	-14.3461	-0.26655	0.504653	0.0364101	0.152632	1
Zfp609;Znf609	B2RWS7	-15.7056	-15.365	0.34058	0.406284	0.0364422	0.152632	1
She	Q8BSD5	-12.3641	-12.7565	-0.392382	0.564512	0.0364541	0.152632	1
Zc3h18	H3BIW0	-13.2883	-13.6033	-0.31499	0.546892	0.0364691	0.152632	1
Dlc1	Q9R0Z9-2	-11.5496	-11.7083	-0.158696	0.307748	0.0365263	0.152756	1
Tagln2;Tagln3	Q9WVA4	-15.1882	-14.9122	0.275967	0.212469	0.0365605	0.152784	1
Kif1c	Q8VI89	-11.9613	-11.7497	0.211588	0.209444	0.036611	0.15288	1
Sardh	Q3TQD9	-12.9479	-13.2759	-0.327905	0.558777	0.0366487	0.152905	1
Rpl6;Gm5428	Q3UCH0	-14.903	-15.3069	-0.403907	0.551678	0.036672	0.152905	1
Sorbs2	D3Z080	-10.6673	-11.0227	-0.355449	0.544354	0.0367112	0.152954	1
Rere	A2A7T3	-13.4161	-13.6948	-0.278746	0.254257	0.0367419	0.152955	1
Lphn2	Q0P6A0	-14.7902	-14.5187	0.271484	0.526266	0.0367893	0.152955	1
Pcyt1a	P49586	-14.9414	-14.7211	0.220348	0.349	0.0369308	0.152955	1
Pcyt1a	P49586	-14.9414	-14.7211	0.220348	0.349	0.0369308	0.152955	1
Terf2	Q8C806	-13.3698	-13.5723	-0.202457	0.401304	0.0369326	0.152955	1
Aox3	Q8C6Q4	-11.6412	-12.4776	-0.836416	1.37573	0.0369346	0.152955	1
Dhx29	Q6PGC1	-13.9934	-14.2689	-0.27553	0.446848	0.0369373	0.152955	1
Brd4	Q3UH70	-12.8656	-12.9655	-0.0998905	0.0849176	0.0369569	0.152955	1
Tjp3	Q921G9	-10.8659	-10.7301	0.135776	0.11247	0.036959	0.152955	1
Rhpn2	Q497Z4	-14.2587	-14.0271	0.231555	0.395391	0.0370526	0.153228	1
Ctage5	Q3TZZ3	-14.0044	-12.98	1.02439	2.07139	0.0372002	0.153724	1
Tnrc6b	Q8BKI2	-15.837	-15.0657	0.771279	0.569341	0.0372905	0.153982	1
Dtx3l	I6L9G8	-11.8005	-11.9156	-0.115114	0.189702	0.0373188	0.153985	1
Pole4	E0CYA9	-11.2926	-11.8052	-0.512592	0.870916	0.0374103	0.154248	1
Myo9a	D3Z3A8	-15.1846	-15.3806	-0.195941	0.412167	0.0375433	0.154682	1
Acly	Q3UEA1	-12.9333	-12.4926	0.44078	0.829761	0.0376542	0.155007	1
Eif4b	Q3TDD8	-11.6086	-11.3089	0.299771	0.31305	0.0376781	0.155007	1
Marcksl1	P28667	-11.1255	-10.5764	0.549107	0.62473	0.0377171	0.155053	1
Casc3	Q8K3W3	-13.1087	-13.31	-0.201373	0.415598	0.037792	0.155177	1
Med12	A2AGH8	-12.274	-12.4765	-0.202545	0.28047	0.037803	0.155177	1
Casp6	Q9D089	-15.0733	-15.3192	-0.245862	0.271649	0.0378314	0.155178	1
Cetn2	B1AUQ7	-11.376	-11.5753	-0.199333	0.139852	0.0379546	0.155569	1
Spag9	F8WH31	-13.4181	-13.5447	-0.12659	0.191783	0.0380052	0.155662	1
Slc12a2	E9QM38	-12.8949	-13.15	-0.255094	0.277962	0.0380639	0.155787	1
Tppp	Q3URG1	-12.661	-12.927	-0.265963	0.439155	0.0381352	0.155956	1
	P70196-2	-11.857	-10.8724	0.984615	1.27432	0.0381893	0.155956	1
	P70196-2	-11.857	-10.8724	0.984615	1.27432	0.0381893	0.155956	1
Epb4.1;Epb41	A2A839;Q3UH12	-17.0629	-16.5798	0.483113	0.707656	0.0382652	0.156104	1
Nfic	Q3UHA6	-13.5098	-13.3106	0.199121	0.23203	0.0383133	0.156104	1
Ctnnd1	G3X9V2	-15.4802	-15.2566	0.22355	0.347362	0.0383324	0.156104	1
Asl	E0CY49	-14.5547	-14.7625	-0.207726	0.134408	0.0383379	0.156104	1
Phldb2	D3Z069	-13.0585	-12.8274	0.231094	0.33473	0.0384865	0.156589	1
Mbd1	Q9Z2E2-5	-14.5411	-14.932	-0.390931	0.589831	0.0385133	0.156589	1
Prkag2	Q3U4D5	-12.4724	-13.1684	-0.695929	1.37911	0.0385692	0.156702	1
F11r	O88792	-11.9804	-11.7057	0.274709	0.336761	0.0386491	0.156811	1
Acot1;Acot5;Acot6;Acot4;Acot3	Q99L15	-10.1655	-9.96491	0.200584	0.324975	0.0386526	0.156811	1
Bag3	A6H663	-13.5458	-13.8242	-0.278404	0.329066	0.0386927	0.156859	1
Mark2	F7A3Q3	-13.4396	-13.1604	0.27923	0.318104	0.0387771	0.157087	1
Epb4.1;Epb41	A2A839;Q3UH12	-12.1162	-12.5071	-0.390848	0.320185	0.0388314	0.157192	1
	Q922M7	-11.447	-11.8328	-0.385805	0.770405	0.0388757	0.157212	1
Inadl	A2ADL9	-13.3887	-13.5511	-0.162472	0.315098	0.0388929	0.157212	1
Snip1	Q8BIZ6	-11.6278	-11.8202	-0.192403	0.192552	0.0389827	0.157375	1
Shc1	P98083-2	-13.6829	-13.4379	0.244951	0.375896	0.0390121	0.157375	1
Traf3ip1	Q149C2	-13.0416	-13.3511	-0.309415	0.432438	0.0390785	0.157375	1
Luzp1;mFLJ00226	B2RQ68	-12.0793	-12.2486	-0.169248	0.18283	0.0390826	0.157375	1
Ncoa3	A5D6Q2	-14.4525	-14.7033	-0.250851	0.349048	0.0390893	0.157375	1
Srrm2	Q8BTI8-2	-13.3337	-13.4892	-0.15548	0.204345	0.0391125	0.157375	1
Foxa1;Foxa3	P35582	-14.1602	-14.4097	-0.249518	0.443287	0.0391314	0.157375	1
Atp1a1	Q3TXF9	-12.3012	-12.0995	0.201734	0.319497	0.039286	0.157692	1
Lima1	Q8C7S2	-11.6331	-11.3155	0.317596	0.493614	0.0393203	0.157692	1
Lmo7	B7ZN52	-13.4411	-13.664	-0.22294	0.331802	0.0393238	0.157692	1
Sf3b1	A0JLN0	-12.9279	-13.196	-0.268081	0.432993	0.0393521	0.157692	1
Sf3b1	A0JLN0	-12.9279	-13.196	-0.268081	0.432993	0.0393521	0.157692	1
Kiaa1522	A2A7S8-2	-14.0123	-13.6062	0.406127	0.6566	0.0394541	0.157873	1
Kiaa1522	A2A7S8-2	-14.0123	-13.6062	0.406127	0.6566	0.0394541	0.157873	1
Utp14b	E9Q9S3	-14.7229	-14.3804	0.342478	0.705635	0.03965	0.158542	1
Tenc1	Q8CGB6-2	-16.6402	-16.4454	0.194763	0.28194	0.0396782	0.158542	1
Snrnp70	A2RS68	-14.2386	-14.5859	-0.347351	0.370969	0.039766	0.158739	1
Esf1	Q8BK69	-14.5612	-14.7137	-0.152579	0.150279	0.0398222	0.158739	1
Lmo7	B7ZN52	-13.7292	-13.3353	0.39397	0.291105	0.039883	0.158739	1
Crip2	Q4FJU3	-12.905	-12.6967	0.208343	0.321165	0.0398845	0.158739	1
Srrm1	A2A8V9	-13.9072	-14.2998	-0.392575	0.314331	0.0398956	0.158739	1
Bnip3	O55003	-12.7835	-12.6598	0.123707	0.143655	0.0399024	0.158739	1
Dbnl	Q62418-3	-13.8186	-14.0098	-0.191123	0.259368	0.0399417	0.158739	1
Kifap3	Q3UZA5	-12.3585	-12.5375	-0.179065	0.239247	0.0399561	0.158739	1
Srrm1	A2A8V9	-10.5083	-10.6746	-0.166266	0.281285	0.0400047	0.158819	1
Map2k2	Q63932;Q91YS7	-11.1545	-11.3565	-0.202007	0.204963	0.0401071	0.159112	1
Stim2	F6WBP9	-12.9615	-12.7979	0.163646	0.163992	0.0401547	0.159129	1
Rbm20	F6TAZ4	-14.2748	-14.5163	-0.241523	0.385952	0.0401687	0.159129	1
H2-D1;L(w16);H2-L	G3UX20	-15.3426	-14.9439	0.398704	0.698179	0.0402326	0.159268	1
Tjp3;Tjp2	Q921G9;Q9Z0U1	-14.4455	-14.142	0.303486	0.455723	0.0404601	0.160055	1
Arhgef26	D3YYY8	-16.2239	-16.4853	-0.261414	0.455923	0.0405153	0.160159	1
Bcar3	Q9QZK2-2	-13.5787	-13.2904	0.288359	0.510443	0.0408071	0.161198	1
Sptbn1	Q8BQ35	-15.3452	-14.4134	0.931804	0.989598	0.0409177	0.161416	1
Atrx	Q61687	-14.0653	-14.2941	-0.228756	0.318093	0.0409203	0.161416	1
Mecp2	Q9Z2D6	-13.5661	-13.7335	-0.16733	0.248068	0.0410277	0.161725	1
R3hdm2	E9Q9D6	-12.2412	-12.5174	-0.276127	0.468758	0.0411064	0.16192	1
Mark2	F7A3Q3	-12.3472	-12.4959	-0.148653	0.118372	0.0412381	0.16228	1
Bnip3l	Q91Z78	-11.7627	-11.4296	0.333153	0.295985	0.0412563	0.16228	1
Mia3	Q8BI84	-12.8154	-12.4845	0.330944	0.464615	0.0413691	0.162343	1
Eif4b	Q3TDD8	-12.4229	-12.5915	-0.168608	0.240063	0.0413695	0.162343	1
Snw1	Q3TM37	-11.6037	-11.699	-0.0953395	0.0726203	0.0413827	0.162343	1
Irs1	Q543V3	-13.6093	-13.8449	-0.235569	0.197321	0.0413889	0.162343	1
Suclg2	C6EQH3	-16.2048	-15.8898	0.31498	0.379737	0.041463	0.162393	1
Noc2l	Q3UZI6	-15.5361	-16.1178	-0.581659	0.823877	0.0414782	0.162393	1
Psip1	Q05CD2	-11.6564	-11.8663	-0.209917	0.269835	0.0414945	0.162393	1
Tra2a	E9QP00	-10.412	-10.5252	-0.113211	0.095371	0.0415186	0.162393	1
Mdm1	E9Q0B1	-15.5362	-15.7786	-0.242324	0.446344	0.0415652	0.162461	1
Wdr20	Q3ULP2	-10.9265	-10.7913	0.13521	0.126651	0.041921	0.163665	1
Zc3h18	H3BIW0	-11.0762	-11.624	-0.547805	0.960531	0.0419321	0.163665	1
5330438D12Rik	Q8BPA5	-11.2093	-11.4253	-0.215948	0.324795	0.0421257	0.164305	1
Bag6	Q3UF95	-11.5863	-11.6685	-0.0822583	0.141004	0.0422612	0.164644	1
Trrap	Q3UH32	-14.2902	-14.0143	0.275913	0.48543	0.0422717	0.164644	1
Nck1	Q8BH99	-15.5763	-15.2987	0.277607	0.404456	0.0423192	0.164713	1
Dpysl2	O08553	-14.0838	-14.2381	-0.154318	0.28036	0.0424691	0.164892	1
Arhgef12	F8VQN6	-13.0598	-13.2852	-0.225358	0.364246	0.0424893	0.164892	1
Srrm1	A2A8V9	-10.4769	-10.64	-0.163108	0.295229	0.042527	0.164892	1
Cobll1	B1AZ15;Q3UMF0-3	-14.459	-14.7455	-0.286475	0.392056	0.0425342	0.164892	1
Spta1	Q3UQ30	-14.8964	-15.1431	-0.246723	0.472999	0.0425406	0.164892	1
Hjurp	Q497U3	-15.6124	-15.9285	-0.31608	0.423063	0.0425432	0.164892	1
Prodh2	D6RET3	-13.7711	-13.1804	0.590798	0.739862	0.0426464	0.165177	1
Farp1	F8VPU2	-14.5219	-13.9596	0.56223	0.624189	0.0426857	0.165214	1
Srrm2	Q8BTI8-2	-9.84513	-10.0493	-0.204195	0.284439	0.0428154	0.1656	1
Trip12	G5E870	-13.0952	-12.8447	0.250483	0.37612	0.04288	0.165735	1
Nek9	Q69Z43	-15.5693	-15.2762	0.293147	0.594022	0.0429464	0.165876	1
Cfh	Q8C5S1	-13.9946	-14.2701	-0.275569	0.589392	0.042978	0.165883	1
Dennd2a	B7ZP28	-13.6705	-14.0411	-0.370608	0.584581	0.0432079	0.166634	1
Slc4a4	O88343	-11.0196	-11.135	-0.115383	0.165062	0.0432326	0.166634	1
Cps1	Q8C196	-14.6127	-14.5302	0.0825394	0.101949	0.0432679	0.166655	1
Srrm1	A2A8V9	-12.9435	-13.1462	-0.202669	0.163021	0.0432987	0.166658	1
Nhsl1	Q8CAF4-3	-13.1163	-13.327	-0.210748	0.375234	0.0434464	0.167111	1
Eif3b	Q8CIJ3	-13.1635	-13.3381	-0.174542	0.223959	0.0434903	0.167164	1
Ttc28	Q80XJ3	-16.8916	-17.6229	-0.731318	1.46847	0.0435707	0.167297	1
Bcr	Q6PAJ1	-13.4249	-13.3169	0.108056	0.162635	0.0436044	0.167297	1
Rsrc2	Q922F2	-11.4601	-11.5551	-0.0950702	0.198735	0.0436152	0.167297	1
Rprd2	Q6NXI6-2	-14.4246	-14.2849	0.139641	0.253302	0.0436672	0.167381	1
Cdk11b	A2A9P6	-13.8725	-14.0769	-0.204371	0.380808	0.0437349	0.167525	1
Tgfb1i1	E9PYQ1	-14.8578	-15.0057	-0.147899	0.197331	0.043778	0.167575	1
Rnf169	E9Q7F2	-14.8763	-15.1915	-0.315296	0.359974	0.0438171	0.167591	1
Tymp	Q99N42	-13.0311	-13.4302	-0.399147	0.693084	0.0438947	0.167591	1
Dpysl3	E9PWE8	-14.4271	-14.2109	0.216171	0.387476	0.0439073	0.167591	1
Ppp2r5d;ppp2r5d	Q99PC9	-12.7193	-12.8417	-0.122424	0.213604	0.0439116	0.167591	1
No66	Q9JJF3	-13.4397	-13.6965	-0.256777	0.495111	0.0439998	0.167591	1
Agfg1	Q8K2K6-3	-12.5433	-12.877	-0.333658	0.521289	0.0440424	0.167591	1
Acaca	V9GWS1	-14.3129	-13.608	0.704908	1.24918	0.0440475	0.167591	1
Eif4ebp2	Q3UZD4	-13.739	-14.22	-0.481033	1.03809	0.0440758	0.167591	1
Kmt2d	Q6PDK2	-14.6361	-14.4784	0.157752	0.273865	0.0440819	0.167591	1
Cald1	Q3UGC3	-13.4003	-13.6428	-0.242499	0.479908	0.0440888	0.167591	1
Srsf2	Q62093	-13.5166	-13.8009	-0.284354	0.448272	0.0441141	0.167591	1
Ablim1	E9Q9D1	-13.5859	-13.234	0.351857	0.334218	0.0442028	0.167814	1
Zc3h18	H3BIW0	-10.8971	-11.0965	-0.199395	0.208706	0.0443498	0.168186	1
Lrba	E9Q3Y4	-12.8005	-12.4115	0.389058	0.616379	0.0444001	0.168186	1
Cobll1	B1AZ15;Q3UMF0-3	-12.7252	-13.2233	-0.498105	0.877927	0.0444163	0.168186	1
Mylk	B1B1A8	-14.3262	-13.9902	0.336057	0.708185	0.0444413	0.168186	1
Nfrkb	Q3UV62	-14.3287	-14.5196	-0.190976	0.215656	0.0444521	0.168186	1
Epb4.1l2;Epb41l2	B6ZHC7;Q80UE3	-12.1455	-11.6915	0.454025	0.523853	0.0446776	0.168924	1
Zfp592;Znf592	Q52KI9	-11.8605	-12.0529	-0.192465	0.411082	0.0447249	0.168988	1
mKIAA1395;Dock6	Q6ZPS1	-15.3299	-15.0465	0.283381	0.402962	0.0447712	0.169048	1
Thrap3	Q569Z6	-9.93289	-9.69566	0.237225	0.414644	0.0449416	0.169576	1
Cdk18	Q0VDL6	-12.9294	-12.5583	0.371155	0.584593	0.0449904	0.169583	1
Srgap2	Q91Z67	-14.1927	-13.9924	0.200313	0.374754	0.0450114	0.169583	1
Pnn	Q3TUQ5	-15.2435	-15.6451	-0.401532	0.402175	0.045035	0.169583	1
Kif13b	Q6A029	-18.0601	-17.1304	0.929745	1.52715	0.0451016	0.16966	1
Ppfia1	B2RXW8	-12.7268	-13.1023	-0.375526	0.708914	0.0451169	0.16966	1
Safb	S4R1M2	-14.3492	-13.9944	0.354809	0.340689	0.0451469	0.16966	1
Mtdh	Q80WJ7	-12.9519	-12.5981	0.353808	0.66766	0.0451775	0.16966	1
Frs2	Q8C180	-14.0749	-13.83	0.244918	0.427103	0.0454123	0.170311	1
Frs2	Q8C180	-14.0749	-13.83	0.244918	0.427103	0.0454123	0.170311	1
Tjp1	B9EHJ3;P39447	-12.4814	-12.5867	-0.105291	0.186592	0.0455755	0.170808	1
Shroom3	E9QMY5	-16.0553	-15.7583	0.296932	0.526872	0.0456254	0.17088	1
Mlx	A2BFA9	-15.1783	-14.9021	0.276144	0.410596	0.0456576	0.170885	1
Larp1	Q6ZQ58	-12.0742	-12.1968	-0.122604	0.197744	0.0457726	0.171201	1
Nipbl	Q6KCD5-2	-11.3774	-11.541	-0.163575	0.262166	0.0459793	0.171754	1
Phf3	B2RQG2	-11.5381	-11.6144	-0.0763204	0.071607	0.0459823	0.171754	1
D2Wsu81e	Q3UHX9-2	-11.5156	-11.7712	-0.255616	0.452863	0.0461485	0.172259	1
Srrm1	A2A8V9	-11.481	-11.5874	-0.106405	0.185183	0.046223	0.172421	1
Slc2a2	P14246	-15.3386	-15.7286	-0.389967	0.626458	0.046332	0.172712	1
Srsf2	Q62093	-10.7401	-10.9309	-0.190882	0.178287	0.0464137	0.1729	1
Eef2k	Q8CEC8	-12.2227	-11.9941	0.228568	0.389389	0.0465881	0.173209	1
Hspb8	Q9JK92	-11.2775	-10.8864	0.391129	0.825781	0.046593	0.173209	1
Bud13	Q8R149-2	-14.5613	-14.7675	-0.206232	0.381132	0.0466212	0.173209	1
Bud13	Q8R149-2	-14.5613	-14.7675	-0.206232	0.381132	0.0466212	0.173209	1
Cpeb4	Q5SU48	-15.513	-15.2959	0.217075	0.215463	0.0467459	0.173379	1
Phrf1	A6H619-2	-14.8073	-15.1012	-0.293919	0.491294	0.0467572	0.173379	1
Ulk1	Q80TT3	-15.3649	-15.8082	-0.443381	0.692291	0.0467606	0.173379	1
Tcof1	H3BL37	-12.3732	-13.0425	-0.669303	1.35984	0.046842	0.173497	1
Eml4	A7ISP9	-13.2835	-13.0308	0.252724	0.390898	0.0468549	0.173497	1
Nufip2	Q5F2E7	-13.0716	-13.2726	-0.200985	0.352214	0.0469046	0.173566	1
Arfgap2	Q99K28	-15.1365	-14.9697	0.166763	0.247461	0.0469752	0.17366	1
Sorbs1	E9PYX6;E9Q6A3	-14.048	-13.8483	0.199747	0.398499	0.0469926	0.17366	1
Tdrd7	Q8K1H1	-13.6353	-13.7293	-0.093987	0.190529	0.0470237	0.17366	1
Prkd2	Q8BZ03	-17.3255	-16.588	0.737541	0.906162	0.047109	0.173859	1
Tppp	Q3URG1	-13.4418	-13.8686	-0.426741	0.77494	0.0472274	0.174014	1
Pcm1	B2RSW8	-15.4398	-15.2095	0.230298	0.295581	0.0472326	0.174014	1
Magi1	A0JLR6	-14.6173	-14.94	-0.322677	0.40988	0.047245	0.174014	1
Trappc12	Q8BVB3	-14.5911	-14.8282	-0.237115	0.419489	0.0473407	0.174251	1
Gjb1	P28230	-9.73463	-10.0224	-0.28774	0.469532	0.0473936	0.174331	1
Mia3	Q8BI84	-12.7917	-13.1213	-0.329606	0.469707	0.0475004	0.174608	1
Crk	Q8JZR2	-12.9313	-13.0988	-0.167552	0.16677	0.0476008	0.174861	1
Meis1	Q3UJ00	-15.6516	-15.8289	-0.177307	0.299606	0.0477181	0.175013	1
Svil	E9Q983	-12.8729	-12.5948	0.278097	0.339867	0.0477242	0.175013	1
Leo1	Q5XJE5	-12.9749	-13.2159	-0.24098	0.41103	0.0477543	0.175013	1
Apoe	Q6GTX3	-13.2501	-13.3465	-0.096397	0.13962	0.047768	0.175013	1
Rnf113a2	Q14B01	-14.1639	-13.9924	0.171537	0.116408	0.0479275	0.175466	1
Impdh2	Q3UPJ2	-14.4361	-14.6382	-0.202156	0.163257	0.0479547	0.175466	1
Fnbp4	Q6ZQ03-2	-13.8741	-14.1523	-0.278197	0.532327	0.0482146	0.176175	1
Fam83h	Q148V8	-14.0486	-13.9385	0.110101	0.161702	0.0482241	0.176175	1
Nucks1	Q80XU3	-14.5064	-14.8923	-0.385927	0.708697	0.0482437	0.176175	1
Mllt10	A2AS72	-13.8554	-14.1506	-0.295186	0.533888	0.0482906	0.17623	1
Srrm1	A2A8V9	-12.4689	-12.6279	-0.159024	0.246339	0.0483346	0.176251	1
Sfpq	Q8VIJ6	-13.1533	-12.8889	0.264426	0.575385	0.0484209	0.176251	1
Tgoln1;Tgoln2	Q4FJY3	-13.7097	-13.5874	0.122289	0.209292	0.0484626	0.176251	1
Mtus1	Q5HZI1	-13.2135	-13.3601	-0.146582	0.269322	0.0485374	0.176251	1
Nrbp1	Q3TCW5	-12.5549	-12.7048	-0.149927	0.250722	0.0485518	0.176251	1
Fli1	Q544B3	-13.6196	-13.7768	-0.157148	0.295832	0.0485545	0.176251	1
Pik3r1	P70304	-14.6203	-14.8633	-0.243086	0.47829	0.0485604	0.176251	1
	Q2VPQ9-2	-15.4316	-15.6776	-0.246082	0.327311	0.048579	0.176251	1
Ahnak	E9Q616	-13.3245	-13.6875	-0.362968	0.629592	0.0485815	0.176251	1
Sod1	P08228	-14.4442	-14.6305	-0.186304	0.323682	0.0487016	0.176491	1
Srrm1	A2A8V9	-11.7234	-12.0513	-0.327919	0.421062	0.0487114	0.176491	1
Ubac1	F6Z1E7	-13.5429	-13.7929	-0.250019	0.262396	0.0488722	0.176793	1
Shroom2	A7TU71	-13.7633	-13.9065	-0.143222	0.234459	0.0488847	0.176793	1
Sorbs1	E9PYX6;E9Q6A3	-14.3959	-14.1473	0.248649	0.469028	0.0488902	0.176793	1
Ppfibp1	F6YZ95	-13.0547	-12.8398	0.214903	0.382367	0.0490028	0.177086	1
Clmn	Q3UGS6	-13.9102	-13.5137	0.396508	0.823123	0.0492758	0.177896	1
Ppip5k2	E9Q9J4	-13.8572	-13.5694	0.287804	0.6308	0.049291	0.177896	1
Zfp36l1	Q91YI7	-10.6429	-10.3025	0.34042	0.637849	0.0493928	0.178147	1
Ppp1r35	F6XYC5	-14.3656	-14.2124	0.153227	0.32821	0.049471	0.178314	1
Pttg1	B0QZU1	-15.9295	-16.0925	-0.162995	0.264037	0.0495699	0.178554	1
Sox6	Q8BSS6	-12.9646	-13.0981	-0.133471	0.14092	0.0497041	0.178908	1
Msl1	F7CR37	-14.0302	-14.2642	-0.234035	0.382471	0.0497324	0.178908	1
Syap1	Q3U3B9	-13.7885	-14.0494	-0.260899	0.213457	0.0498211	0.179015	1
Hnrnpk;Gm7964	B2M1R6	-13.8291	-14.0833	-0.254152	0.21675	0.04984	0.179015	1
Cep170;Plin5	H7BX26;Q8BVZ1-2	-14.3295	-14.0514	0.278057	0.47501	0.0498788	0.179015	1
Numa1	Q80Y35	-11.0201	-11.1666	-0.146509	0.2724	0.0498911	0.179015	1
Zranb2	D3Z4U0	-14.4363	-14.2666	0.169699	0.329125	0.0500152	0.179263	1
Gps1	G3UXW9	-11.9585	-12.1586	-0.200114	0.329844	0.0500247	0.179263	1
Marcksl1	P28667	-13.5677	-13.8757	-0.307975	0.491933	0.0502446	0.179796	1
Acacb	Q6JIZ0	-11.1017	-10.52	0.581685	1.05614	0.0502854	0.179796	1
Srrm2	Q8BTI8-2	-13.5471	-13.7641	-0.216942	0.339215	0.050291	0.179796	1
Mon1a	Q6PDG8-2	-13.1024	-12.8675	0.234925	0.443935	0.0503027	0.179796	1
Eif4g1	E9PVC6	-10.8409	-11.0757	-0.234771	0.398091	0.0503965	0.179941	1
Psmb10	Q4FJX8	-13.1489	-13.3575	-0.208613	0.283565	0.050408	0.179941	1
Adcy9	E9Q706	-15.3976	-15.1354	0.262223	0.570488	0.0504601	0.180011	1
Srrm1	A2A8V9	-11.0468	-11.1192	-0.0724388	0.115738	0.0505436	0.180193	1
Camsap1	A2AHC3	-13.9529	-13.7432	0.209688	0.297493	0.0506067	0.180303	1
Marcks	P26645	-12.5214	-12.7048	-0.18338	0.387403	0.0506481	0.180335	1
Msh6	Q8C2N9	-14.2348	-14.411	-0.176238	0.273391	0.0509705	0.181267	1
Son	H9KV01	-14.9206	-14.7987	0.121858	0.216769	0.0509752	0.181267	1
Ablim2	D3YYR9	-15.9127	-15.5456	0.367066	0.383017	0.0510467	0.181371	1
Eif4g1	E9PVC6	-14.5871	-14.1951	0.391944	0.841456	0.0510901	0.181371	1
Topors	Q80Z37	-13.7238	-13.8916	-0.167767	0.198334	0.0511025	0.181371	1
Usp14	Q80UN0	-12.8686	-12.6078	0.260876	0.398059	0.0511355	0.181373	1
Eaf1	Q9D4C5	-11.7914	-11.8668	-0.0754636	0.123462	0.0511927	0.18146	1
Gtf3c4	Q501L4	-13.5587	-13.7121	-0.153419	0.275721	0.051245	0.181529	1
Synj1	D3Z656	-16.3845	-15.9846	0.399883	0.667891	0.0513935	0.181827	1
Rps27	Q6ZWU9	-14.3721	-14.5179	-0.14579	0.295669	0.0513944	0.181827	1
Ints1;KIAA1440	K3W4P2	-13.4947	-13.8373	-0.34259	0.638649	0.0515192	0.18201	1
Ints1;KIAA1440	K3W4P2	-13.4947	-13.8373	-0.34259	0.638649	0.0515192	0.18201	1
Srrm2	Q8BTI8-2	-14.9787	-16.0294	-1.05068	1.47989	0.0515444	0.18201	1
Slc16a1	Q8BPS5	-13.174	-13.0048	0.169191	0.162348	0.0517323	0.182311	1
Lmo7	B7ZN52	-12.1914	-12.0796	0.111802	0.193317	0.0517355	0.182311	1
Scrib	F6RIN9	-13.0601	-12.6643	0.395733	0.642725	0.0517515	0.182311	1
Isgf3g;Irf9	Q924T6	-12.0579	-12.1789	-0.121054	0.241377	0.0517608	0.182311	1
Sptbn1;Elf3	Q8BQ35	-11.3613	-11.2401	0.121196	0.136277	0.0519351	0.182707	1
Rab11fip1	E9Q8L9	-14.2535	-14.0551	0.19845	0.305124	0.0519599	0.182707	1
Jmy	Q9QXM1-3	-13.818	-14.3472	-0.529194	1.07061	0.0519718	0.182707	1
Bag3	A6H663	-13.7583	-13.4226	0.335748	0.569068	0.0520157	0.182745	1
Sorbs2	D3Z080;Q3UTJ2-2	-14.4469	-14.0124	0.434451	0.56491	0.0521989	0.182865	1
mKIAA0930;5031439G07Rik	Q69ZV3	-12.819	-13.0962	-0.27714	0.494452	0.0522177	0.182865	1
Mtdh	Q80WJ7	-10.1378	-9.9439	0.193882	0.36951	0.0522229	0.182865	1
Sh3bp2	Q91Z52	-12.5923	-12.3939	0.198426	0.351854	0.0522528	0.182865	1
Dbr1	Q8BP51	-12.7623	-12.9048	-0.142499	0.191357	0.0522602	0.182865	1
Mon2	Q80TL7-2	-13.7375	-13.9818	-0.244259	0.565957	0.0522764	0.182865	1
Cdc42bpb	B2RQQ7	-12.3598	-12.6096	-0.249768	0.354596	0.0522801	0.182865	1
Srrm2	Q8BTI8-2	-14.2367	-14.4123	-0.175546	0.2576	0.052362	0.183036	1
Zfand6	Q9DCH6	-14.0753	-14.4134	-0.338109	0.611753	0.0524469	0.183218	1
Gpalpp1	Q69ZC8	-14.1845	-14.3661	-0.181613	0.126246	0.0526073	0.183485	1
Slc2a2	P14246	-14.0147	-13.8283	0.186394	0.33806	0.0526351	0.183485	1
Carhsp1	Q5M9P7	-9.73984	-9.85279	-0.112952	0.168096	0.0526501	0.183485	1
Parg	E9Q954	-13.0859	-13.2393	-0.15335	0.262407	0.0526855	0.183485	1
Map3k11	Q80XI6	-15.2489	-15.4352	-0.186318	0.231376	0.0527746	0.183485	1
Map4	E9QPW8	-11.3838	-11.1948	0.189008	0.300412	0.0528492	0.183485	1
Ifnar2	Q8VHN0	-13.9488	-13.7487	0.200091	0.251833	0.0528927	0.183485	1
Tmpo	Q3TNH0	-11.6008	-11.1291	0.471782	0.325039	0.052897	0.183485	1
Coro1a	Q3U9K3	-13.1981	-13.5244	-0.326311	0.689963	0.0529265	0.183485	1
Dmap1	Q9JI44	-12.7387	-12.6348	0.103907	0.174325	0.0529399	0.183485	1
Nfil3	O08750	-13.4469	-13.1598	0.287059	0.566769	0.0529699	0.183485	1
Nfil3	O08750	-13.4469	-13.1598	0.287059	0.566769	0.0529699	0.183485	1
Srrm1	A2A8V9	-12.7463	-12.5784	0.167847	0.363965	0.0529837	0.183485	1
2009-09-01	Q80UG5	-13.3452	-13.1472	0.197967	0.322408	0.0529854	0.183485	1
Akt1s1	E9QKI5	-13.2424	-13.0374	0.205008	0.2048	0.053136	0.183803	1
Sik3	F6U6U5	-15.3032	-15.6252	-0.322021	0.236702	0.0531435	0.183803	1
Sal-3;Sall1	Q9EPW7	-11.83	-11.9811	-0.151072	0.310506	0.0531943	0.183864	1
Phf2	Q9WTU0	-15.4608	-15.1794	0.281418	0.562813	0.0532311	0.183877	1
Ssfa2	A2AQD6	-14.2959	-14.1783	0.11761	0.113565	0.0532912	0.18397	1
Srp72	Q9CS54	-15.8268	-15.581	0.245725	0.484203	0.0533785	0.184157	1
Hdac6	B1AUA8	-14.5668	-14.1577	0.409087	0.938836	0.0534371	0.184245	1
Mad2l1	Q9D802	-13.6904	-13.8899	-0.199551	0.254567	0.0535728	0.184369	1
mKIAA1608;Dennd1a	Q5DTW3	-17.0689	-16.6338	0.435151	0.475465	0.0535999	0.184369	1
Smtnl2	Q8C3G2	-14.7809	-14.9977	-0.216801	0.315536	0.0536057	0.184369	1
Smtnl2	Q8C3G2	-14.7809	-14.9977	-0.216801	0.315536	0.0536057	0.184369	1
Abcf1	Q6P542	-11.1978	-11.0839	0.11394	0.167455	0.0537614	0.18479	1
Zak	Q9ESL4	-13.3549	-13.1941	0.160837	0.379594	0.0538299	0.184912	1
Mapkap1	A2AR12	-12.089	-11.9055	0.183551	0.196881	0.0540148	0.185432	1
Ing5	Q9D8Y8-3	-13.8828	-14.1536	-0.270868	0.434855	0.0541093	0.185586	1
Stk4	Q8CDG4	-13.7295	-13.4173	0.312172	0.397756	0.0541265	0.185586	1
Bckdha	Q99L69	-13.504	-13.124	0.379936	0.818194	0.0541712	0.185625	1
Rhbdf2	Q80WQ6	-13.2134	-13.0692	0.144229	0.15733	0.0542433	0.185757	1
Fnbp4	Q6ZQ03-2	-12.0049	-12.2254	-0.22053	0.438228	0.0543808	0.186113	1
Braf	F6SZ47	-11.1855	-11.2957	-0.110277	0.202256	0.0544993	0.186403	1
Srrm2	Q8BTI8-2	-13.0546	-13.139	-0.0843525	0.0972746	0.0545324	0.186403	1
Urod	P70697	-16.4323	-16.0575	0.374786	0.507719	0.0546818	0.186799	1
Abcc6	Q9R1S7	-15.533	-15.2108	0.3222	0.576751	0.0547779	0.187012	1
Itpr1	P11881-8	-10.6343	-10.8979	-0.263532	0.468114	0.0548518	0.187149	1
Mier1	Q8C929	-15.1381	-15.479	-0.340962	0.591824	0.0549225	0.187276	1
Esrra	G3UY24	-12.8136	-13.1949	-0.381309	0.316782	0.0549934	0.187402	1
Syne2	E9QP46	-12.7925	-12.6253	0.167176	0.206354	0.0550338	0.187425	1
Strip1	Q3UGC1	-12.809	-12.5812	0.227781	0.461281	0.0552122	0.187917	1
Sf3b1	A0JLN0	-16.4026	-16.2112	0.191385	0.367279	0.0553252	0.188187	1
Hdgfrp2	Q3UMU9	-14.0718	-14.316	-0.244279	0.448289	0.0554002	0.188327	1
Carhsp1	Q5M9P7	-9.56825	-9.24861	0.319637	0.66696	0.055542	0.188693	1
Dennd5b	A2RSQ0	-12.1279	-11.9491	0.178761	0.32518	0.0557536	0.189172	1
Rapgef2	E9QNQ4	-15.6293	-15.3827	0.246608	0.448043	0.0557726	0.189172	1
Dbi	Q548W7	-16.4995	-16.9193	-0.419774	0.364236	0.0558068	0.189172	1
Dyrk2	Q5U4C9	-13.4261	-13.2742	0.151903	0.206322	0.0558189	0.189172	1
Efhd2	Q8C845	-11.4312	-11.565	-0.133789	0.264379	0.0558996	0.18933	1
Arhgap32	I7HFI3	-13.7692	-13.6204	0.148734	0.295328	0.0559777	0.189479	1
Fam126b	Q8C729	-12.7765	-12.5001	0.276429	0.288479	0.0561108	0.189814	1
Klc4	Q9DBS5	-12.8456	-12.548	0.297567	0.475139	0.0561552	0.189848	1
Cipc	Q8R0W1	-14.2167	-14.5368	-0.320026	0.465047	0.0562221	0.189959	1
Cast	Q8CE80	-12.9738	-13.1978	-0.223957	0.4861	0.056277	0.190029	1
Dsp	E9PZW0	-15.3241	-15.1451	0.179073	0.29545	0.056366	0.190121	1
Strn4	V9GXI9	-12.8542	-12.7607	0.0934941	0.212485	0.0563726	0.190121	1
Farp2	Q91VS8	-13.9793	-13.6428	0.33643	0.640692	0.0564266	0.19013	1
Wdr37	H3BLH1	-16.8475	-16.3516	0.495941	0.686168	0.0564437	0.19013	1
Nfx1	B1AY10-2	-14.3017	-14.0287	0.272966	0.492561	0.0565502	0.190373	1
Numa1	Q80Y35	-14.0372	-14.309	-0.271897	0.473944	0.0566369	0.19055	1
Plekhm1	Q7TSI1	-14.3203	-14.1363	0.184069	0.396578	0.056721	0.190717	1
Rasip1	B9EK92	-14.2564	-14.002	0.254319	0.386677	0.0569468	0.19136	1
Tbc1d5	Q4KMV6	-12.3654	-12.1117	0.25365	0.418986	0.0570787	0.191688	1
Arhgap42	B2RQE8	-13.272	-12.9379	0.33412	0.570378	0.0571452	0.191795	1
Rgl3	Q3UYI5	-14.685	-15.0194	-0.33441	0.480411	0.0573343	0.192034	1
Caskin2	Q8VHK1	-15.0275	-14.7473	0.280186	0.345038	0.0573608	0.192034	1
Pcdh1	Q2TJI9	-11.3298	-11.5185	-0.188694	0.410895	0.0573769	0.192034	1
Mtor	Q9JLN9	-12.2215	-12.4244	-0.202972	0.390299	0.0573912	0.192034	1
Chmp2b	Q8BJF9	-12.4862	-12.6628	-0.1766	0.380409	0.0573939	0.192034	1
Hdgfrp2	Q3UMU9	-10.947	-11.1862	-0.239293	0.447161	0.0574236	0.192034	1
Akap11	Q6ZQ80	-16.055	-15.8039	0.251125	0.406522	0.0575004	0.192175	1
Tra2a	E9QP00	-17.5737	-18.5351	-0.961367	0.905736	0.0576411	0.19253	1
Kank3	Q9Z1P7	-16.0126	-15.7783	0.234291	0.334908	0.057695	0.192594	1
Herc2	C6EQH2	-13.9922	-14.1232	-0.131032	0.12972	0.0577421	0.192635	1
Cnksr3	Q8BMA3-2	-14.3248	-14.1836	0.141193	0.24684	0.0579903	0.193348	1
Srrm2	Q8BTI8-2	-12.4391	-12.8234	-0.384285	0.472719	0.0581726	0.193751	1
Mia3	Q8BI84	-12.9487	-13.2047	-0.255991	0.279172	0.0581822	0.193751	1
Ahnak	E9Q616	-13.9897	-14.2897	-0.300064	0.5818	0.0582351	0.193751	1
Zc3h13	E9Q784	-14.6117	-14.82	-0.208322	0.366505	0.0582615	0.193751	1
Cd2bp2	Q3U4A3	-13.3132	-13.5111	-0.197923	0.31839	0.0582855	0.193751	1
She	Q8BSD5	-13.6063	-13.8165	-0.210185	0.46497	0.0584425	0.194156	1
Rnf169	E9Q7F2	-13.5908	-13.7866	-0.1958	0.365926	0.0585134	0.194276	1
Pcx;Pc	G5E8R3	-14.1536	-13.984	0.169636	0.171421	0.0585802	0.194381	1
Psmd1	Q8CGI9	-12.7554	-12.9102	-0.154866	0.193815	0.0587865	0.19489	1
Reps2	Q3UHF8	-13.8122	-14.4428	-0.630548	1.35	0.0588383	0.19489	1
Cyb5b	Q3TN44	-14.6937	-14.4757	0.218023	0.239115	0.0588387	0.19489	1
Htatsf1	Q8BGC0	-10.9493	-11.156	-0.206749	0.214225	0.0589346	0.195092	1
Fah	P35505	-16.467	-16.253	0.213969	0.398825	0.0590036	0.195203	1
Iqsec1	E9PUA3	-16.6613	-16.2849	0.376358	0.466598	0.059098	0.195349	1
Pcnt	Q8CDL2	-14.0768	-14.3282	-0.251409	0.446989	0.0592044	0.195349	1
Mlycd	Q99J39	-15.0269	-15.3016	-0.274677	0.37996	0.0592172	0.195349	1
Srrm1	A2A8V9	-13.4005	-13.7651	-0.364572	0.626241	0.0592272	0.195349	1
Rbm10	Q99KG3-3	-14.8778	-15.048	-0.170185	0.313263	0.0592293	0.195349	1
Ilvbl	Q8BU33-3	-13.5466	-13.7656	-0.218994	0.3065	0.0592584	0.195349	1
Epb4.1l2;Epb41l2	Q80UE3	-14.1518	-13.7563	0.395518	0.389341	0.0594644	0.195912	1
Farp2	D3Z4C0;Q91VS8	-12.935	-12.7298	0.205204	0.387861	0.0595312	0.196016	1
Srsf2	Q62093	-12.1346	-12.324	-0.189381	0.265207	0.0596875	0.196414	1
Tars	Q99KJ4	-15.1364	-14.9449	0.191456	0.325104	0.0599297	0.197094	1
Atxn1	J3QPR1	-13.863	-13.9983	-0.135231	0.163271	0.0600284	0.197302	1
Ppp1r13b	Q7TS70	-15.502	-15.2756	0.226433	0.439834	0.0601525	0.197593	1
Tcp1	P11983-2	-12.6193	-12.7235	-0.104256	0.156759	0.0602228	0.197611	1
Tgfbrap1	Q3UR70	-14.9066	-14.5796	0.327063	0.439328	0.0602448	0.197611	1
Pbld1	K3W4L7	-15.2832	-15.5285	-0.245317	0.149497	0.0602645	0.197611	1
Synrg	V9GXD9	-13.8476	-13.6586	0.188932	0.295744	0.0603169	0.197666	1
Tjp1	P39447	-10.9883	-11.0913	-0.103051	0.212943	0.0604626	0.198027	1
Taf6	Q62311	-14.9701	-15.1964	-0.226294	0.340504	0.0605314	0.198135	1
Uox	Q543J0	-11.1678	-10.957	0.210806	0.367693	0.0607727	0.198808	1
Fnbp1	A2AQ43	-12.7458	-12.6615	0.084271	0.153991	0.0609165	0.199161	1
Prkca	Q4VA93	-14.6643	-14.4502	0.214065	0.321566	0.0609536	0.199165	1
Plekha7	Q3UIL6-4	-14.6154	-14.51	0.105401	0.166612	0.0610674	0.19942	1
Shroom1	D3Z3D5	-14.7771	-14.9157	-0.138637	0.273505	0.0612119	0.199774	1
Pnpla8	E9PXB0	-14.9643	-14.7216	0.242648	0.266049	0.0614583	0.200461	1
Lrrfip1	Q3UZ39	-15.5421	-15.6982	-0.15609	0.29503	0.0615423	0.200582	1
Cfl1	Q544Y7	-10.8434	-10.4508	0.392609	0.648976	0.0615675	0.200582	1
Shank3	Q4ACU6	-16.2757	-16.5529	-0.27725	0.48798	0.0617035	0.200907	1
Wasf2	Q80UQ8	-14.6675	-14.8848	-0.217277	0.264888	0.061743	0.200918	1
Srrm2	Q8BTI8-2	-15.3244	-15.1322	0.192207	0.418798	0.0617869	0.200943	1
Tns3	Q5SSZ5	-13.9328	-13.6707	0.262025	0.499674	0.0618675	0.201088	1
Psip1	Q05CD2	-13.2297	-13.4168	-0.187102	0.185588	0.061984	0.201348	1
Ibtk	Q6ZPR6-2	-12.269	-12.1604	0.108633	0.0970127	0.0623036	0.202188	1
Adra1b	Q9DBL0	-13.2615	-13.0038	0.257668	0.428584	0.0623153	0.202188	1
Ubap2l;lig-2a	Q8BJ53	-13.9092	-13.5733	0.335908	0.841594	0.0625518	0.202837	1
Nbeal2	F6ZZB1	-16.3492	-15.8669	0.482328	1.05112	0.0626518	0.202964	1
Tra2a	E9QP00	-13.6875	-14.1951	-0.507678	1.05307	0.062664	0.202964	1
Bcas3	F7C0F2	-14.6506	-14.3377	0.312926	0.24725	0.0629414	0.203744	1
Zbed6	G0LE24	-13.7696	-13.9642	-0.194608	0.394509	0.0630124	0.203779	1
Apon	Q8BUM4	-13.8381	-13.6992	0.138852	0.205274	0.0630542	0.203779	1
Fam122a	Q9DB52	-15.6059	-15.3948	0.211039	0.428292	0.0630621	0.203779	1
Srrm2	Q8BTI8-2	-14.8647	-15.5262	-0.661462	0.489735	0.0631324	0.203887	1
Phf6	E9QAG2	-15.3722	-15.6063	-0.234166	0.379894	0.0634322	0.204736	1
Tmem176b	Q9R1Q6	-14.0271	-14.1782	-0.151139	0.205795	0.0634756	0.204758	1
Arhgap42	B2RQE8	-14.6628	-14.368	0.294708	0.520373	0.0635581	0.204905	1
Tns1	E9Q0S6	-14.7031	-14.5889	0.114148	0.200706	0.063597	0.204911	1
Nav2	V9GXT3	-14.8562	-14.6246	0.231585	0.280986	0.063735	0.205113	1
Pphln1	Q3TYM7	-14.9013	-15.159	-0.257725	0.339454	0.0637691	0.205113	1
Gstm1	P10649	-15.4076	-15.0945	0.313038	0.299153	0.0637702	0.205113	1
Ube4b;mKIAA0684	G3UZM6	-13.1884	-12.9952	0.193102	0.276536	0.0638501	0.205251	1
Ablim3	Q69ZX8	-10.8049	-10.9254	-0.120497	0.180436	0.0641459	0.206083	1
Arglu1	Q3UL36-2	-11.2154	-11.4792	-0.263835	0.246739	0.0642114	0.206174	1
Kif1b	A2AH75	-12.7364	-13.0082	-0.271841	0.484644	0.0643106	0.206327	1
Plekhf2	Q91WB4	-15.0832	-15.3977	-0.314531	0.560751	0.0643388	0.206327	1
Fbn1	Q7TMG6	-16.8837	-16.3888	0.494917	0.938452	0.0643953	0.206327	1
Eppk1	Q8R0W0	-12.3503	-12.116	0.234313	0.411707	0.0644076	0.206327	1
Rere	A2A7T3	-12.2129	-12.4271	-0.214218	0.385245	0.0644767	0.206429	1
Ctnnd1	G3X9V2	-15.9834	-15.6915	0.291877	0.331398	0.0646035	0.206716	1
Cobll1	B1AZ15;Q3UMF0-3	-11.5842	-11.303	0.281202	0.655525	0.0646961	0.206893	1
Tcf20	Q80U46	-15.6092	-15.7522	-0.142973	0.316681	0.0647512	0.206951	1
Map3k3	Q5DTS0	-14.2478	-14.0436	0.204251	0.201771	0.06485	0.207089	1
Itpr2	Q9Z329-2	-13.4288	-13.2281	0.200686	0.374247	0.064869	0.207089	1
Edc4	G5E896	-16.2165	-16.049	0.167587	0.349039	0.0649167	0.207117	1
Zfml;Znf638	E9QML5	-13.062	-13.1905	-0.128523	0.221124	0.0649793	0.207117	1
Bckdha	Q99L69	-9.50275	-8.70928	0.793473	1.15567	0.0649895	0.207117	1
Tex2	B1ATR2	-11.8838	-11.9687	-0.0848542	0.149331	0.0654316	0.208071	1
Pdlim1	S4R1V0	-15.2572	-14.928	0.32919	0.643427	0.0654638	0.208071	1
	Q9CXL3	-17.2602	-18.1817	-0.921526	0.712363	0.0654993	0.208071	1
Kif1b	Q60575-2	-12.1471	-12.6684	-0.521325	0.954924	0.0655546	0.208071	1
Acacb	Q6JIZ0	-15.1256	-14.9642	0.161481	0.262611	0.0656216	0.208071	1
Mepce	Q8K3A9	-14.2367	-13.9011	0.335603	0.779364	0.0656291	0.208071	1
gag;Mela;gag-pro-pol	Q6YIY0	-12.4293	-12.5691	-0.139824	0.23388	0.0656342	0.208071	1
Kiaa1522	A2A7S8-2	-14.4391	-14.7432	-0.304095	0.455336	0.0656356	0.208071	1
Samd1	D3YXK1	-15.1088	-15.5302	-0.421413	0.375706	0.0656536	0.208071	1
Rasa3	Q8C6G4	-14.4696	-14.628	-0.158467	0.247664	0.0656632	0.208071	1
Dsg2	Q8BK55	-13.737	-13.6093	0.127684	0.224652	0.0657181	0.208126	1
Nexn	G4W8R4	-14.405	-14.5427	-0.137687	0.281309	0.0660289	0.208991	1
Akr1a1	B1AXW3	-14.9465	-15.191	-0.244534	0.455181	0.0660741	0.209015	1
Wwc1	Q0KIX1	-14.0527	-13.7619	0.290805	0.679395	0.0661235	0.209053	1
Mtfr1l	Q9CWE0	-11.1914	-11.001	0.190345	0.198729	0.0661873	0.209135	1
Acss2	Q8N9U3	-13.7748	-13.5067	0.268094	0.592888	0.0663239	0.209448	1
Akr7a2	Q8CG76	-14.495	-14.7387	-0.243737	0.452727	0.0663847	0.209521	1
Plekhg3	Q4VAC9-2	-13.5451	-13.3143	0.230823	0.385169	0.0664665	0.209657	1
Phc3	E9QPT4	-14.2383	-14.4862	-0.247862	0.525571	0.0665033	0.209657	1
Tbc1d22b	Q80VE5	-16.3824	-16.1693	0.213052	0.400773	0.0666696	0.209939	1
Tbc1d22b	Q80VE5	-16.3824	-16.1693	0.213052	0.400773	0.0666696	0.209939	1
Tst	Q545S0	-15.393	-15.1763	0.216693	0.453269	0.0667061	0.209939	1
Cbx8	Q9QXV1	-14.9897	-15.1862	-0.196483	0.421456	0.0668841	0.210313	1
Plekha6	Q3UEX8	-15.1542	-14.957	0.197181	0.442662	0.0669112	0.210313	1
Irf2bp1	Q8R3Y8-2	-14.5056	-14.8908	-0.38523	0.476008	0.0669383	0.210313	1
Cdkn1b	Q4FJM2	-12.658	-12.8041	-0.146135	0.299704	0.0671552	0.210875	1
Cic	Q924A2	-13.1258	-13.3081	-0.182342	0.363954	0.0673692	0.211358	1
Ranbp3	Q9CT10	-14.2143	-14.3897	-0.175434	0.291808	0.067385	0.211358	1
Psmd11	G3UX67	-13.3135	-13.1534	0.160093	0.196087	0.0675695	0.211724	1
Dcaf5	Q3UV57	-11.6608	-11.7958	-0.134972	0.150436	0.0675779	0.211724	1
Clnk	E9PXZ8	-13.6468	-13.8338	-0.186984	0.347483	0.0676257	0.211754	1
Tns1	E9Q0S6	-11.4216	-11.6304	-0.208773	0.466787	0.0676904	0.211781	1
Krt8	P11679	-16.7575	-17.013	-0.255528	0.401636	0.06772	0.211781	1
Daxx	Q5XLA9	-14.2972	-14.5332	-0.235997	0.388193	0.0677485	0.211781	1
Ppp1r12c	F6XWD4	-15.5036	-15.1645	0.339146	0.795428	0.0679137	0.212178	1
Gtf2f1	Q3THK3	-14.2633	-14.4369	-0.173641	0.161113	0.0679782	0.212227	1
Ppp1r7	F6TGJ2	-10.4986	-10.7023	-0.203697	0.480951	0.0680059	0.212227	1
Gm9825;Rnps1	J3QK23	-10.4155	-10.7847	-0.369217	0.731404	0.0681862	0.212649	1
Aak1	Q3UHJ0-2	-15.5654	-15.4207	0.144792	0.258954	0.0682543	0.212649	1
Tmem19	Q91W52	-15.5169	-15.8082	-0.291317	0.488806	0.0682559	0.212649	1
Sipa1l1	Q8C0T5-2	-12.7078	-12.8219	-0.11407	0.205416	0.0683582	0.212849	1
Shank2	D3Z5K9	-15.9035	-15.666	0.237477	0.432488	0.0685933	0.213461	1
Rpl15;Gm10020	Q5M8Q0	-16.104	-16.5523	-0.448324	0.753451	0.0687283	0.213694	1
Frs2	Q8C180	-15.8749	-16.2013	-0.326351	0.584502	0.0687449	0.213694	1
Lima1	Q8C7S2	-11.7009	-11.2212	0.479673	1.10727	0.0689369	0.213921	1
Pde7b	E9Q5I0	-16.4782	-16.7588	-0.28058	0.491881	0.0689885	0.213921	1
Arhgap29	Q8CGF1	-15.4036	-15.207	0.196595	0.30196	0.0691015	0.213921	1
Rbm4;Gm21992;Rbm4b;Rbm14;p16	B7ZN14;Q3U6A2	-14.6484	-15.3949	-0.746547	0.91659	0.0691658	0.213921	1
Spast	Q9QYY8	-14.9096	-14.671	0.238587	0.337726	0.0691772	0.213921	1
Usp15	Q3TPH3	-14.7427	-14.5738	0.168927	0.316683	0.069187	0.213921	1
Pigr	O70570	-11.2308	-11.3802	-0.149369	0.234189	0.0691951	0.213921	1
Shroom2	A7TU71	-14.1135	-13.8182	0.295289	0.385796	0.069205	0.213921	1
Hnrnpk;Gm7964	B2M1R6	-14.9925	-15.3025	-0.309993	0.615857	0.0692153	0.213921	1
Hnrnpk;Gm7964	B2M1R6	-14.9925	-15.3025	-0.309993	0.615857	0.0692153	0.213921	1
Dapk1	Q3UKP8	-11.6087	-11.8272	-0.218459	0.483814	0.0692466	0.213921	1
Pnpla7	A2AJ88-3	-15.4872	-15.3214	0.165865	0.314411	0.0692799	0.213921	1
Tnks1bp1	B9EKJ7	-13.0006	-12.6353	0.365298	0.890379	0.0693616	0.213942	1
Avpr1a	Q3UEE1	-15.2499	-14.9405	0.309445	0.482435	0.0693638	0.213942	1
Fam83h	Q148V8	-12.3522	-12.5448	-0.192668	0.371014	0.0694315	0.214032	1
Tnrc6b	Q8BKI2	-14.4359	-14.6304	-0.194496	0.347781	0.0696092	0.214461	1
Mtmr2	B8JJF6	-12.8106	-12.6288	0.181811	0.408593	0.0698225	0.214912	1
Mthfd1	Q3TW74	-14.6203	-14.4196	0.200636	0.143909	0.0698495	0.214912	1
Rcsd1	Q3UZA1-2	-12.89	-13.1501	-0.260148	0.623323	0.0699571	0.214912	1
Mndal	D0QMC5	-15.6975	-15.4585	0.239005	0.43375	0.0700008	0.214912	1
She	Q8BSD5	-11.108	-11.3793	-0.271261	0.291415	0.0700108	0.214912	1
Pja1	Q3UXQ1	-11.4928	-11.6265	-0.13373	0.300813	0.070016	0.214912	1
Synrg	V9GXD9	-15.4418	-15.1468	0.294968	0.225902	0.0700263	0.214912	1
Fam126b	Q8C729	-14.328	-14.1535	0.174502	0.375044	0.0702206	0.21539	1
Pdpk1	F2Z3Z9	-14.3895	-14.0142	0.375331	0.447431	0.0703193	0.215573	1
Zzef1	E9Q5W5	-10.6503	-10.4988	0.151416	0.217866	0.0704613	0.215689	1
Srrm1	A2A8V9	-13.9461	-14.4939	-0.547835	1.17984	0.0704734	0.215689	1
Kif1b	Q60575-2	-13.243	-13.1385	0.104564	0.14456	0.0704735	0.215689	1
Ca3	P16015	-13.5504	-13.3581	0.192272	0.354667	0.0705765	0.215771	1
P2ry1	A5JVP3	-12.7633	-12.9496	-0.186289	0.249619	0.070578	0.215771	1
Zranb2	D3Z4U0	-11.3832	-11.1386	0.244648	0.428801	0.0706465	0.21581	1
Ccdc25	A0PK78	-13.5143	-13.026	0.488292	0.829446	0.070694	0.21581	1
Klc2	D3YXZ3	-12.5181	-12.2332	0.284867	0.433696	0.0707073	0.21581	1
Tmem245	Q8C3N3	-14.232	-13.9971	0.234903	0.414816	0.0707636	0.215864	1
Ahnak	E9Q616	-13.8169	-14.1013	-0.284462	0.667909	0.0708119	0.215893	1
Kif21a	E9Q0J5	-14.1588	-13.7082	0.450524	1.06435	0.0709187	0.2161	1
Ralbp1	B7ZNM1	-15.4299	-15.6309	-0.200944	0.452528	0.070994	0.216126	1
Zfpm1	O35615	-15.9876	-16.2053	-0.217713	0.383902	0.0710052	0.216126	1
Pank2	V9GX56	-12.2856	-12.4223	-0.136729	0.253849	0.071068	0.216199	1
Sec16a	A2AIX1	-11.3446	-11.1785	0.166127	0.367242	0.0711312	0.216273	1
Arhgef12	F8VQN6	-13.4281	-14.5574	-1.1293	2.8514	0.0711783	0.216298	1
Bsdc1	Q80Y55	-13.0661	-13.1944	-0.1283	0.234905	0.0712599	0.216428	1
Pqlc1	Q80XM9-4	-13.0978	-12.9131	0.184721	0.321164	0.0713536	0.216594	1
Ctps1	P70698	-16.6294	-16.3164	0.312973	0.634956	0.071491	0.216808	1
Sox5;Sox6	Q8C4K8;Q8BSS6	-14.3567	-14.6877	-0.331016	0.351495	0.071532	0.216808	1
Fbp1;FBP1	Q9QXD6	-10.7665	-10.5487	0.217805	0.449542	0.0715413	0.216808	1
Asun	F7BP94	-11.1848	-11.4229	-0.238112	0.402769	0.071594	0.21685	1
Bicd2	Q3TBD4	-10.5978	-10.788	-0.190206	0.29967	0.0716507	0.216903	1
Csrp1	Q4FJX4	-14.143	-14.3571	-0.214049	0.244944	0.0718968	0.217226	1
Fam117b	Q3U3E2	-17.1402	-17.4538	-0.313578	0.680886	0.0719006	0.217226	1
Ybx1	A2BGG7	-13.1898	-13.4013	-0.211502	0.475038	0.0719079	0.217226	1
Ppfibp2	G3X957	-13.9709	-13.7217	0.249181	0.436992	0.0719135	0.217226	1
Cc2d1a	E9PX94	-12.3249	-12.5017	-0.176756	0.326275	0.0719564	0.217237	1
Glud1	P26443	-14.9152	-14.6856	0.229694	0.338198	0.0721654	0.21775	1
Pitpnm2	E9PYJ7	-12.0113	-11.8011	0.210293	0.203485	0.0723551	0.218204	1
Bsg	K3W4Q8	-13.221	-13.1175	0.103498	0.227473	0.0724636	0.218412	1
Clasp2	A2RRR3	-12.6632	-12.5014	0.161831	0.189658	0.0725212	0.218468	1
Snw1	Q3TM37	-11.3168	-11.3813	-0.0645083	0.0326202	0.072584	0.218496	1
Mkl2	A3KMF2	-14.2644	-13.9778	0.286591	0.643323	0.0726409	0.218496	1
Gak	F6SLK1	-13.5035	-13.6349	-0.131397	0.267057	0.0726485	0.218496	1
Cdyl2	Q7TQ22	-13.2221	-13.3634	-0.141301	0.312795	0.0726967	0.218523	1
Tns1	E9Q0S6	-15.9347	-15.6941	0.240627	0.526136	0.0727655	0.218611	1
Tra2a	E9QP00	-15.3752	-15.8212	-0.44604	0.669155	0.0728805	0.218838	1
Cgnl1	D3Z3H4	-11.7923	-11.3711	0.421225	1.03341	0.0729794	0.219017	1
Map3k1	D3YVX9	-14.2119	-14.0599	0.151959	0.262832	0.07305	0.219111	1
Zc3h4	Q6ZPZ3-2	-10.2551	-10.3942	-0.139078	0.225771	0.0731327	0.21924	1
Akap1	O08715-2	-15.6559	-15.8352	-0.179344	0.292635	0.0735438	0.220264	1
Pcyt1a	P49586	-13.2773	-13.5048	-0.227466	0.50046	0.0735533	0.220264	1
Canx	Q5SUC3	-8.34636	-8.07042	0.275945	0.558784	0.0736789	0.220521	1
Proser2	Q8C5R2	-12.3816	-12.4793	-0.0977451	0.207251	0.0737894	0.220733	1
Raph1	F2Z3U3	-11.6158	-11.4233	0.192477	0.371293	0.0738868	0.220875	1
Aldh1l1;Aldh1l2	Q8CIF2	-12.2948	-12.0755	0.219309	0.37702	0.0739164	0.220875	1
Zbtb21	Q8R0A4	-15.3129	-15.1071	0.205863	0.279291	0.0740095	0.221034	1
Srsf4	Q8K3A8	-11.7879	-11.7056	0.0823183	0.115689	0.0740881	0.221127	1
Cactin	A1L013	-14.7445	-14.5587	0.185765	0.324565	0.0741242	0.221127	1
Reps1	F6R6F1	-16.3686	-16.8448	-0.476226	0.297689	0.0741598	0.221127	1
Mlxipl	H9U1Q1	-10.7659	-10.6359	0.130026	0.202161	0.0742261	0.221206	1
Apoa1bp	Q8K4Z3	-15.0551	-14.8413	0.213831	0.395864	0.0743156	0.221354	1
Mast3	E9Q8S5	-12.8587	-12.6979	0.160798	0.361557	0.0743839	0.221439	1
Khnyn	Q80U38	-15.9021	-16.0892	-0.187104	0.24255	0.0746186	0.221964	1
Cdc42ep1	Q91W92	-10.6469	-10.4586	0.188317	0.24935	0.0746403	0.221964	1
Trp53bp2;Tp53bp2	E9QJU8	-13.8474	-14.0952	-0.24787	0.35463	0.0747936	0.222301	1
Zfpm1	O35615	-12.0307	-12.273	-0.24237	0.335919	0.0748727	0.222417	1
Mtch1	Q791T5-2	-14.0654	-13.7465	0.318987	0.239206	0.074931	0.222472	1
Stbd1	Q147V6	-13.0053	-12.8912	0.11407	0.266347	0.075032	0.222501	1
Abhd15	F7C9J3	-12.2579	-11.9123	0.345582	0.578247	0.0750466	0.222501	1
Tatdn2	Q3U179	-16.1751	-15.9647	0.210396	0.389945	0.075061	0.222501	1
Tns1	E9Q0S6	-11.1544	-11.0083	0.146048	0.168732	0.0751276	0.222539	1
Numb	Q9QZS3-4	-12.7208	-12.9644	-0.24359	0.516749	0.0751539	0.222539	1
Slc25a20	Q7TPW6	-14.5146	-14.6936	-0.178971	0.298654	0.0754236	0.223219	1
Nans	Q9JJH0	-12.809	-12.952	-0.143009	0.191201	0.0754805	0.223268	1
	Q922M7	-14.903	-14.6811	0.221819	0.385394	0.0755662	0.223403	1
Gstz1	Q9JJA0	-13.0016	-13.1465	-0.144879	0.337138	0.0758227	0.224042	1
Pcdh1	Q2TJI9	-13.4596	-13.7041	-0.244484	0.298807	0.075976	0.224376	1
Mtss1	G3X9H7	-15.1901	-14.9145	0.275652	0.555995	0.0761025	0.224479	1
Tnrc6b	Q8BKI2	-13.5659	-13.7499	-0.18406	0.261611	0.0761198	0.224479	1
Rnf6	Q9DBU5	-14.6552	-14.9453	-0.290128	0.681553	0.0761324	0.224479	1
Kank2	Q8BX02-2	-13.6933	-13.9518	-0.258483	0.361536	0.0762451	0.224693	1
Itsn1	E9Q3I8	-11.7982	-11.4	0.398147	0.695982	0.0764121	0.225065	1
Gigyf1	Q99MR1	-13.836	-14.1157	-0.279674	0.36977	0.0765666	0.225401	1
Tra2a;Tra2b	E9QP00;P62996	-11.414	-11.6364	-0.222334	0.478793	0.0766331	0.225477	1
Zfpm1	O35615	-13.3094	-13.5191	-0.209724	0.294195	0.076772	0.225767	1
Edc4	G5E896	-13.4235	-13.6532	-0.229735	0.489848	0.0768836	0.225851	1
Tjp1	B9EHJ3;P39447	-12.0724	-12.346	-0.273541	0.562179	0.0768943	0.225851	1
Cnpy2	Q9QXT0	-15.5905	-15.7635	-0.172938	0.389007	0.0769385	0.225851	1
Ranbp3	Q9CT10	-10.4271	-10.5443	-0.117138	0.224922	0.0769632	0.225851	1
Fam126b	Q8C729	-13.0889	-12.7876	0.301283	0.545632	0.0770777	0.226068	1
mKIAA1720;Sh3bp5l	Q80TA2	-15.7692	-15.977	-0.207855	0.297734	0.0771294	0.2261	1
Supt16;Supt16h	G3X956	-13.9333	-14.1793	-0.24604	0.513679	0.0772631	0.226372	1
Pum1	Q3UHW0	-12.2803	-12.0001	0.280156	0.463719	0.0774612	0.226724	1
Map1a	A2ARP8	-13.4848	-13.7884	-0.303644	0.561375	0.0775043	0.226724	1
Myo9b	Q3TRT6	-11.8376	-12.0197	-0.182117	0.280478	0.0776321	0.226724	1
Acap2	D4AFX6	-14.6252	-14.779	-0.153766	0.19926	0.0776909	0.226724	1
Ythdc1	D6RG95	-13.1864	-13.4577	-0.271258	0.565028	0.0777042	0.226724	1
Tcof1	H3BL37	-11.9741	-12.1781	-0.203908	0.192402	0.0777242	0.226724	1
Arhgef17	Q80U35	-13.9492	-14.1037	-0.154476	0.140631	0.0777302	0.226724	1
Slco1a1	Q7TQB3	-13.1338	-13.3713	-0.237511	0.265168	0.0777497	0.226724	1
Inadl	A2ADL9	-13.3812	-13.5749	-0.193714	0.39608	0.0777503	0.226724	1
Bag6	Q3UF95	-14.0577	-13.9045	0.153187	0.350444	0.0778399	0.226866	1
Apbb1ip	B1AYC9	-13.0544	-13.2052	-0.150849	0.195267	0.0779027	0.226874	1
Dlg1	Q811D0-3	-12.3578	-12.0828	0.275075	0.562181	0.0779241	0.226874	1
Bhmt	O35490	-14.7885	-14.5658	0.22273	0.489038	0.0780731	0.227189	1
Srrm2	Q8BTI8-2	-12.8778	-13.0854	-0.207643	0.35367	0.078161	0.227211	1
Clip1	D3Z3M7	-16.2049	-15.8611	0.343744	0.28844	0.0781625	0.227211	1
Thrap3	Q569Z6	-11.3673	-11.5112	-0.143862	0.148947	0.078243	0.227326	1
Nedd1	P33215-2	-13.4462	-13.5807	-0.134565	0.11266	0.0783288	0.227456	1
Ptprc	S4R1M0	-14.095	-13.8335	0.261531	0.241749	0.0784544	0.227702	1
Eps15	H3BLE4	-15.2581	-15.0014	0.256715	0.529929	0.0785219	0.227779	1
Akap13	E9Q394	-12.6012	-12.6858	-0.0846155	0.146749	0.0790009	0.229049	1
Klc4	Q9DBS5	-15.9827	-15.8279	0.154882	0.0739275	0.079106	0.229234	1
Rragc	Q99K70	-14.8713	-14.6778	0.193487	0.377719	0.0791818	0.229334	1
Rusc2	G3UXJ5	-14.9872	-14.8225	0.164729	0.18516	0.0792926	0.229536	1
Cep170b	B9EIX2	-12.4852	-12.6328	-0.147601	0.191459	0.0793846	0.229682	1
Lad1	Q8R3D5	-16.5683	-17.2734	-0.705108	1.02573	0.0794508	0.229754	1
Cask	Q91VJ0	-14.6825	-14.1784	0.504095	0.746327	0.0795811	0.229928	1
Supv3l1	Q80YD1	-14.9949	-14.8814	0.113548	0.209271	0.0796092	0.229928	1
Fas	P25446	-13.8339	-14.019	-0.185062	0.258304	0.0796351	0.229928	1
Mia3	Q8BI84	-13.0354	-12.8904	0.144986	0.309914	0.0797373	0.230012	1
Aldh1a1	P24549	-16.2449	-15.4509	0.794035	2.04921	0.0797474	0.230012	1
Papss2	O88428	-16.5657	-16.2538	0.311872	0.494141	0.0797883	0.230012	1
Proser2	Q8C5R2	-13.8521	-13.7129	0.139163	0.299531	0.079847	0.230062	1
Etv6	P97360	-13.5112	-13.7117	-0.200465	0.285521	0.0800031	0.230148	1
Sidt2	F7DFH5	-13.1935	-13.0892	0.10431	0.125749	0.0800138	0.230148	1
Map2k2	Q63932;Q91YS7	-13.686	-13.3951	0.290881	0.492204	0.0800667	0.230148	1
Pias2	F8WHS8	-10.8037	-11.1394	-0.335702	0.413174	0.0800981	0.230148	1
Serbp1	Q9CY58	-11.5392	-11.1454	0.393805	1.04322	0.0802191	0.230148	1
Bnip3	O55003	-11.7947	-11.681	0.113632	0.263253	0.0802344	0.230148	1
Cdk12	Q14AX6-2	-13.6273	-13.8498	-0.222471	0.251193	0.0802563	0.230148	1
Hdgf	P51859	-10.0769	-10.319	-0.242083	0.578575	0.080348	0.230148	1
Phactr4	Q501J7-2	-15.5787	-15.9163	-0.337567	0.576898	0.0804402	0.230148	1
Ndrg2	Q9CTJ5	-11.6992	-11.541	0.158228	0.291691	0.0804721	0.230148	1
Clmn	Q3UGS6	-11.8738	-11.6743	0.199563	0.324076	0.0804848	0.230148	1
Ndufb7	Q9CR61	-14.5945	-14.7944	-0.199867	0.310977	0.0804978	0.230148	1
Mllt4	E9Q852	-14.8147	-14.9686	-0.153897	0.350748	0.0805054	0.230148	1
Tmem230	Q8CIB6	-16.1441	-15.8099	0.334169	0.42408	0.0805131	0.230148	1
Osbpl8	G3X9N6	-14.3469	-14.5829	-0.236026	0.395466	0.0805327	0.230148	1
Kalrn	D3Z534	-16.5068	-16.8352	-0.328393	0.450463	0.0805393	0.230148	1
Plekhf2	Q91WB4	-13.1389	-12.9479	0.191013	0.383641	0.0805947	0.230188	1
Mapre3	D3Z6G3	-10.9914	-11.306	-0.314559	0.284493	0.0807471	0.230505	1
Zdhhc5	Q8VDZ4	-13.8844	-14.0446	-0.160185	0.299598	0.0808939	0.230805	1
Dpm1	O70152	-13.0904	-13.3091	-0.218723	0.421431	0.0810458	0.23112	1
Sik2	H3BJC9	-15.5793	-15.3443	0.235005	0.494486	0.0811817	0.231389	1
Cmtm4	Q8CJ61	-14.4796	-14.6699	-0.190389	0.365314	0.0814758	0.232108	1
Irf2bpl	Q8K3X4	-12.9045	-12.775	0.129465	0.108965	0.0816229	0.232325	1
Fam83h	Q148V8	-13.1642	-13.3638	-0.19961	0.335971	0.0816658	0.232325	1
Arl14ep	Q8BIX3	-15.6932	-15.4507	0.242526	0.389327	0.0816867	0.232325	1
Atrip	Q9CRN1	-14.7208	-14.5132	0.207567	0.326359	0.0817261	0.232325	1
Cobll1	B1AZ15;Q3UMF0-3	-12.6172	-12.3549	0.26223	0.637458	0.0817609	0.232325	1
Usp8	Q58E42	-16.9258	-16.5735	0.35232	0.804797	0.0818255	0.232389	1
Tsc1	Q9EP53-4	-14.0347	-13.7894	0.245309	0.362542	0.0818971	0.232471	1
Arhgap1	Q8BQW4	-11.9113	-11.7438	0.167449	0.255373	0.0820311	0.232471	1
Prkaa2	Q8BRK8	-12.4064	-12.6461	-0.239693	0.272292	0.0820498	0.232471	1
Ctage5	Q3TZZ3	-10.8121	-10.9117	-0.0995563	0.189508	0.0820556	0.232471	1
Dennd4a	Q8CBI8	-11.7925	-11.6167	0.175766	0.391083	0.0820633	0.232471	1
Lrp1	Q8C4T5	-12.4728	-12.7316	-0.258813	0.463711	0.0822014	0.232743	1
Cyp2c44	Q8BWN7	-14.3879	-14.7029	-0.31498	0.525016	0.0823715	0.233055	1
Arhgef26	D3YYY8	-14.2606	-14.061	0.199644	0.28895	0.0823952	0.233055	1
Sorbs2	D3Z080;Q3UTJ2-2	-14.6937	-14.6136	0.0801099	0.20587	0.0824945	0.233129	1
Bud13	Q8R149-2	-12.5022	-12.6578	-0.155596	0.319835	0.0825053	0.233129	1
Ptpn12	P35831	-14.1743	-13.9597	0.214595	0.363511	0.0825669	0.233184	1
Lmna	P48678	-15.8381	-15.5637	0.274454	0.553735	0.082626	0.233233	1
Pak2	Q8CIN4	-11.4727	-11.1129	0.359767	0.464607	0.0826768	0.233257	1
Srp72	Q9CS54	-10.0852	-10.285	-0.199859	0.267881	0.0827184	0.233257	1
Ahnak	E9Q616	-11.3729	-11.6169	-0.243975	0.356548	0.0828015	0.233334	1
Ppfibp2	G3X957	-13.772	-13.5961	0.175902	0.358148	0.0829075	0.233334	1
Cdk14	Q9D4N7	-14.9173	-14.7541	0.163266	0.189202	0.0829219	0.233334	1
Sntb1	Q99L88-2	-12.3307	-12.2231	0.107676	0.177542	0.0829343	0.233334	1
Robo1	G5E843	-14.4809	-14.1444	0.336525	0.837626	0.0829558	0.233334	1
Cic	Q924A2	-13.3059	-13.6921	-0.386267	0.48536	0.083037	0.233444	1
Nsfl1c	Q3KQQ1	-10.0366	-10.2092	-0.172602	0.444753	0.0831041	0.233486	1
Rbpms	S4R2P3	-16.7823	-16.3786	0.403736	0.581028	0.0831359	0.233486	1
Thrap3	Q569Z6	-11.012	-11.1145	-0.10243	0.250335	0.0831895	0.233519	1
Brwd1	F6WJH7	-15.6812	-15.8332	-0.152065	0.263641	0.0832479	0.233565	1
Pdzk1	Q9JIL4	-12.1729	-12.2831	-0.110244	0.189382	0.0833264	0.233667	1
Gpatch8	A2A6A1	-14.5707	-14.6815	-0.110823	0.242595	0.0835433	0.234157	1
Stx4	P70452	-14.2175	-13.975	0.242564	0.353063	0.0836536	0.234211	1
Bcas3	F7C0F2	-16.1716	-15.8036	0.367942	0.498438	0.0836853	0.234211	1
Slc25a5	Q545A2	-14.7285	-14.8443	-0.115809	0.219816	0.0837296	0.234211	1
Nup153	Q80WR0	-12.0604	-11.7182	0.34219	0.368221	0.0837309	0.234211	1
Fam129a	Q3UW53	-13.6709	-13.4834	0.187494	0.247213	0.0838041	0.234297	1
Pgm2	Q7TSV4	-12.3968	-12.5418	-0.144987	0.240801	0.0838985	0.234443	1
Ifih1	Q3TGP5	-13.7176	-13.5814	0.13617	0.284437	0.0840317	0.234698	1
Epb4.1	Q3UH12	-13.1353	-13.2494	-0.114099	0.25351	0.0841794	0.234992	1
Met	Q6Q533	-13.9824	-14.1436	-0.161252	0.177319	0.084262	0.235011	1
Sde2	Q8K1J5	-12.0468	-12.1579	-0.111014	0.178774	0.0842824	0.235011	1
Lrch3	F6YZL6	-15.9849	-15.7933	0.191584	0.307123	0.084313	0.235011	1
Zhx1	Q5DTL2	-13.3869	-13.5558	-0.168903	0.352575	0.0845432	0.235411	1
Clta	B1AWE0	-14.2789	-14.427	-0.148048	0.163565	0.0845592	0.235411	1
Ccnl2	Q9JJA7	-12.2499	-12.4925	-0.242627	0.466087	0.0845838	0.235411	1
Pphln1	Q3TYM7	-12.9363	-13.1147	-0.178412	0.262538	0.0846632	0.235449	1
Gapvd1	F7ADS7	-14.9114	-15.1545	-0.2431	0.406183	0.084682	0.235449	1
[truncated: 3,559 more rows]
