# Supplementary material for: The gut microbiota promotes hepatic fatty acid desaturation and elongation in mice
Source: Nat Commun. 2018 Sep 14;9:3760. doi: 10.1038/s41467-018-05767-4 (PMC6138742; doi:10.1038/s41467-018-05767-4)
Supplement: Supplementary file 7 — Supplementary Data 4 [file 41467_2018_5767_MOESM7_ESM.xlsx]

## Sheet: Supplementary Data 4 - Lipids
For Abbreviations see Table 1 of the Article
Experiment	Tissue	Lipid Class	Lipid Species	Mean GF	Mean SPF	logFC	Pvalue	FDR	Bonferroni	validated
Experiment 1	Liver1	SM	SM 32:1	-9.72637	-9.27755	0.448818	0.000388796	0.00970432	0.578529	0
Experiment 1	Liver1	SM	SM 33:1	-7.68863	-7.71877	-0.0301385	0.604263	0.741256	1	0
Experiment 1	Liver1	SM	SM 34:2	-8.87044	-8.82878	0.0416589	0.497422	0.65642	1	0
Experiment 1	Liver1	SM	SM 34:1	-3.1861	-3.10991	0.0761921	0.067942	0.165463	1	0
Experiment 1	Liver1	SM	SM 34:0	-7.46037	-7.23387	0.226508	0.0374408	0.109854	1	0
Experiment 1	Liver1	SM	SM 35:1	-8.68805	-8.81013	-0.12208	0.0405695	0.115386	1	0
Experiment 1	Liver1	SM	SM 35:0	-9.74482	-9.64265	0.102168	0.445033	0.60809	1	0
Experiment 1	Liver1	SM	SM 36:2	-9.14436	-9.13353	0.0108239	0.893705	0.933871	1	0
Experiment 1	Liver1	SM	SM 36:1	-5.07964	-5.21262	-0.132985	0.119024	0.247013	1	0
Experiment 1	Liver1	SM	SM 40:2	-6.61343	-7.00273	-0.389293	0.185109	0.339633	1	0
Experiment 1	Liver1	SM	SM 40:1	-4.37209	-4.65283	-0.280743	0.0357217	0.106308	1	0
Experiment 1	Liver1	SM	SM 42:2	-2.70146	-2.6489	0.0525639	0.198026	0.351736	1	0
Experiment 1	Liver1	SM	SM 42:1	-3.37608	-3.2581	0.117975	0.120177	0.248022	1	0
Experiment 1	Liver1	SM	SA SM	-1.74368	-1.72229	0.021391	0.350729	0.518772	1	0
Experiment 1	Liver1	SM	MU SM	-2.55347	-2.51616	0.0373152	0.307055	0.47249	1	0
Experiment 2	Liver2	SM	SM 32:1	-9.18999	-9.08456	0.105428	0.073997	0.202821	1	0
Experiment 2	Liver2	SM	SM 33:1	-7.26825	-7.29051	-0.0222573	0.62237	0.77285	1	0
Experiment 2	Liver2	SM	SM 34:2	-8.44173	-8.36365	0.0780815	0.0868573	0.224134	1	0
Experiment 2	Liver2	SM	SM 34:1	-2.68872	-2.60813	0.0805924	0.00431088	0.0274754	1	0
Experiment 2	Liver2	SM	SM 34:0	-6.74673	-6.76623	-0.0194952	0.713696	0.827824	1	0
Experiment 2	Liver2	SM	SM 35:1	-8.52367	-8.62317	-0.099508	0.0432216	0.1438	1	0
Experiment 2	Liver2	SM	SM 35:0	-9.23077	-9.25503	-0.0242593	0.774105	0.882003	1	0
Experiment 2	Liver2	SM	SM 36:2	-9.14938	-9.18408	-0.0346926	0.643358	0.782753	1	0
Experiment 2	Liver2	SM	SM 36:1	-4.86779	-4.8787	-0.0109143	0.858784	0.932991	1	0
Experiment 2	Liver2	SM	SM 40:1	-3.50721	-3.46414	0.0430687	0.554357	0.729354	1	0
Experiment 2	Liver2	SM	SM 42:2	-2.71432	-2.75893	-0.0446086	0.292756	0.496371	1	0
Experiment 2	Liver2	SM	SM 42:1	-3.14959	-3.11596	0.0336309	0.584258	0.750176	1	0
Experiment 2	Liver2	SM	SA SM	-1.27294	-1.22169	0.0512512	0.0563747	0.172796	1	0
Experiment 2	Liver2	SM	MU SM	-2.5993	-2.63056	-0.0312607	0.411565	0.629242	1	0
Experiment 1	Plasma	SM	SM 32:1	-2.73832	-1.9644	0.773916	0.0118269	0.0527453	1	0
Experiment 1	Plasma	SM	SM 33:1	0.0253353	-0.219531	-0.244866	0.0671416	0.164591	1	0
Experiment 1	Plasma	SM	SM 34:2	0.761994	0.632624	-0.12937	0.157726	0.302055	1	0
Experiment 1	Plasma	SM	SM 34:1	3.79913	3.71181	-0.0873229	0.197717	0.351736	1	0
Experiment 1	Plasma	SM	SM 34:0	-0.136635	-0.207105	-0.0704699	0.719239	0.818843	1	0
Experiment 1	Plasma	SM	SM 35:1	-2.08691	-2.30901	-0.222099	0.124852	0.255411	1	0
Experiment 1	Plasma	SM	SM 38:1	1.03512	1.60643	0.571309	0.166901	0.313967	1	0
Experiment 1	Plasma	SM	SM 38:0	1.83082	2.11804	0.287226	0.422562	0.584361	1	0
Experiment 1	Plasma	SM	SM 40:3	0.702283	0.807576	0.105294	0.802985	0.873724	1	0
Experiment 1	Plasma	SM	SM 40:2	1.20848	1.39093	0.182454	0.484139	0.644941	1	0
Experiment 1	Plasma	SM	SM 40:1	2.59562	2.5343	-0.0613249	0.780281	0.859406	1	0
Experiment 1	Plasma	SM	SM 40:0	1.31321	1.80266	0.489454	0.193801	0.34786	1	0
Experiment 1	Plasma	SM	SM 41:2	0.570263	0.486619	-0.0836441	0.737219	0.828103	1	0
Experiment 1	Plasma	SM	SM 41:1	1.17315	1.12028	-0.052868	0.659402	0.777489	1	0
Experiment 1	Plasma	SM	SM 42:3	2.54957	2.55904	0.0094693	0.943301	0.96936	1	0
Experiment 1	Plasma	SM	SM 42:2	3.95045	3.93173	-0.0187246	0.837088	0.899219	1	0
Experiment 1	Plasma	SM	SM 42:1	2.25877	2.06829	-0.190478	0.135953	0.271906	1	0
Experiment 1	Plasma	SM	SM 42:0	-0.432488	-0.283886	0.148602	0.671489	0.784939	1	0
Experiment 1	Plasma	SM	SM 44:3	-2.57749	-1.8419	0.735588	0.236716	0.398004	1	0
Experiment 1	Plasma	SM	SA SM	5.35201	5.4074	0.0553969	0.37331	0.538456	1	0
Experiment 1	Plasma	SM	MU SM	4.47501	4.47078	-0.00422342	0.958361	0.980771	1	0
Experiment 1	Plasma	SM	PU SM	3.37013	3.502	0.131874	0.215332	0.373879	1	0
Experiment 1	Liver1	PE	PE 32:2	-9.92892	-9.30791	0.621007	0.0245977	0.0814228	1	0
Experiment 1	Liver1	PE	PE 32:1	-7.95159	-6.56762	1.38397	0.000951552	0.0134278	1	0
Experiment 1	Liver1	PE	PE 32:0	-8.60302	-9.01256	-0.409537	0.00780554	0.0406445	1	1
Experiment 1	Liver1	PE	PE 34:3	-5.45006	-5.39006	0.0600024	0.663382	0.780943	1	0
Experiment 1	Liver1	PE	PE 34:2	-1.87907	-2.10195	-0.222871	0.0183996	0.0677687	1	0
Experiment 1	Liver1	PE	PE 34:1	-4.49156	-3.93431	0.557247	0.0201378	0.0716867	1	0
Experiment 1	Liver1	PE	PE 34:0	-8.63963	-9.04494	-0.405313	0.189926	0.34442	1	0
Experiment 1	Liver1	PE	PE 36:5	-5.35142	-4.71382	0.637605	0.0010173	0.0134599	1	0
Experiment 1	Liver1	PE	PE 36:4	-1.50331	-1.30513	0.198187	0.00293717	0.0226452	1	0
Experiment 1	Liver1	PE	PE 36:3	-2.53821	-2.54665	-0.0084466	0.889599	0.932199	1	0
Experiment 1	Liver1	PE	PE 36:2	-2.16435	-2.63198	-0.467637	0.000256603	0.00813573	0.381825	0
Experiment 1	Liver1	PE	PE 36:1	-6.44053	-5.96214	0.47839	0.0069484	0.037978	1	0
Experiment 1	Liver1	PE	PE 38:6	0.78558	0.391085	-0.394494	8.21773e-05	0.005383	0.12228	0
Experiment 1	Liver1	PE	PE 38:5	-0.673488	-0.58181	0.0916781	0.00494136	0.0315568	1	0
Experiment 1	Liver1	PE	PE 38:4	0.908957	0.654351	-0.254606	0.0319274	0.0979545	1	0
Experiment 1	Liver1	PE	PE 38:3	-3.71618	-3.52627	0.189915	0.0147583	0.0591924	1	1
Experiment 1	Liver1	PE	PE 38:2	-7.67702	-7.34392	0.333098	0.179493	0.331414	1	0
Experiment 1	Liver1	PE	PE 38:1	-7.87025	-7.93201	-0.0617593	0.567503	0.713214	1	0
Experiment 1	Liver1	PE	PE 40:6	-0.117898	-0.588785	-0.470887	0.00605113	0.0346709	1	0
Experiment 1	Liver1	PE	PE 40:5	-3.55394	-3.53418	0.019756	0.728304	0.822623	1	0
Experiment 1	Liver1	PE	PE 40:4	-4.35055	-4.70993	-0.359386	0.00172718	0.0168522	1	0
Experiment 1	Liver1	PE	PE 40:3	-7.84865	-7.62324	0.225408	0.441141	0.604927	1	0
Experiment 1	Liver1	PE	PE 42:7	-5.87806	-6.06521	-0.187142	0.0598011	0.152562	1	0
Experiment 1	Liver1	PE	PE 42:6	-7.44911	-7.32012	0.128984	0.393151	0.556909	1	0
Experiment 1	Liver1	PE	PE 42:5	-7.29938	-7.36731	-0.0679348	0.556464	0.706977	1	0
Experiment 1	Liver1	PE	SA PE	-7.59958	-8.00244	-0.40286	0.0160553	0.0620525	1	1
Experiment 1	Liver1	PE	MU PE	-3.95412	-3.37317	0.580946	0.0103649	0.0480466	1	0
Experiment 1	Liver1	PE	PU PE	2.69496	2.46424	-0.230723	0.00331056	0.024508	1	0
Experiment 2	Liver2	PE	PE 32:2	-10.1054	-10.1919	-0.0865364	0.492115	0.684811	1	0
Experiment 2	Liver2	PE	PE 32:1	-7.84184	-7.52416	0.317676	0.169715	0.359117	1	0
Experiment 2	Liver2	PE	PE 32:0	-8.57897	-9.1289	-0.549935	4.06967e-05	0.00097857	0.0215285	0
Experiment 2	Liver2	PE	PE 34:3	-5.81011	-5.93446	-0.124349	0.124696	0.291934	1	0
Experiment 2	Liver2	PE	PE 34:2	-2.23656	-2.09057	0.145993	0.00257681	0.0189324	1	0
Experiment 2	Liver2	PE	PE 34:1	-4.30245	-4.36354	-0.0610944	0.666669	0.7909	1	0
Experiment 2	Liver2	PE	PE 34:0	-9.10095	-9.40276	-0.301811	0.0577634	0.174743	1	0
Experiment 2	Liver2	PE	PE 36:5	-5.50893	-5.4045	0.104436	0.360225	0.568074	1	0
Experiment 2	Liver2	PE	PE 36:4	-1.59022	-1.48784	0.102383	0.0634254	0.182307	1	0
Experiment 2	Liver2	PE	PE 36:3	-2.55202	-2.89448	-0.342456	6.51448e-08	7.6835e-06	3.44616e-05	0
Experiment 2	Liver2	PE	PE 36:2	-2.49934	-2.24363	0.255715	0.00271057	0.0196424	1	0
Experiment 2	Liver2	PE	PE 36:1	-6.16811	-6.0936	0.0745085	0.20349	0.392869	1	0
Experiment 2	Liver2	PE	PE 38:6	0.241129	0.137868	-0.103261	0.0387047	0.131249	1	0
Experiment 2	Liver2	PE	PE 38:5	-0.928752	-1.1169	-0.188151	8.71474e-08	7.6835e-06	4.6101e-05	0
Experiment 2	Liver2	PE	PE 38:4	0.532667	0.729959	0.197292	0.00195329	0.0161452	1	0
Experiment 2	Liver2	PE	PE 38:3	-4.53929	-4.36951	0.169785	0.00337455	0.0226979	1	0
Experiment 2	Liver2	PE	PE 38:2	-7.2525	-7.11907	0.13343	0.175908	0.36497	1	0
Experiment 2	Liver2	PE	PE 38:1	-8.31677	-8.15403	0.16274	0.0171721	0.0720957	1	0
Experiment 2	Liver2	PE	PE 40:6	-0.236598	0.110621	0.347219	0.00157633	0.0136701	0.833879	0
Experiment 2	Liver2	PE	PE 40:5	-3.27356	-3.17593	0.0976226	0.0667028	0.187498	1	0
Experiment 2	Liver2	PE	PE 40:4	-4.05663	-4.09719	-0.0405559	0.416542	0.629585	1	0
Experiment 2	Liver2	PE	PE 40:3	-7.6479	-7.68591	-0.0380046	0.775296	0.882003	1	0
Experiment 2	Liver2	PE	PE 42:7	-6.07804	-6.27358	-0.195547	0.0231654	0.0881619	1	0
Experiment 2	Liver2	PE	PE 42:6	-7.32988	-7.23183	0.0980535	0.35434	0.561215	1	0
Experiment 2	Liver2	PE	PE 42:5	-7.57114	-7.37953	0.191612	0.022613	0.0872856	1	0
Experiment 2	Liver2	PE	SA PE	-7.79988	-8.25126	-0.451381	0.000214091	0.00343194	0.113254	0
Experiment 2	Liver2	PE	MU PE	-3.78659	-3.78279	0.00380346	0.974771	0.985713	1	0
Experiment 2	Liver2	PE	PU PE	2.377	2.47173	0.0947242	0.0357055	0.125088	1	0
Experiment 1	Plasma	PE	PE 32:1	-5.14042	-5.0311	0.109317	0.665873	0.78178	1	0
Experiment 1	Plasma	PE	PE 32:0	-4.83052	-4.87097	-0.0404485	0.761283	0.846629	1	0
Experiment 1	Plasma	PE	PE 34:3	-4.50512	-4.36332	0.141793	0.222652	0.3839	1	0
Experiment 1	Plasma	PE	PE 34:2	-1.32743	-1.13001	0.197418	0.299104	0.465065	1	0
Experiment 1	Plasma	PE	PE 34:1	-2.92746	-2.35988	0.567581	0.0272049	0.0863131	1	0
Experiment 1	Plasma	PE	PE 34:0	-5.06173	-5.24549	-0.183765	0.393354	0.556909	1	0
Experiment 1	Plasma	PE	PE 36:5	-4.52392	-4.21964	0.304281	0.239813	0.400495	1	0
Experiment 1	Plasma	PE	PE 36:4	-1.61821	-1.29294	0.325269	0.0455107	0.124231	1	0
Experiment 1	Plasma	PE	PE 36:3	-2.24415	-1.82741	0.416735	0.00886201	0.0445658	1	0
Experiment 1	Plasma	PE	PE 36:2	-0.451027	-0.618108	-0.167081	0.305757	0.471453	1	0
Experiment 1	Plasma	PE	PE 36:1	-3.22503	-2.92203	0.302993	0.107946	0.229791	1	0
Experiment 1	Plasma	PE	PE 38:6	0.403712	0.525628	0.121916	0.38477	0.548408	1	0
Experiment 1	Plasma	PE	PE 38:5	-0.356498	-0.0491713	0.307327	0.00463175	0.0302283	1	1
Experiment 1	Plasma	PE	PE 38:4	1.25245	1.12041	-0.132039	0.310714	0.477134	1	0
Experiment 1	Plasma	PE	PE 38:2	-3.06649	-3.321	-0.25451	0.259902	0.424582	1	0
Experiment 1	Plasma	PE	PE 38:1	-3.56633	-3.96755	-0.401211	0.0371948	0.109379	1	0
Experiment 1	Plasma	PE	PE 40:6	-0.224552	-0.356572	-0.132021	0.232145	0.394779	1	0
Experiment 1	Plasma	PE	PE 40:5	-2.09051	-2.24364	-0.153139	0.481549	0.643217	1	0
Experiment 1	Plasma	PE	PE 40:4	-2.71458	-2.62303	0.0915479	0.682653	0.793184	1	0
Experiment 1	Plasma	PE	PE 42:7	-3.40241	-3.55474	-0.152332	0.532611	0.684398	1	0
Experiment 1	Plasma	PE	PE 42:5	-3.86546	-3.93785	-0.0723912	0.770722	0.852041	1	0
Experiment 1	Plasma	PE	SA PE	-3.92583	-4.03677	-0.110945	0.364446	0.530622	1	0
Experiment 1	Plasma	PE	MU PE	-1.47195	-1.23171	0.240243	0.0384383	0.111176	1	0
Experiment 1	Plasma	PE	PU PE	3.02101	3.0501	0.029091	0.700246	0.805851	1	0
Experiment 1	Liver1	PE P	PE P-16:0/16:1	-9.14238	-8.9584	0.183973	0.0213777	0.0744965	1	0
Experiment 1	Liver1	PE P	PE P-16:0/16:0	-9.06489	-8.98758	0.0773099	0.507698	0.666773	1	0
Experiment 1	Liver1	PE P	PE P-16:0/18:3	-9.26737	-9.23529	0.0320837	0.643485	0.768419	1	0
Experiment 1	Liver1	PE P	PE P-16:0/18:2	-7.43433	-7.46796	-0.0336274	0.770731	0.852041	1	0
Experiment 1	Liver1	PE P	PE P-16:0/18:1	-7.60394	-7.37914	0.224806	0.0310884	0.0961736	1	0
Experiment 1	Liver1	PE P	PE P-16:0/18:0	-9.39616	-9.45178	-0.0556178	0.527241	0.682905	1	0
Experiment 1	Liver1	PE P	PE P-16:0/20:5	-8.57844	-8.61341	-0.0349751	0.765341	0.849237	1	0
Experiment 1	Liver1	PE P	PE P-16:0/20:4	-3.41831	-3.79274	-0.37443	0.000392848	0.00970432	0.584558	0
Experiment 1	Liver1	PE P	PE P-16:0/20:3	-8.06433	-7.83176	0.232576	0.228859	0.391428	1	0
Experiment 1	Liver1	PE P	PE P-16:0/22:6	-4.97581	-5.40344	-0.427633	0.00452652	0.0300852	1	0
Experiment 1	Liver1	PE P	PE P-16:0/22:5	-6.24196	-6.33414	-0.0921753	0.242363	0.403847	1	0
Experiment 1	Liver1	PE P	PE P-16:0/22:4	-5.28459	-5.39221	-0.107617	0.149772	0.291702	1	0
Experiment 1	Liver1	PE P	PE P-16:0/22:3	-9.05655	-8.85251	0.204031	0.388278	0.551822	1	0
Experiment 1	Liver1	PE P	PE P-18:1/16:1	-9.3122	-9.18273	0.129468	0.0337862	0.102527	1	0
Experiment 1	Liver1	PE P	PE P-18:1/16:0	-8.64265	-8.53634	0.106311	0.441906	0.604927	1	0
Experiment 1	Liver1	PE P	PE P-18:1/18:3	-9.33221	-9.21097	0.121247	0.0339786	0.102581	1	0
Experiment 1	Liver1	PE P	PE P-18:1/18:2	-8.74388	-8.56776	0.176118	0.247537	0.41063	1	0
Experiment 1	Liver1	PE P	PE P-18:1/18:1	-8.31732	-8.38321	-0.0658877	0.514951	0.672887	1	0
Experiment 1	Liver1	PE P	PE P-18:1/18:0	-9.37496	-9.29263	0.0823299	0.265482	0.429388	1	0
Experiment 1	Liver1	PE P	PE P-18:1/20:5	-9.5677	-9.45295	0.114746	0.156782	0.300634	1	0
Experiment 1	Liver1	PE P	PE P-18:1/20:4	-5.80692	-6.06976	-0.262843	0.044319	0.121989	1	0
Experiment 1	Liver1	PE P	PE P-18:1/20:3	-9.32508	-9.16238	0.162703	0.436584	0.599297	1	0
Experiment 1	Liver1	PE P	PE P-18:1/22:6	-7.1294	-7.42118	-0.291772	0.0457516	0.124231	1	0
Experiment 1	Liver1	PE P	PE P-18:1/22:5	-8.32619	-8.51128	-0.185094	0.176219	0.326543	1	0
Experiment 1	Liver1	PE P	PE P-18:1/22:4	-7.655	-7.73635	-0.0813499	0.515066	0.672887	1	0
Experiment 1	Liver1	PE P	PE P-18:1/22:3	-9.42458	-9.48094	-0.056365	0.557334	0.706977	1	0
Experiment 1	Liver1	PE P	PE P-18:0/16:1	-9.64786	-9.59214	0.0557266	0.522783	0.678797	1	0
Experiment 1	Liver1	PE P	PE P-18:0/16:0	-9.58842	-9.56604	0.0223785	0.86193	0.913499	1	0
Experiment 1	Liver1	PE P	PE P-18:0/18:3	-9.75566	-9.66617	0.0894814	0.46967	0.63246	1	0
Experiment 1	Liver1	PE P	PE P-18:0/18:2	-7.79005	-7.75273	0.0373159	0.676551	0.788338	1	0
Experiment 1	Liver1	PE P	PE P-18:0/18:1	-8.53395	-8.55275	-0.0187949	0.887345	0.932199	1	0
Experiment 1	Liver1	PE P	PE P-18:0/18:0	-9.95476	-9.85103	0.103735	0.258244	0.423202	1	0
Experiment 1	Liver1	PE P	PE P-18:0/20:5	-9.3565	-9.22897	0.127527	0.0726856	0.173191	1	0
Experiment 1	Liver1	PE P	PE P-18:0/20:4	-4.07214	-4.57662	-0.504482	0.000618984	0.0110649	0.921049	1
Experiment 1	Liver1	PE P	PE P-18:0/20:3	-8.57308	-8.66173	-0.0886536	0.671274	0.784939	1	0
Experiment 1	Liver1	PE P	PE P-18:0/22:6	-5.72439	-6.24801	-0.523625	0.000821854	0.0126209	1	1
Experiment 1	Liver1	PE P	PE P-18:0/22:5	-7.32156	-7.78503	-0.463463	0.00492848	0.0315568	1	0
Experiment 1	Liver1	PE P	PE P-18:0/22:4	-6.55028	-6.80226	-0.251977	0.0427464	0.119337	1	0
Experiment 1	Liver1	PE P	PE P-18:0/22:3	-9.77948	-9.6474	0.132084	0.362263	0.528672	1	0
Experiment 2	Liver2	PE P	PE P-16:0/16:1	-8.79751	-8.78712	0.0103962	0.845313	0.924459	1	0
Experiment 2	Liver2	PE P	PE P-16:0/16:0	-8.7647	-8.77253	-0.0078297	0.89246	0.942646	1	0
Experiment 2	Liver2	PE P	PE P-16:0/18:3	-9.00716	-8.99166	0.0155007	0.737378	0.846145	1	0
Experiment 2	Liver2	PE P	PE P-16:0/18:2	-7.61544	-7.53528	0.0801613	0.478254	0.680097	1	0
Experiment 2	Liver2	PE P	PE P-16:0/18:1	-7.39857	-7.43061	-0.0320354	0.805716	0.906247	1	0
Experiment 2	Liver2	PE P	PE P-16:0/18:0	-9.02174	-9.13314	-0.111402	0.17662	0.36497	1	0
Experiment 2	Liver2	PE P	PE P-16:0/20:5	-8.62967	-8.53884	0.0908308	0.244289	0.443526	1	0
Experiment 2	Liver2	PE P	PE P-16:0/20:4	-3.64592	-3.73524	-0.0893172	0.102418	0.256772	1	0
Experiment 2	Liver2	PE P	PE P-16:0/20:3	-8.18846	-8.15597	0.0324825	0.814418	0.907005	1	0
Experiment 2	Liver2	PE P	PE P-16:0/22:6	-5.27534	-5.46349	-0.188149	0.0563496	0.172796	1	0
Experiment 2	Liver2	PE P	PE P-16:0/22:5	-6.48064	-6.50201	-0.0213629	0.811877	0.907005	1	0
Experiment 2	Liver2	PE P	PE P-16:0/22:4	-5.53296	-5.63346	-0.1005	0.0227702	0.0872856	1	0
Experiment 2	Liver2	PE P	PE P-16:0/22:3	-8.831	-8.84016	-0.00916006	0.942999	0.981981	1	0
Experiment 2	Liver2	PE P	PE P-18:1/16:1	-8.98585	-9.023	-0.0371561	0.489561	0.683319	1	0
Experiment 2	Liver2	PE P	PE P-18:1/16:0	-8.49304	-8.33995	0.153092	0.122467	0.290517	1	0
Experiment 2	Liver2	PE P	PE P-18:1/18:3	-9.07575	-9.06696	0.00879408	0.824851	0.912858	1	0
Experiment 2	Liver2	PE P	PE P-18:1/18:2	-8.57098	-8.42385	0.147129	0.113793	0.278687	1	0
Experiment 2	Liver2	PE P	PE P-18:1/18:1	-8.18469	-8.38592	-0.201224	0.119368	0.287025	1	0
Experiment 2	Liver2	PE P	PE P-18:1/18:0	-9.10904	-9.13153	-0.0224858	0.715153	0.827824	1	0
Experiment 2	Liver2	PE P	PE P-18:1/20:5	-9.14565	-9.12716	0.018492	0.796112	0.899879	1	0
Experiment 2	Liver2	PE P	PE P-18:1/20:4	-5.82542	-5.73979	0.0856255	0.255028	0.451517	1	0
Experiment 2	Liver2	PE P	PE P-18:1/20:3	-9.29877	-9.01089	0.287876	0.0614397	0.182208	1	0
Experiment 2	Liver2	PE P	PE P-18:1/22:6	-7.09365	-7.155	-0.061348	0.442049	0.650722	1	0
Experiment 2	Liver2	PE P	PE P-18:1/22:5	-8.39659	-8.4159	-0.0193059	0.838254	0.922208	1	0
Experiment 2	Liver2	PE P	PE P-18:1/22:4	-7.59556	-7.74196	-0.146407	0.0347709	0.122625	1	0
Experiment 2	Liver2	PE P	PE P-18:1/22:3	-9.16397	-9.15879	0.00517522	0.958447	0.985713	1	0
Experiment 2	Liver2	PE P	PE P-18:0/16:1	-9.32168	-9.35588	-0.0341984	0.653038	0.786726	1	0
Experiment 2	Liver2	PE P	PE P-18:0/16:0	-9.35314	-9.15121	0.201934	0.00440795	0.0275337	1	0
Experiment 2	Liver2	PE P	PE P-18:0/18:3	-9.46269	-9.34626	0.116424	0.0952798	0.242322	1	0
Experiment 2	Liver2	PE P	PE P-18:0/18:2	-7.58832	-7.44428	0.144043	0.142728	0.310711	1	0
Experiment 2	Liver2	PE P	PE P-18:0/18:1	-8.20271	-8.21407	-0.011357	0.925116	0.967167	1	0
Experiment 2	Liver2	PE P	PE P-18:0/18:0	-9.66842	-9.61017	0.0582533	0.390129	0.599937	1	0
Experiment 2	Liver2	PE P	PE P-18:0/20:5	-9.06382	-8.87871	0.185113	0.036766	0.127119	1	0
Experiment 2	Liver2	PE P	PE P-18:0/20:4	-3.94802	-4.12129	-0.173277	0.00306255	0.021317	1	0
Experiment 2	Liver2	PE P	PE P-18:0/20:3	-8.5548	-8.73247	-0.177675	0.132741	0.300802	1	0
Experiment 2	Liver2	PE P	PE P-18:0/22:6	-5.7335	-5.88013	-0.14663	0.0261011	0.0958852	1	0
Experiment 2	Liver2	PE P	PE P-18:0/22:5	-7.44643	-7.34282	0.103607	0.300775	0.505112	1	0
Experiment 2	Liver2	PE P	PE P-18:0/22:4	-6.64425	-6.62302	0.0212288	0.755452	0.863141	1	0
Experiment 1	Plasma	PE P	PE P-16:0/18:2	-2.54937	-2.68199	-0.13262	0.528611	0.682905	1	0
Experiment 1	Plasma	PE P	PE P-16:0/20:4	-1.16126	-2.07473	-0.913471	0.000983641	0.0134281	1	1
Experiment 1	Plasma	PE P	PE P-16:0/22:6	-0.364532	-1.56315	-1.19862	0.000443863	0.00970432	0.660468	1
Experiment 1	Plasma	PE P	PE P-16:0/22:5	-3.05328	-3.0192	0.0340741	0.891227	0.932751	1	0
Experiment 1	Plasma	PE P	PE P-18:1/18:2	-3.24774	-2.82783	0.419908	0.0677807	0.16534	1	0
Experiment 1	Plasma	PE P	PE P-18:1/20:5	-3.4001	-3.19547	0.204632	0.0880568	0.19763	1	0
Experiment 1	Plasma	PE P	PE P-18:1/20:4	-2.25487	-2.55273	-0.297869	0.147935	0.290023	1	0
Experiment 1	Plasma	PE P	PE P-18:1/22:6	-2.20229	-2.60762	-0.405326	0.0260586	0.0837477	1	0
Experiment 1	Plasma	PE P	PE P-18:0/18:2	-2.14289	-2.4701	-0.327205	0.256829	0.421347	1	0
Experiment 1	Plasma	PE P	PE P-18:0/20:4	-0.475544	-1.42054	-0.945001	0.00508624	0.0320692	1	1
Experiment 1	Plasma	PE P	PE P-18:0/22:6	-0.206848	-1.53343	-1.32658	0.00429745	0.0291991	1	1
Experiment 1	Liver1	PS	PS 36:4	-4.15426	-4.11965	0.0346007	0.732801	0.825815	1	0
Experiment 1	Liver1	PS	PS 36:2	-4.73857	-4.80783	-0.0692585	0.291193	0.457062	1	0
Experiment 1	Liver1	PS	PS 36:1	-4.826	-5.06767	-0.241667	0.00971285	0.0470773	1	0
Experiment 1	Liver1	PS	PS 38:6	-3.76416	-3.63421	0.129945	0.098043	0.213599	1	0
Experiment 1	Liver1	PS	PS 38:5	-5.19651	-4.38837	0.808144	0.000375063	0.00970432	0.558094	0
Experiment 1	Liver1	PS	PS 38:4	0.0188488	-0.538886	-0.557734	0.00268816	0.0212299	1	0
Experiment 1	Liver1	PS	PS 38:3	-4.51707	-4.43941	0.0776568	0.50661	0.665933	1	0
Experiment 1	Liver1	PS	PS 40:7	-2.88871	-2.59524	0.293472	0.0271854	0.0863131	1	0
Experiment 1	Liver1	PS	PS 40:6	0.90379	0.70891	-0.19488	0.0196302	0.0705548	1	0
Experiment 1	Liver1	PS	PS 40:5	-2.58445	-2.53718	0.0472624	0.605057	0.741618	1	0
Experiment 1	Liver1	PS	PS 40:4	-2.54974	-2.94316	-0.393418	0.00109851	0.0134783	1	0
Experiment 1	Liver1	PS	MU PS	-4.826	-5.03915	-0.213146	0.0452691	0.123916	1	0
Experiment 1	Liver1	PS	PU PS	1.8496	1.61827	-0.231331	0.00108036	0.0134783	1	0
Experiment 2	Liver2	PS	PS 36:4	-4.34581	-4.45088	-0.105062	0.0801673	0.212167	1	0
Experiment 2	Liver2	PS	PS 36:2	-4.95004	-4.81016	0.13988	0.0691979	0.191653	1	0
Experiment 2	Liver2	PS	PS 36:1	-4.6541	-4.60828	0.0458238	0.41774	0.629585	1	0
Experiment 2	Liver2	PS	PS 38:6	-4.00627	-4.03949	-0.0332198	0.588968	0.75257	1	0
Experiment 2	Liver2	PS	PS 38:5	-5.24813	-5.46197	-0.213834	0.121784	0.290517	1	0
Experiment 2	Liver2	PS	PS 38:4	-0.246109	-0.36283	-0.116721	0.109745	0.270024	1	0
Experiment 2	Liver2	PS	PS 38:3	-5.30124	-5.05357	0.247671	0.0421774	0.141214	1	0
Experiment 2	Liver2	PS	PS 40:7	-2.9454	-2.94311	0.00228783	0.970862	0.985713	1	0
Experiment 2	Liver2	PS	PS 40:6	0.392291	0.539671	0.147379	0.000540705	0.00608581	0.286033	0
Experiment 2	Liver2	PS	PS 40:4	-2.86981	-2.92021	-0.0503998	0.459441	0.662109	1	0
Experiment 2	Liver2	PS	MU PS	-4.6541	-4.60828	0.0458238	0.41774	0.629585	1	0
Experiment 2	Liver2	PS	PU PS	1.43818	1.47098	0.0327984	0.230972	0.428716	1	0
Experiment 1	Liver1	PG	PG 34:2	-6.03911	-6.035	0.0041164	0.97598	0.990382	1	0
Experiment 1	Liver1	PG	PG 34:1	-4.3925	-3.73851	0.653986	0.0118393	0.0527453	1	1
Experiment 1	Liver1	PG	PG 36:3	-8.43318	-7.99105	0.442133	0.0244294	0.0813633	1	0
Experiment 1	Liver1	PG	PG 36:2	-5.84496	-6.40972	-0.564764	0.00927387	0.0458456	1	0
Experiment 1	Liver1	PG	MU PG	-4.32153	-3.70402	0.617513	0.0136097	0.0570456	1	1
Experiment 1	Liver1	PG	PU PG	-4.68348	-4.93002	-0.246545	0.0815163	0.186897	1	0
Experiment 2	Liver2	PG	PG 34:2	-6.59256	-6.74714	-0.154588	0.0102405	0.048804	1	0
Experiment 2	Liver2	PG	PG 34:1	-5.07942	-4.59537	0.484051	0.00036927	0.00443963	0.195344	0
Experiment 2	Liver2	PG	PG 36:4	-7.43966	-7.21698	0.222679	0.0243469	0.0919965	1	0
Experiment 2	Liver2	PG	PG 36:3	-7.86235	-8.11294	-0.250597	0.00462545	0.0281249	1	0
Experiment 2	Liver2	PG	PG 36:2	-6.21327	-6.2104	0.00287017	0.972009	0.985713	1	0
Experiment 2	Liver2	PG	MU PG	-5.00485	-4.5276	0.477259	0.000192639	0.00333119	0.101906	0
Experiment 2	Liver2	PG	PU PG	-4.75558	-4.78554	-0.0299562	0.386992	0.597647	1	0
Experiment 1	Liver1	PI	PI 32:0	-9.1564	-9.30872	-0.152315	0.28317	0.447887	1	0
Experiment 1	Liver1	PI	PI 34:3	-8.9464	-8.66648	0.279921	0.021813	0.0753079	1	0
Experiment 1	Liver1	PI	PI 34:2	-4.52382	-5.37658	-0.852753	0.000379124	0.00970432	0.564137	0
Experiment 1	Liver1	PI	PI 34:1	-7.87801	-7.33158	0.546427	0.0217993	0.0753079	1	0
Experiment 1	Liver1	PI	PI 36:4	-2.56728	-2.25894	0.308346	0.0194098	0.070272	1	1
Experiment 1	Liver1	PI	PI 36:3	-4.25851	-3.89149	0.367011	0.000414945	0.00970432	0.617438	0
Experiment 1	Liver1	PI	PI 36:2	-2.99167	-4.15488	-1.1632	1.25011e-06	0.000930079	0.00186016	1
Experiment 1	Liver1	PI	PI 36:1	-8.37017	-7.55057	0.819606	0.0428524	0.119409	1	0
Experiment 1	Liver1	PI	PI 36:0	-8.70412	-9.31689	-0.612772	0.00192419	0.0173944	1	0
Experiment 1	Liver1	PI	PI 38:6	-6.14963	-5.96993	0.179701	0.0560627	0.145333	1	0
Experiment 1	Liver1	PI	PI 38:5	-2.90158	-2.46415	0.437427	0.000848456	0.012625	1	0
Experiment 1	Liver1	PI	PI 38:4	2.00851	1.28912	-0.719392	0.00758251	0.0398817	1	0
Experiment 1	Liver1	PI	PI 38:3	-2.38167	-1.83698	0.544691	0.00577197	0.0340896	1	0
Experiment 1	Liver1	PI	PI 40:6	-4.21112	-5.12898	-0.917855	9.69182e-05	0.005383	0.144214	1
Experiment 1	Liver1	PI	PI 40:5	-5.18502	-5.29259	-0.107573	0.131773	0.266773	1	0
Experiment 1	Liver1	PI	PI 40:4	-5.38525	-5.55443	-0.169186	0.0157029	0.0611675	1	0
Experiment 1	Liver1	PI	SA PI	-7.91091	-8.30515	-0.394238	0.0053119	0.0325272	1	0
Experiment 1	Liver1	PI	MU PI	-7.0829	-6.43208	0.650819	0.0238575	0.080071	1	0
Experiment 1	Liver1	PI	PU PI	2.2841	1.76119	-0.522914	0.0103252	0.0480466	1	0
Experiment 2	Liver2	PI	PI 34:2	-4.70697	-4.85102	-0.144046	0.107372	0.266666	1	0
Experiment 2	Liver2	PI	PI 34:1	-6.99023	-7.08334	-0.0931141	0.60812	0.759369	1	0
Experiment 2	Liver2	PI	PI 36:4	-2.6612	-1.87805	0.783151	1.6956e-08	4.48487e-06	8.96973e-06	0
Experiment 2	Liver2	PI	PI 36:3	-3.82496	-4.23577	-0.410814	0.00664493	0.0366163	1	0
Experiment 2	Liver2	PI	PI 36:2	-2.99928	-3.90745	-0.908175	6.93493e-07	4.82168e-05	0.000366858	0
Experiment 2	Liver2	PI	PI 36:1	-7.19197	-7.09547	0.0964925	0.44685	0.654488	1	0
Experiment 2	Liver2	PI	PI 38:6	-5.82335	-6.07718	-0.25383	0.00279535	0.019983	1	0
Experiment 2	Liver2	PI	PI 38:5	-2.59336	-2.53306	0.060302	0.54795	0.724664	1	0
Experiment 2	Liver2	PI	PI 38:4	1.74483	2.12912	0.38429	0.0104158	0.0491962	1	0
Experiment 2	Liver2	PI	PI 38:3	-2.748	-2.61151	0.136482	0.30283	0.505353	1	0
Experiment 2	Liver2	PI	PI 38:2	-6.93271	-6.34047	0.592245	0.00331764	0.0226979	1	0
Experiment 2	Liver2	PI	PI 40:6	-4.2211	-5.10552	-0.884411	4.22623e-06	0.000171975	0.00223568	0
Experiment 2	Liver2	PI	PI 40:5	-5.06197	-5.40033	-0.33836	0.000109722	0.00214975	0.0580432	0
Experiment 2	Liver2	PI	PI 40:4	-5.47882	-5.41861	0.0602098	0.26085	0.452425	1	0
Experiment 2	Liver2	PI	MU PI	-6.06626	-6.06676	-0.000500732	0.996609	0.996609	1	0
Experiment 2	Liver2	PI	PU PI	2.07395	2.40619	0.332244	0.00753565	0.0390819	1	0
Experiment 1	Plasma	PI	PI 32:0	-4.62088	-4.82215	-0.201272	0.0611791	0.153839	1	0
Experiment 1	Plasma	PI	PI 34:3	-4.91428	-4.95904	-0.0447573	0.762456	0.8473	1	0
Experiment 1	Plasma	PI	PI 34:2	0.0197329	-0.39378	-0.413512	0.0039999	0.0280748	1	0
Experiment 1	Plasma	PI	PI 34:1	-2.75873	-2.73284	0.0258955	0.852555	0.908741	1	0
Experiment 1	Plasma	PI	PI 36:4	0.914533	1.14343	0.228895	0.00700223	0.0380267	1	1
Experiment 1	Plasma	PI	PI 36:3	-0.573922	-0.24021	0.333712	0.0134115	0.0565335	1	0
Experiment 1	Plasma	PI	PI 36:2	1.33211	0.871362	-0.460747	0.000107911	0.005383	0.160572	0
Experiment 1	Plasma	PI	PI 36:1	-2.70595	-2.84804	-0.14209	0.237889	0.398625	1	0
Experiment 1	Plasma	PI	PI 38:6	-2.54556	-2.59979	-0.0542271	0.630668	0.758025	1	0
Experiment 1	Plasma	PI	PI 38:5	-0.171761	0.462999	0.63476	0.00137328	0.014701	1	0
Experiment 1	Plasma	PI	PI 38:4	4.52295	4.05446	-0.468493	0.00577323	0.0340896	1	0
Experiment 1	Plasma	PI	PI 38:3	-0.073703	0.693228	0.766931	0.0192712	0.0701115	1	0
Experiment 1	Plasma	PI	PI 40:6	-1.28668	-2.03509	-0.748403	2.64664e-05	0.00336897	0.039382	1
Experiment 1	Plasma	PI	PI 40:5	-2.73579	-2.707	0.028793	0.879284	0.926611	1	0
Experiment 1	Plasma	PI	PI 40:4	-3.34071	-3.18321	0.157504	0.367668	0.533746	1	0
Experiment 1	Plasma	PI	SA PI	-3.7778	-3.95706	-0.179266	0.484067	0.644941	1	0
Experiment 1	Plasma	PI	MU PI	-1.72336	-1.78081	-0.0574532	0.459296	0.622434	1	0
Experiment 1	Plasma	PI	PU PI	4.99522	4.7147	-0.280515	0.0117272	0.0525607	1	0
Experiment 1	Liver1	LPC	LPC 15:0	-10.3656	-10.6054	-0.239806	0.104798	0.225347	1	0
Experiment 1	Liver1	LPC	LPC 16:1	-8.53656	-7.58555	0.951011	0.00123954	0.013973	1	0
Experiment 1	Liver1	LPC	LPC 16:0	-3.21605	-3.33929	-0.123247	0.111345	0.235009	1	0
Experiment 1	Liver1	LPC	LPC 18:3	-9.26999	-9.10801	0.161979	0.114831	0.24168	1	0
Experiment 1	Liver1	LPC	LPC 18:2	-4.18647	-4.15358	0.0328914	0.665995	0.78178	1	0
Experiment 1	Liver1	LPC	LPC 18:1	-5.0392	-4.25183	0.787362	0.000437005	0.00970432	0.650263	0
Experiment 1	Liver1	LPC	LPC 18:0	-3.21699	-3.72512	-0.508138	0.00250027	0.0205547	1	0
Experiment 1	Liver1	LPC	LPC 20:5	-9.64965	-8.60447	1.04518	0.000463042	0.00970432	0.689007	0
Experiment 1	Liver1	LPC	LPC 20:4	-3.91159	-4.30259	-0.390998	0.0233837	0.0790794	1	0
Experiment 1	Liver1	LPC	LPC 20:3	-7.80369	-6.62838	1.17531	5.41553e-05	0.00474018	0.0805831	1
Experiment 1	Liver1	LPC	LPC 20:0	-9.83756	-10.2241	-0.386566	0.0102403	0.0480466	1	0
Experiment 1	Liver1	LPC	LPC 22:6	-5.26561	-5.52738	-0.261768	0.0245899	0.0814228	1	0
Experiment 1	Liver1	LPC	LPC 22:5	-8.96767	-8.51688	0.450783	0.0163123	0.0627202	1	0
Experiment 1	Liver1	LPC	LPC 22:4	-9.90423	-10.0035	-0.0992585	0.330284	0.498947	1	0
Experiment 1	Liver1	LPC	LPC 22:0	-8.83462	-9.14584	-0.311228	0.0238922	0.080071	1	0
Experiment 1	Liver1	LPC	SA LPC	-2.18867	-2.48991	-0.301242	0.00427158	0.0291564	1	0
Experiment 1	Liver1	LPC	MU LPC	-4.91666	-4.11486	0.801797	0.00047935	0.00990656	0.713273	0
Experiment 1	Liver1	LPC	PU LPC	-2.66191	-2.76114	-0.0992306	0.249729	0.413344	1	0
Experiment 2	Liver2	LPC	LPC 16:1	-6.73109	-6.70724	0.023856	0.85621	0.932991	1	0
Experiment 2	Liver2	LPC	LPC 16:0	-2.48547	-2.42688	0.0585865	0.326107	0.53244	1	0
Experiment 2	Liver2	LPC	LPC 18:3	-7.69816	-7.66181	0.0363442	0.674332	0.795743	1	0
Experiment 2	Liver2	LPC	LPC 18:2	-3.29338	-3.28711	0.00626816	0.955405	0.985713	1	0
Experiment 2	Liver2	LPC	LPC 18:1	-3.77872	-3.95384	-0.175123	0.0051508	0.0299321	1	0
Experiment 2	Liver2	LPC	LPC 18:0	-2.92074	-2.99126	-0.0705146	0.440983	0.650722	1	0
Experiment 2	Liver2	LPC	LPC 20:5	-8.19075	-7.93826	0.252484	0.0614515	0.182208	1	0
Experiment 2	Liver2	LPC	LPC 20:4	-3.48612	-3.7253	-0.239181	0.065013	0.184903	1	0
Experiment 2	Liver2	LPC	LPC 20:3	-6.65956	-6.1933	0.466261	7.30857e-05	0.00168097	0.0386623	0
Experiment 2	Liver2	LPC	LPC 22:6	-4.42393	-4.54897	-0.12504	0.248039	0.446301	1	0
Experiment 2	Liver2	LPC	LPC 22:5	-7.81859	-7.68272	0.135868	0.207436	0.399031	1	0
Experiment 2	Liver2	LPC	LPC 22:0	-8.14307	-8.21731	-0.0742359	0.51126	0.695261	1	0
Experiment 2	Liver2	LPC	SA LPC	-1.64957	-1.64641	0.00315369	0.963182	0.985713	1	0
Experiment 2	Liver2	LPC	MU LPC	-3.60152	-3.75097	-0.149455	0.0213757	0.0837611	1	0
Experiment 2	Liver2	LPC	PU LPC	-1.92278	-1.98795	-0.0651689	0.502281	0.684811	1	0
Experiment 1	Plasma	LPC	LPC 15:0	-0.951475	-1.10683	-0.155357	0.27146	0.433403	1	0
Experiment 1	Plasma	LPC	LPC 16:1	1.12503	2.08022	0.955191	0.000493967	0.00993273	0.735022	0
Experiment 1	Plasma	LPC	LPC 16:0	6.59064	6.54408	-0.0465615	0.276441	0.439001	1	0
Experiment 1	Plasma	LPC	LPC 18:3	0.160131	0.173249	0.0131187	0.867577	0.916871	1	0
Experiment 1	Plasma	LPC	LPC 18:2	6.12497	6.11833	-0.00664565	0.916201	0.95004	1	0
Experiment 1	Plasma	LPC	LPC 18:1	4.53814	5.33188	0.793741	0.000670296	0.0113456	0.9974	0
Experiment 1	Plasma	LPC	LPC 18:0	6.00153	5.42653	-0.574995	4.10741e-05	0.00436559	0.0611183	0
Experiment 1	Plasma	LPC	LPC 20:5	-0.88497	0.0447766	0.929746	0.00173279	0.0168522	1	0
Experiment 1	Plasma	LPC	LPC 20:4	4.96625	4.43075	-0.535497	0.0018832	0.0173526	1	1
Experiment 1	Plasma	LPC	LPC 20:3	1.15718	2.29929	1.14211	0.000143019	0.00608035	0.212812	1
Experiment 1	Plasma	LPC	LPC 20:0	-1.32933	-1.59619	-0.266859	4.50173e-05	0.00441741	0.0669857	0
Experiment 1	Plasma	LPC	LPC 22:6	3.60305	3.31011	-0.292949	0.00542898	0.0327243	1	1
Experiment 1	Plasma	LPC	LPC 22:5	-0.1821	0.385331	0.567431	0.000624633	0.0110649	0.929453	0
Experiment 1	Plasma	LPC	LPC 22:4	-1.66251	-1.66427	-0.00176215	0.9831	0.992829	1	0
Experiment 1	Plasma	LPC	LPC 22:0	-0.9015	-1.25687	-0.355366	0.00679286	0.0377156	1	0
Experiment 1	Plasma	LPC	SA LPC	7.33929	7.10567	-0.233617	0.000352968	0.00970432	0.525217	0
Experiment 1	Plasma	LPC	MU LPC	4.66774	5.47632	0.808582	0.000632176	0.0110668	0.940678	0
Experiment 1	Plasma	LPC	PU LPC	6.88799	6.783	-0.104983	0.0385529	0.111176	1	0
Experiment 1	Liver1	Cer	Cer d18:1/16:0	-6.35848	-6.21308	0.145403	0.0420065	0.117713	1	0
Experiment 1	Liver1	Cer	Cer d18:1/18:0	-8.32773	-8.20365	0.124075	0.390912	0.555036	1	0
Experiment 1	Liver1	Cer	Cer d18:1/20:0	-8.72872	-8.68918	0.039548	0.557789	0.706977	1	0
Experiment 1	Liver1	Cer	Cer d18:1/22:0	-6.25924	-6.32164	-0.0624003	0.295606	0.460387	1	0
Experiment 1	Liver1	Cer	Cer d18:1/23:0	-5.6536	-5.67904	-0.0254351	0.583979	0.725949	1	0
Experiment 1	Liver1	Cer	Cer d18:1/24:1	-3.79348	-3.76258	0.0308995	0.563458	0.711133	1	0
Experiment 1	Liver1	Cer	Cer d18:1/24:0	-4.8419	-4.89933	-0.057424	0.319308	0.486517	1	0
Experiment 1	Liver1	Cer	SA Cer	-3.54691	-3.55632	-0.00940529	0.713597	0.816794	1	0
Experiment 1	Liver1	Cer	MU Cer	-3.79348	-3.76258	0.0308995	0.563458	0.711133	1	0
Experiment 2	Liver2	Cer	Cer d18:1/16:0	-5.79586	-5.71171	0.0841435	0.0626882	0.182301	1	0
Experiment 2	Liver2	Cer	Cer d18:1/18:0	-7.7306	-7.78412	-0.0535126	0.530863	0.712758	1	0
Experiment 2	Liver2	Cer	Cer d18:1/20:0	-8.13935	-8.04832	0.0910265	0.0783657	0.210434	1	0
Experiment 2	Liver2	Cer	Cer d18:1/22:0	-5.853	-5.83043	0.0225722	0.363159	0.570063	1	0
Experiment 2	Liver2	Cer	Cer d18:1/23:0	-5.12996	-5.29857	-0.168606	0.000290351	0.00383989	0.153596	0
Experiment 2	Liver2	Cer	Cer d18:1/24:1	-3.37609	-3.48938	-0.113291	0.0247613	0.0922447	1	0
Experiment 2	Liver2	Cer	Cer d18:1/24:0	-4.31039	-4.32657	-0.0161768	0.67899	0.79819	1	0
Experiment 2	Liver2	Cer	SA Cer	-3.02596	-3.05333	-0.0273678	0.0747947	0.20395	1	0
Experiment 2	Liver2	Cer	MU Cer	-3.37609	-3.48938	-0.113291	0.0247613	0.0922447	1	0
Experiment 1	Plasma	Cer	Cer d18:1/16:0	-1.99747	-2.0378	-0.0403274	0.739226	0.828103	1	0
Experiment 1	Plasma	Cer	Cer d18:1/18:0	-3.43519	-3.7149	-0.279711	0.116652	0.243447	1	0
Experiment 1	Plasma	Cer	Cer d18:1/20:0	-3.46951	-3.7069	-0.237392	0.34903	0.517287	1	0
Experiment 1	Plasma	Cer	Cer d18:1/22:0	-1.13359	-1.11374	0.0198448	0.786277	0.864092	1	0
Experiment 1	Plasma	Cer	Cer d18:1/23:0	-0.820911	-0.785743	0.0351676	0.637562	0.765075	1	0
Experiment 1	Plasma	Cer	Cer d18:1/24:1	0.579674	0.923914	0.34424	0.01593	0.0617286	1	0
Experiment 1	Plasma	Cer	Cer d18:1/24:0	0.125785	0.159954	0.0341692	0.334561	0.504383	1	0
Experiment 1	Plasma	Cer	SA Cer	1.35119	1.36052	0.00933314	0.64448	0.768419	1	0
Experiment 1	Plasma	Cer	MU Cer	0.579674	0.923914	0.34424	0.01593	0.0617286	1	0
Experiment 1	Liver1	Chol	CE 14:0	-8.07202	-7.51584	0.556185	0.0027108	0.0212299	1	0
Experiment 1	Liver1	Chol	CE 15:0	-8.64228	-8.73246	-0.0901806	0.628464	0.757201	1	0
Experiment 1	Liver1	Chol	CE 16:1	-3.43121	-2.68809	0.743122	0.0133866	0.0565335	1	0
Experiment 1	Liver1	Chol	CE 16:0	-3.23584	-3.61614	-0.380299	0.00195391	0.0174079	1	0
Experiment 1	Liver1	Chol	CE 18:3	-5.67889	-6.18567	-0.506783	0.00296478	0.0227401	1	0
Experiment 1	Liver1	Chol	CE 18:2	-1.82563	-2.59364	-0.768011	1.97371e-05	0.00326321	0.0293689	0
Experiment 1	Liver1	Chol	CE 18:1	-1.06355	-0.850727	0.212818	0.15503	0.29815	1	0
Experiment 1	Liver1	Chol	CE 18:0	-5.63505	-5.83662	-0.201571	0.0723399	0.173058	1	0
Experiment 1	Liver1	Chol	CE 20:5	-9.00389	-8.78622	0.217673	0.235062	0.396567	1	0
Experiment 1	Liver1	Chol	CE 20:4	-4.1163	-4.76203	-0.645734	0.00111704	0.0135135	1	1
Experiment 1	Liver1	Chol	CE 20:3	-8.13866	-8.01063	0.12803	0.0790475	0.183201	1	0
Experiment 1	Liver1	Chol	CE 20:2	-9.23521	-9.05024	0.184962	0.106064	0.227739	1	0
Experiment 1	Liver1	Chol	CE 20:1	-9.18168	-8.51239	0.669289	0.000502478	0.00996915	0.747687	0
Experiment 1	Liver1	Chol	CE 20:0	-6.70879	-6.46354	0.245249	0.0865633	0.195161	1	0
Experiment 1	Liver1	Chol	CE 22:6	-5.95501	-6.19609	-0.241082	0.0638753	0.159207	1	0
Experiment 1	Liver1	Chol	CE 22:5	-9.52363	-9.25334	0.270296	0.11507	0.241842	1	0
Experiment 1	Liver1	Chol	CE 22:4	-9.81765	-9.80664	0.0110055	0.91156	0.946	1	0
Experiment 1	Liver1	Chol	SA CE	-2.81168	-3.07609	-0.264415	0.00422487	0.0291046	1	0
Experiment 1	Liver1	Chol	MU CE	-0.800157	-0.482016	0.318141	0.060951	0.15372	1	0
Experiment 1	Liver1	Chol	PU CE	-1.37422	-2.0502	-0.675978	2.24023e-05	0.00333347	0.0333347	0
Experiment 2	Liver2	Chol	CE 14:0	-8.96151	-8.79315	0.168362	0.0565097	0.172796	1	0
Experiment 2	Liver2	Chol	CE 15:0	-9.88713	-9.79614	0.0909951	0.51568	0.69666	1	0
Experiment 2	Liver2	Chol	CE 16:1	-4.63771	-4.46892	0.168795	0.0619991	0.182208	1	0
Experiment 2	Liver2	Chol	CE 16:0	-4.31404	-4.19655	0.117492	0.170431	0.359195	1	0
Experiment 2	Liver2	Chol	CE 18:3	-6.74254	-6.86673	-0.124193	0.198755	0.387976	1	0
Experiment 2	Liver2	Chol	CE 18:2	-2.93137	-3.05261	-0.121241	0.196357	0.384715	1	0
Experiment 2	Liver2	Chol	CE 18:1	-2.07732	-2.2467	-0.16938	0.11637	0.282385	1	0
Experiment 2	Liver2	Chol	CE 18:0	-6.9529	-6.72986	0.223039	0.00154223	0.0136701	0.815841	0
Experiment 2	Liver2	Chol	CE 20:5	-10.428	-10.1944	0.233565	0.100364	0.252821	1	0
Experiment 2	Liver2	Chol	CE 20:4	-4.90029	-5.19041	-0.290118	0.000649978	0.00700707	0.343838	0
Experiment 2	Liver2	Chol	CE 20:3	-8.89454	-8.66357	0.230975	0.142141	0.310711	1	0
Experiment 2	Liver2	Chol	CE 20:2	-10.3276	-10.3353	-0.00766568	0.968611	0.985713	1	0
Experiment 2	Liver2	Chol	CE 20:1	-9.75076	-9.7394	0.0113576	0.952799	0.985713	1	0
Experiment 2	Liver2	Chol	CE 20:0	-7.91021	-7.93418	-0.0239704	0.872164	0.936057	1	0
Experiment 2	Liver2	Chol	CE 22:6	-6.92716	-6.80292	0.12424	0.267107	0.460259	1	0
Experiment 2	Liver2	Chol	CE 22:5	-10.5765	-10.0619	0.514601	0.142263	0.310711	1	0
Experiment 2	Liver2	Chol	CE 22:4	-10.6154	-10.3407	0.274695	0.578995	0.745228	1	0
Experiment 2	Liver2	Chol	SA CE	-3.92436	-3.79921	0.125153	0.0619618	0.182208	1	0
Experiment 2	Liver2	Chol	MU CE	-1.84255	-1.95245	-0.109903	0.252124	0.44914	1	0
Experiment 2	Liver2	Chol	PU CE	-2.41551	-2.50064	-0.0851343	0.26565	0.459245	1	0
Experiment 1	Plasma	Chol	CE 14:0	2.41683	2.61887	0.202036	0.0027047	0.0212299	1	0
Experiment 1	Plasma	Chol	CE 15:0	1.24784	0.995263	-0.252573	0.0657459	0.162239	1	0
Experiment 1	Plasma	Chol	CE 16:1	5.48167	6.50649	1.02482	0.00232179	0.0194091	1	0
Experiment 1	Plasma	Chol	CE 16:0	5.92299	5.7924	-0.130583	0.016451	0.0629283	1	0
Experiment 1	Plasma	Chol	CE 18:3	5.63099	5.43093	-0.200059	0.0197428	0.0706184	1	0
Experiment 1	Plasma	Chol	CE 18:2	10.4328	10.2541	-0.178718	0.00725841	0.038991	1	0
Experiment 1	Plasma	Chol	CE 18:1	7.08032	7.41402	0.333707	0.00907806	0.0451778	1	0
Experiment 1	Plasma	Chol	CE 18:0	1.84437	1.65869	-0.185677	0.327904	0.496661	1	0
Experiment 1	Plasma	Chol	CE 20:5	4.13419	4.97757	0.843382	0.00967806	0.0470619	1	0
Experiment 1	Plasma	Chol	CE 20:4	10.1933	9.46903	-0.724309	0.00189616	0.0173526	1	1
Experiment 1	Plasma	Chol	CE 20:3	4.05185	5.00123	0.949383	0.00180341	0.0169841	1	1
Experiment 1	Plasma	Chol	CE 20:2	0.300562	0.411393	0.110831	0.688092	0.797415	1	0
Experiment 1	Plasma	Chol	CE 20:1	-1.19581	-0.919373	0.27644	0.0670507	0.164591	1	0
Experiment 1	Plasma	Chol	CE 20:0	-0.642655	-0.440287	0.202368	0.237843	0.398625	1	0
Experiment 1	Plasma	Chol	CE 22:6	6.76122	6.25498	-0.506241	0.000768563	0.012297	1	1
Experiment 1	Plasma	Chol	CE 22:5	2.11128	2.48703	0.375753	0.0099863	0.0474748	1	0
Experiment 1	Plasma	Chol	CE 22:4	-0.202045	0.112723	0.314768	0.121064	0.249505	1	0
Experiment 1	Plasma	Chol	SA CE	6.18417	6.07759	-0.106581	0.0407269	0.115432	1	0
Experiment 1	Plasma	Chol	MU CE	7.49753	8.04112	0.543595	0.0022403	0.0190727	1	0
Experiment 1	Plasma	Chol	PU CE	11.4276	11.0578	-0.369804	0.00172257	0.0168522	1	1
Experiment 1	Liver1	GluCer	HexCer d18:1/16:0	2.76783	2.71852	-0.0493055	0.352684	0.520733	1	0
Experiment 1	Liver1	GluCer	HexCer d18:1/22:0	3.2489	3.28134	0.032437	0.204237	0.358801	1	0
Experiment 1	Liver1	GluCer	HexCer d18:1/23:0	2.63354	2.63388	0.000347763	0.988743	0.994243	1	0
Experiment 1	Liver1	GluCer	HexCer d18:1/24:1	3.44251	3.4331	-0.00941394	0.723902	0.821637	1	0
Experiment 1	Liver1	GluCer	HexCer d18:1/24:0	3.43134	3.42232	-0.00902493	0.584649	0.726175	1	0
Experiment 1	Liver1	GluCer	HexCer	5.46575	5.46149	-0.0042595	0.530694	0.683699	1	0
Experiment 1	Liver1	GluCer	SA HexCer	5.05826	5.05543	-0.00283012	0.797007	0.869462	1	0
Experiment 1	Liver1	GluCer	MU HexCer	3.44251	3.4331	-0.00941394	0.723902	0.821637	1	0
Experiment 2	Liver2	GluCer	HexCer d18:1/16:0	2.42531	2.50256	0.0772549	0.10906	0.269592	1	0
Experiment 2	Liver2	GluCer	HexCer d18:1/22:0	2.94891	3.04834	0.0994322	0.000352197	0.00433284	0.186312	0
Experiment 2	Liver2	GluCer	HexCer d18:1/23:0	2.32348	2.26753	-0.0559493	0.0123533	0.0566359	1	0
Experiment 2	Liver2	GluCer	HexCer d18:1/24:1	3.16656	3.06546	-0.1011	0.00447618	0.0275337	1	0
Experiment 2	Liver2	GluCer	HexCer d18:1/24:0	3.20724	3.27311	0.0658653	0.0142585	0.062856	1	0
Experiment 2	Liver2	GluCer	HexCer	5.18402	5.20305	0.0190319	0.0881168	0.226281	1	0
Experiment 2	Liver2	GluCer	SA HexCer	4.77408	4.8306	0.0565165	3.34215e-05	0.000883999	0.01768	0
Experiment 2	Liver2	GluCer	MU HexCer	3.16656	3.06546	-0.1011	0.00447618	0.0275337	1	0
Experiment 1	Liver1	LacCer	Hex2Cer d18:1/16:0	-1.06327	-1.20618	-0.142915	0.0437337	0.121184	1	0
Experiment 1	Liver1	LacCer	Hex2Cer d18:1/22:0	-0.462367	-0.479369	-0.0170021	0.681701	0.793097	1	0
Experiment 1	Liver1	LacCer	Hex2Cer d18:1/23:0	-1.54647	-1.56789	-0.0214131	0.753389	0.840362	1	0
Experiment 1	Liver1	LacCer	Hex2Cer d18:1/24:1	-0.435384	-0.375417	0.0599676	0.294934	0.460023	1	0
Experiment 1	Liver1	LacCer	Hex2Cer d18:1/24:0	-0.891255	-0.888844	0.00241119	0.848472	0.908134	1	0
Experiment 1	Liver1	LacCer	Hex2Cer	1.49962	1.48725	-0.0123711	0.373452	0.538456	1	0
Experiment 1	Liver1	LacCer	SA Hex2Cer	1.06195	1.02188	-0.0400666	0.0252481	0.0823886	1	0
Experiment 1	Liver1	LacCer	MU Hex2Cer	-0.435384	-0.375417	0.0599676	0.294934	0.460023	1	0
Experiment 2	Liver2	LacCer	Hex2Cer d18:1/16:0	0.53545	0.502525	-0.0329258	0.286251	0.486902	1	0
Experiment 2	Liver2	LacCer	Hex2Cer d18:1/22:0	1.06476	1.1265	0.0617392	2.5777e-05	0.000757557	0.013636	0
Experiment 2	Liver2	LacCer	Hex2Cer d18:1/23:0	-0.236015	-0.326691	-0.0906754	0.000825863	0.00856631	0.436882	0
Experiment 2	Liver2	LacCer	Hex2Cer d18:1/24:1	0.921126	0.929245	0.00811895	0.813043	0.907005	1	0
Experiment 2	Liver2	LacCer	Hex2Cer d18:1/24:0	0.70168	0.711579	0.00989877	0.607037	0.759369	1	0
Experiment 2	Liver2	LacCer	Hex2Cer	2.98474	2.99009	0.00534924	0.587876	0.75257	1	0
Experiment 2	Liver2	LacCer	SA Hex2Cer	2.58947	2.59432	0.00485689	0.608644	0.759369	1	0
Experiment 2	Liver2	LacCer	MU Hex2Cer	0.921126	0.929245	0.00811895	0.813043	0.907005	1	0
Experiment 1	Liver1	SPH	SPH.H2O.d18.1	2.42742	2.46866	0.0412408	0.627356	0.757101	1	0
Experiment 1	Liver1	SPH	SPH.H2O.d18.0	-0.285394	-0.406531	-0.121136	0.277897	0.440843	1	0
Experiment 1	Liver1	SPH	SPH.d18.1	2.70833	2.77395	0.0656258	0.519354	0.676706	1	0
Experiment 1	Liver1	SPH	SPH.d18.0	1.25307	1.30972	0.0566474	0.617231	0.751492	1	0
Experiment 2	Liver2	SPH	SPH.H2O.d18.1	2.64062	2.78394	0.143317	0.0139999	0.0622349	1	0
Experiment 2	Liver2	SPH	SPH.H2O.d18.0	-0.336513	-0.529008	-0.192495	0.037722	0.128938	1	0
Experiment 2	Liver2	SPH	SPH.d18.1	2.93062	3.06232	0.131703	0.0500066	0.157461	1	0
Experiment 2	Liver2	SPH	SPH.d18.0	1.31724	1.16842	-0.148816	0.21518	0.40509	1	0
Experiment 1	Liver1	BMP	BMP 16:1/18:1	3.57255	3.28047	-0.292084	0.140714	0.278805	1	0
Experiment 1	Liver1	BMP	BMP 16:0/18:1	-2.4034	-2.14833	0.255068	0.625162	0.755065	1	0
Experiment 1	Liver1	BMP	BMP 18:2/18:2	1.94883	0.358034	-1.59079	6.60092e-05	0.00491109	0.0982217	0
Experiment 1	Liver1	BMP	BMP 18:2/18:1	2.86563	2.48558	-0.380049	0.00071917	0.0116318	1	0
Experiment 1	Liver1	BMP	BMP 18:1/18:1	2.23469	2.97689	0.742193	0.00501325	0.0318792	1	0
Experiment 1	Liver1	BMP	BMP 18:1/18:0	-1.07836	-1.01892	0.0594419	0.698793	0.804802	1	0
Experiment 1	Liver1	BMP	BMP 18:1/20:4	1.85166	1.35345	-0.498209	0.0196204	0.0705548	1	1
Experiment 1	Liver1	BMP	BMP 18:1/20:3	-0.385464	-0.111978	0.273486	0.0592799	0.151822	1	0
Experiment 1	Liver1	BMP	BMP 18:1/20:2	-1.61677	-1.21083	0.405942	0.1092	0.231691	1	0
Experiment 1	Liver1	BMP	BMP 18:1/22:5	1.31479	1.76579	0.450997	0.0582125	0.149505	1	0
Experiment 1	Liver1	BMP	BMP 22:6/22:6	2.2184	2.23224	0.0138332	0.986275	0.994243	1	0
Experiment 1	Liver1	BMP	MU BMP	-0.551445	-0.425061	0.126385	0.477054	0.640087	1	0
Experiment 2	Liver2	BMP	BMP 16:1/18:1	3.54357	3.36787	-0.175695	0.00660221	0.0366163	1	0
Experiment 2	Liver2	BMP	BMP 16:0/18:1	-2.53392	-1.85059	0.683321	0.0481435	0.154351	1	0
Experiment 2	Liver2	BMP	BMP 18:2/18:2	1.57856	1.34772	-0.230843	0.174421	0.364698	1	0
Experiment 2	Liver2	BMP	BMP 18:2/18:1	2.62554	2.64308	0.017532	0.712755	0.827824	1	0
Experiment 2	Liver2	BMP	BMP 18:1/18:1	2.11709	2.27884	0.161751	0.115304	0.281086	1	0
Experiment 2	Liver2	BMP	BMP 18:1/18:0	-1.15348	-0.9682	0.185282	0.226758	0.42387	1	0
Experiment 2	Liver2	BMP	BMP 18:1/20:4	1.76156	1.47503	-0.286531	0.000278201	0.00377355	0.147169	0
Experiment 2	Liver2	BMP	BMP 18:1/20:3	-0.495491	-0.364857	0.130635	0.147497	0.318472	1	0
Experiment 2	Liver2	BMP	BMP 18:1/20:2	-2.03313	-1.69762	0.335517	0.0199696	0.0800295	1	0
Experiment 2	Liver2	BMP	BMP 18:0/22:6	-1.09872	-0.767356	0.331363	0.00156368	0.0136701	0.827189	0
Experiment 2	Liver2	BMP	BMP 18:1/22:5	1.3638	1.43492	0.0711202	0.313024	0.515856	1	0
Experiment 2	Liver2	BMP	BMP 22:6/22:6	3.00392	2.84358	-0.160337	0.442835	0.650722	1	0
Experiment 2	Liver2	BMP	MU BMP	-0.631675	-0.284648	0.347027	0.0113884	0.0528463	1	0
Experiment 1	Liver1	PA	PA 34:1	0.855545	1.79474	0.9392	0.0229864	0.0784491	1	0
Experiment 1	Liver1	PA	PA 36:2	1.03335	1.16001	0.126657	0.212626	0.371782	1	0
Experiment 1	Liver1	PA	PA 36:1	-0.0993703	-0.170583	-0.0712122	0.619678	0.751492	1	0
Experiment 1	Liver1	PA	PA 38:4	2.82443	1.74504	-1.07939	0.000831216	0.0126209	1	0
Experiment 1	Liver1	PA	MU PA	1.50764	2.13855	0.63091	0.0148003	0.0592011	1	0
Experiment 1	Liver1	PA	PU PA	3.20075	2.49416	-0.706586	0.00125524	0.0139735	1	0
Experiment 2	Liver2	PA	PA 36:2	0.510095	0.440041	-0.0700537	0.441263	0.650722	1	0
Experiment 2	Liver2	PA	PA 36:1	-1.2261	-1.16238	0.0637158	0.693638	0.81001	1	0
Experiment 2	Liver2	PA	PA 38:4	2.41801	2.29571	-0.122293	0.232533	0.429165	1	0
Experiment 2	Liver2	PA	MU PA	0.650665	0.488021	-0.162644	0.245658	0.443526	1	0
Experiment 2	Liver2	PA	PU PA	2.76319	2.66601	-0.0971779	0.149174	0.320784	1	0
Experiment 1	Liver1	CL	CL.34.3.34.3	0.160695	0.683866	0.523171	0.0603482	0.152898	1	0
Experiment 1	Liver1	CL	CL.34.2.34.2	-0.267853	-0.58449	-0.316637	0.228059	0.390509	1	0
Experiment 1	Liver1	CL	CL.34.3.36.4	5.30981	5.64276	0.332949	0.0138825	0.057541	1	0
Experiment 1	Liver1	CL	CL.34.2.36.3	2.65954	2.82753	0.167988	0.224758	0.386636	1	0
Experiment 1	Liver1	CL	CL.36.4.36.4	8.50271	8.46188	-0.0408281	0.748835	0.836536	1	0
Experiment 1	Liver1	CL	CL.36.4.36.3	7.50843	7.53455	0.0261206	0.734319	0.826525	1	0
Experiment 1	Liver1	CL	CL.36.3.36.3	5.21171	5.31837	0.106663	0.317793	0.485337	1	0
Experiment 1	Liver1	CL	CL.36.4.36.1	1.34452	1.12268	-0.221841	0.00601814	0.0346709	1	0
Experiment 1	Liver1	CL	CL.36.2.36.2	-0.627388	-1.11391	-0.486526	0.0468891	0.126626	1	0
Experiment 1	Liver1	CL	CL.36.4.38.6	3.73296	3.68683	-0.0461308	0.874402	0.923428	1	0
Experiment 1	Liver1	CL	CL.36.4.38.5	5.1645	5.51154	0.347049	0.179516	0.331414	1	0
Experiment 1	Liver1	CL	CL.36.3.38.6	2.44305	2.53435	0.0912967	0.772305	0.853148	1	0
Experiment 1	Liver1	CL	CL.36.4.38.4	4.87545	4.8539	-0.021554	0.837173	0.899219	1	0
Experiment 1	Liver1	CL	CL.36.3.38.5	2.67773	3.11946	0.441733	0.00425165	0.0291541	1	0
Experiment 1	Liver1	CL	CL.36.3.38.4	2.62776	2.3831	-0.244659	0.0456927	0.124231	1	0
Experiment 1	Liver1	CL	CL.36.3.38.3	0.572442	0.478384	-0.0940586	0.715242	0.817368	1	0
Experiment 2	Liver2	CL	CL.34.3.34.3	0.12997	0.115294	-0.0146755	0.883838	0.939757	1	0
Experiment 2	Liver2	CL	CL.34.2.34.2	-0.273306	-0.467684	-0.194379	0.133667	0.300892	1	0
Experiment 2	Liver2	CL	CL.34.3.36.4	5.42261	5.42926	0.00664257	0.8838	0.939757	1	0
Experiment 2	Liver2	CL	CL.34.2.36.3	2.4959	2.57324	0.0773348	0.258502	0.451517	1	0
Experiment 2	Liver2	CL	CL.36.4.36.4	8.75967	8.77026	0.0105973	0.778021	0.883204	1	0
Experiment 2	Liver2	CL	CL.36.4.36.3	7.72396	7.78221	0.0582451	0.163085	0.346474	1	0
Experiment 2	Liver2	CL	CL.36.3.36.3	5.182	5.31195	0.129957	0.00482636	0.0289231	1	0
Experiment 2	Liver2	CL	CL.36.4.36.1	1.44906	1.4254	-0.0236572	0.741082	0.848555	1	0
Experiment 2	Liver2	CL	CL.36.2.36.2	-0.42148	-0.504662	-0.0831823	0.536945	0.715476	1	0
Experiment 2	Liver2	CL	CL.36.4.38.6	4.22336	4.08587	-0.137487	0.0495321	0.157363	1	0
Experiment 2	Liver2	CL	CL.36.4.38.5	5.60189	5.68831	0.0864242	0.194385	0.383692	1	0
Experiment 2	Liver2	CL	CL.36.3.38.6	3.00693	2.90067	-0.106264	0.0824036	0.214736	1	0
Experiment 2	Liver2	CL	CL.36.4.38.4	5.26408	5.21521	-0.0488661	0.515064	0.69666	1	0
Experiment 2	Liver2	CL	CL.36.3.38.5	3.03698	3.01897	-0.0180119	0.806885	0.906247	1	0
Experiment 2	Liver2	CL	CL.36.3.38.4	2.66075	2.67729	0.016541	0.869365	0.936057	1	0
Experiment 2	Liver2	CL	CL.36.3.38.3	0.693811	0.791081	0.0972699	0.33814	0.5487	1	0
Experiment 1	Liver1	LPA	LPA 16:0	-0.629867	-0.719664	-0.0897969	0.464497	0.627197	1	0
Experiment 1	Liver1	LPA	LPA 18:2	-1.83161	-1.60918	0.222422	0.338722	0.506551	1	0
Experiment 1	Liver1	LPA	LPA 18:1	-1.5324	-0.902179	0.630225	0.0094137	0.0460776	1	0
Experiment 1	Liver1	LPA	LPA 18:0	1.46779	0.922252	-0.545537	0.0933749	0.206759	1	0
Experiment 1	Liver1	LPA	LPA 20:4	0.0322305	-0.318628	-0.350858	0.0257821	0.0833995	1	0
Experiment 1	Liver1	LPA	SA LPA	1.77857	1.32769	-0.450884	0.109462	0.231691	1	0
Experiment 1	Liver1	LPA	MU LPA	-1.5324	-0.902179	0.630225	0.0094137	0.0460776	1	0
Experiment 1	Liver1	LPA	PU LPA	0.388889	0.176925	-0.211964	0.158173	0.302521	1	0
Experiment 2	Liver2	LPA	LPA 16:0	-1.9368	-1.84341	0.0933861	0.0813054	0.212924	1	0
Experiment 2	Liver2	LPA	LPA 18:2	-2.30453	-2.19038	0.11415	0.127157	0.295026	1	0
Experiment 2	Liver2	LPA	LPA 18:1	-2.53105	-2.6232	-0.0921573	0.202323	0.392047	1	0
Experiment 2	Liver2	LPA	LPA 18:0	-0.162929	-0.250538	-0.0876093	0.482582	0.682582	1	0
Experiment 2	Liver2	LPA	LPA 20:4	0.294296	0.278622	-0.0156738	0.841684	0.923756	1	0
Experiment 2	Liver2	LPA	SA LPA	0.212712	0.169201	-0.0435101	0.654366	0.786726	1	0
Experiment 2	Liver2	LPA	MU LPA	-2.53105	-2.6232	-0.0921573	0.202323	0.392047	1	0
Experiment 2	Liver2	LPA	PU LPA	0.51655	0.522885	0.00633575	0.923581	0.967167	1	0
Experiment 2	Liver2	SPC	SPC.d18.1	-2.61356	-2.71442	-0.100852	0.501217	0.684811	1	0
Experiment 2	Liver2	SPC	SPC.d18.0	-3.3815	-3.24723	0.134269	0.452422	0.655702	1	0
Experiment 1	Liver1	LPG	LPG.16.0	5.13408	5.02331	-0.110769	0.375884	0.539828	1	0
Experiment 1	Liver1	LPG	LPG.18.1	2.81989	3.08075	0.260858	0.0946482	0.208647	1	0
Experiment 2	Liver2	LPG	LPG.16.0	4.79401	5.0944	0.300389	0.00392217	0.0256152	1	0
Experiment 2	Liver2	LPG	LPG.18.1	3.5237	3.42599	-0.0977086	0.258455	0.451517	1	0
Experiment 2	Plasma2	SM	SM.33.1	-0.0880049	-0.163412	-0.0754072	0.450347	0.654488	1	0
Experiment 2	Plasma2	SM	SM.34.2	1.5705	1.67619	0.105692	0.181059	0.371241	1	0
Experiment 2	Plasma2	SM	SM.34.1	3.87732	3.96274	0.0854189	0.119189	0.287025	1	0
Experiment 2	Plasma2	SM	SM.34.0	-0.0941742	-0.250299	-0.156125	0.498745	0.684811	1	0
Experiment 2	Plasma2	SM	SM.36.1	0.650592	0.79215	0.141558	0.252163	0.44914	1	0
Experiment 2	Plasma2	SM	SM.38.1	2.76373	3.28544	0.521709	0.0323986	0.115803	1	0
Experiment 2	Plasma2	SM	SM.38.0	2.05274	2.56911	0.516374	0.00993195	0.0477636	1	0
Experiment 2	Plasma2	SM	SM.40.3	2.48864	2.18029	-0.308351	0.125771	0.293097	1	0
Experiment 2	Plasma2	SM	SM.40.2	2.36155	2.4934	0.131842	0.565268	0.732909	1	0
Experiment 2	Plasma2	SM	SM.40.1	3.17613	3.11897	-0.057157	0.64506	0.782753	1	0
Experiment 2	Plasma2	SM	SM.41.2	1.18642	1.07641	-0.110009	0.323214	0.529351	1	0
Experiment 2	Plasma2	SM	SM.41.1	1.08609	1.02892	-0.0571782	0.601798	0.759369	1	0
Experiment 2	Plasma2	SM	SM.42.4	1.36537	1.06786	-0.29751	0.350045	0.556077	1	0
Experiment 2	Plasma2	SM	SM.42.3	3.48796	3.48523	-0.00273166	0.979991	0.985713	1	0
Experiment 2	Plasma2	SM	SM.42.2	4.54893	4.63365	0.0847181	0.245192	0.443526	1	0
Experiment 2	Plasma2	SM	SM.42.1	2.01349	2.02623	0.0127402	0.900448	0.948879	1	0
Experiment 2	Plasma2	SM	SA.SM	5.62521	5.76108	0.135874	0.0669891	0.187498	1	0
Experiment 2	Plasma2	SM	MU.SM	5.16891	5.2534	0.0844969	0.136557	0.306096	1	0
Experiment 2	Plasma2	SM	PU.SM	4.50574	4.44047	-0.0652651	0.456535	0.659855	1	0
Experiment 2	Plasma2	PI	PI.32.0	-5.19016	-4.97995	0.210214	0.0274027	0.0999727	1	0
Experiment 2	Plasma2	PI	PI.34.3	-5.38295	-5.32579	0.0571592	0.472425	0.67362	1	0
Experiment 2	Plasma2	PI	PI.34.2	-0.569547	-0.521466	0.0480815	0.550327	0.725992	1	0
Experiment 2	Plasma2	PI	PI.34.1	-3.36358	-3.3158	0.0477744	0.699792	0.815396	1	0
Experiment 2	Plasma2	PI	PI.36.4	0.620785	1.00087	0.380088	7.57679e-06	0.000286294	0.00400812	0
Experiment 2	Plasma2	PI	PI.36.3	-0.821793	-1.04311	-0.221313	0.000199685	0.00333119	0.105633	0
Experiment 2	Plasma2	PI	PI.36.2	0.938501	1.00163	0.0631286	0.336062	0.547005	1	0
Experiment 2	Plasma2	PI	PI.36.1	-3.37505	-2.98185	0.393202	0.0135116	0.0610908	1	0
Experiment 2	Plasma2	PI	PI.38.6	-2.54029	-2.92599	-0.385697	3.97385e-05	0.00097857	0.0210217	0
Experiment 2	Plasma2	PI	PI.38.5	0.0905565	-0.0416025	-0.132159	0.0628481	0.182301	1	0
Experiment 2	Plasma2	PI	PI.38.4	4.06986	4.24697	0.177111	0.191811	0.381458	1	0
Experiment 2	Plasma2	PI	PI.38.3	-0.613814	-0.513126	0.100688	0.433869	0.646526	1	0
Experiment 2	Plasma2	PI	PI.38.2	-4.78613	-4.26073	0.525399	0.000466704	0.00548637	0.246887	0
Experiment 2	Plasma2	PI	PI.40.6	-1.32816	-2.08951	-0.761345	7.96585e-07	4.82168e-05	0.000421393	0
Experiment 2	Plasma2	PI	PI.40.5	-2.91745	-3.30893	-0.391485	0.000266926	0.00371589	0.141204	0
Experiment 2	Plasma2	PI	PI.40.4	-3.55769	-3.57224	-0.0145527	0.886462	0.939757	1	0
Experiment 2	Plasma2	PI	SA.PI	-4.26337	-4.05756	0.205805	0.0753778	0.204486	1	0
Experiment 2	Plasma2	PI	MU.PI	-2.35945	-2.13486	0.224589	0.06841	0.190468	1	0
Experiment 2	Plasma2	PI	PU.PI	4.59935	4.73886	0.139517	0.141641	0.310711	1	0
Experiment 2	Plasma2	PE	PE.32.2	-3.5471	-3.71335	-0.166247	0.155762	0.333595	1	0
Experiment 2	Plasma2	PE	PE.32.1	-3.31658	-3.4746	-0.158017	0.175962	0.36497	1	0
Experiment 2	Plasma2	PE	PE.32.0	-3.20814	-3.41899	-0.210858	0.141861	0.310711	1	0
Experiment 2	Plasma2	PE	PE.34.3	-2.58272	-2.53312	0.0495994	0.628963	0.773784	1	0
Experiment 2	Plasma2	PE	PE.34.2	0.600135	0.911791	0.311656	0.0165399	0.0707077	1	0
Experiment 2	Plasma2	PE	PE.34.1	-1.20888	-1.09691	0.111978	0.449992	0.654488	1	0
Experiment 2	Plasma2	PE	PE.34.0	-3.03652	-3.18841	-0.151885	0.2308	0.428716	1	0
Experiment 2	Plasma2	PE	PE.36.5	-4.18809	-4.1471	0.0409934	0.664587	0.7909	1	0
Experiment 2	Plasma2	PE	PE.36.4	-1.08283	-0.778953	0.303873	0.00252258	0.0189324	1	0
Experiment 2	Plasma2	PE	PE.36.3	-1.53827	-1.48225	0.0560206	0.601833	0.759369	1	0
Experiment 2	Plasma2	PE	PE.36.2	-0.255574	-0.0568426	0.198731	0.184244	0.376314	1	0
Experiment 2	Plasma2	PE	PE.36.1	-3.41227	-3.19086	0.221408	0.190697	0.381458	1	0
Experiment 2	Plasma2	PE	PE.O.38.7	-2.78388	-3.35336	-0.569482	1.01599e-05	0.000351957	0.0053746	0
Experiment 2	Plasma2	PE	PE.38.6	0.179241	0.536052	0.356811	0.000321389	0.00404797	0.170015	0
Experiment 2	Plasma2	PE	PE.38.5	-0.534399	-0.322142	0.212258	0.00777471	0.0391698	1	0
Experiment 2	Plasma2	PE	PE.38.4	0.832457	1.03331	0.200849	0.00520559	0.0299321	1	0
Experiment 2	Plasma2	PE	PE.38.3	-2.72862	-2.79453	-0.0659143	0.625467	0.773066	1	0
Experiment 2	Plasma2	PE	PE.38.2	-3.73324	-3.63065	0.102592	0.189927	0.381458	1	0
Experiment 2	Plasma2	PE	PE.38.1	-3.73651	-4.05795	-0.321438	0.00184115	0.0154598	0.973967	0
Experiment 2	Plasma2	PE	PE.40.7	-1.48986	-1.49155	-0.0016836	0.980305	0.985713	1	0
Experiment 2	Plasma2	PE	PE.40.6	-2.09357	-1.76485	0.328718	0.00420244	0.0271109	1	0
Experiment 2	Plasma2	PE	PE.40.5	-4.03087	-4.09638	-0.0655071	0.624001	0.77306	1	0
Experiment 2	Plasma2	PE	PE.40.4	-4.51345	-4.73892	-0.225474	0.0509892	0.159605	1	0
Experiment 2	Plasma2	PE	PE.40.3	-5.19842	-5.49465	-0.296227	0.00730265	0.0388859	1	0
Experiment 2	Plasma2	PE	PE.42.7	-4.83771	-5.16458	-0.326864	0.00562842	0.0320154	1	0
Experiment 2	Plasma2	PE	PE.42.6	-5.48341	-5.49242	-0.00900461	0.971651	0.985713	1	0
Experiment 2	Plasma2	PE	PE.42.5	-5.4736	-5.87461	-0.401009	0.00990422	0.0477636	1	0
Experiment 2	Plasma2	PE	SA.PE	-2.10498	-2.29036	-0.185382	0.0965418	0.244357	1	0
Experiment 2	Plasma2	PE	MU.PE	-0.491814	-0.441648	0.0501666	0.631089	0.774585	1	0
Experiment 2	Plasma2	PE	PU.PE	3.06128	3.26746	0.206188	0.000662294	0.00700707	0.350353	0
Experiment 2	Plasma2	PE P	PE.P.16.0.16.1	-2.45768	-2.4919	-0.0342155	0.547911	0.724664	1	0
Experiment 2	Plasma2	PE P	PE.P.16.0.16.0	-2.45368	-2.50685	-0.0531676	0.414826	0.629585	1	0
Experiment 2	Plasma2	PE P	PE.P.16.0.18.3	-2.48365	-2.42659	0.0570636	0.38751	0.597647	1	0
Experiment 2	Plasma2	PE P	PE.P.16.0.18.2	-1.19225	-1.13709	0.0551575	0.577576	0.745213	1	0
Experiment 2	Plasma2	PE P	PE.P.16.0.18.1	-1.94839	-1.93168	0.0167054	0.858916	0.932991	1	0
Experiment 2	Plasma2	PE P	PE.P.16.0.18.0	-2.66968	-2.69129	-0.0216095	0.466992	0.667673	1	0
Experiment 2	Plasma2	PE P	PE.P.16.0.20.5	-2.4164	-2.45097	-0.0345789	0.486425	0.683319	1	0
Experiment 2	Plasma2	PE P	PE.P.16.0.20.4	0.595132	0.278297	-0.316835	0.0001723	0.00314299	0.0911468	0
Experiment 2	Plasma2	PE P	PE.P.16.0.20.3	-2.58096	-2.47217	0.108787	0.233648	0.429165	1	0
Experiment 2	Plasma2	PE P	PE.P.16.0.22.6	1.22724	0.78154	-0.445703	0.000252595	0.00371589	0.133623	0
Experiment 2	Plasma2	PE P	PE.P.16.0.22.5	-1.78203	-1.70555	0.0764767	0.501512	0.684811	1	0
Experiment 2	Plasma2	PE P	PE.P.16.0.22.4	-1.63999	-1.68745	-0.0474506	0.59376	0.755045	1	0
Experiment 2	Plasma2	PE P	PE.P.16.0.22.3	-2.66402	-2.72262	-0.058601	0.360818	0.568074	1	0
Experiment 2	Plasma2	PE P	PE.P.18.1.16.1	-2.58929	-2.54565	0.0436446	0.415844	0.629585	1	0
Experiment 2	Plasma2	PE P	PE.P.18.1.16.0	-2.45928	-2.26645	0.192822	0.00959456	0.0474348	1	0
Experiment 2	Plasma2	PE P	PE.P.18.1.18.3	-2.63029	-2.57155	0.0587409	0.214597	0.40509	1	0
Experiment 2	Plasma2	PE P	PE.P.18.1.18.2	-2.24367	-1.25544	0.988228	4.68824e-08	7.6835e-06	2.48008e-05	0
Experiment 2	Plasma2	PE P	PE.P.18.1.18.1	-2.3958	-2.22225	0.173542	0.014732	0.0644069	1	0
Experiment 2	Plasma2	PE P	PE.P.18.1.18.0	-2.68176	-2.67202	0.00974392	0.845819	0.924459	1	0
Experiment 2	Plasma2	PE P	PE.P.18.1.20.5	-2.29663	-2.26937	0.0272637	0.533574	0.714308	1	0
Experiment 2	Plasma2	PE P	PE.P.18.1.20.4	-0.939222	-0.688934	0.250288	0.0167079	0.0707077	1	0
Experiment 2	Plasma2	PE P	PE.P.18.1.20.3	-2.4111	-2.43657	-0.0254683	0.643991	0.782753	1	0
Experiment 2	Plasma2	PE P	PE.P.18.1.22.6	-0.903744	-0.750681	0.153064	0.0707494	0.194929	1	0
Experiment 2	Plasma2	PE P	PE.P.18.1.22.5	-2.25906	-2.24535	0.0137036	0.867324	0.936057	1	0
Experiment 2	Plasma2	PE P	PE.P.18.1.22.4	-2.18991	-2.26799	-0.0780834	0.300764	0.505112	1	0
Experiment 2	Plasma2	PE P	PE.P.18.1.22.3	-2.4809	-2.43165	0.0492559	0.312614	0.515856	1	0
Experiment 2	Plasma2	PE P	PE.P.18.0.16.1	-2.31781	-2.28621	0.0316017	0.480117	0.680917	1	0
Experiment 2	Plasma2	PE P	PE.P.18.0.16.0	-2.27285	-2.27889	-0.006043	0.913859	0.961096	1	0
Experiment 2	Plasma2	PE P	PE.P.18.0.18.3	-2.24319	-2.2017	0.0414835	0.439589	0.650722	1	0
Experiment 2	Plasma2	PE P	PE.P.18.0.18.2	-0.36957	-0.258257	0.111313	0.345496	0.556077	1	0
Experiment 2	Plasma2	PE P	PE.P.18.0.18.1	-1.90128	-1.77088	0.130406	0.121952	0.290517	1	0
Experiment 2	Plasma2	PE P	PE.P.18.0.18.0	-2.48021	-2.47266	0.00755327	0.923976	0.967167	1	0
Experiment 2	Plasma2	PE P	PE.P.18.0.20.5	-2.1402	-2.13647	0.00373368	0.956766	0.985713	1	0
Experiment 2	Plasma2	PE P	PE.P.18.0.20.4	1.25026	0.993011	-0.257251	0.00775986	0.0391698	1	0
Experiment 2	Plasma2	PE P	PE.P.18.0.20.3	-2.31442	-2.27702	0.0373985	0.666005	0.7909	1	0
Experiment 2	Plasma2	PE P	PE.P.18.0.22.6	1.60053	1.1495	-0.451034	0.000154861	0.00292576	0.0819214	0
Experiment 2	Plasma2	PE P	PE.P.18.0.22.5	-1.79577	-1.75034	0.0454291	0.666808	0.7909	1	0
Experiment 2	Plasma2	PE P	PE.P.18.0.22.4	-1.73075	-1.7526	-0.0218486	0.792588	0.897814	1	0
Experiment 2	Plasma2	LPC	LPC.15.0	0.408322	0.445961	0.0376389	0.534719	0.714308	1	0
Experiment 2	Plasma2	LPC	LPC.16.1	0.721704	0.764857	0.0431528	0.603484	0.759369	1	0
Experiment 2	Plasma2	LPC	LPC.16.0	7.83124	7.9372	0.105962	0.0154008	0.066779	1	0
Experiment 2	Plasma2	LPC	LPC.18.3	-0.409636	-0.429977	-0.0203417	0.730662	0.840261	1	0
Experiment 2	Plasma2	LPC	LPC.18.2	5.62293	5.6937	0.0707668	0.213568	0.40509	1	0
Experiment 2	Plasma2	LPC	LPC.18.1	4.19577	4.17438	-0.0213812	0.496227	0.684811	1	0
Experiment 2	Plasma2	LPC	LPC.18.0	7.16568	7.05138	-0.1143	0.141962	0.310711	1	0
Experiment 2	Plasma2	LPC	LPC.20.5	-1.32895	-1.0371	0.291848	0.0618344	0.182208	1	0
Experiment 2	Plasma2	LPC	LPC.20.4	4.32852	4.06183	-0.266684	0.0167041	0.0707077	1	0
Experiment 2	Plasma2	LPC	LPC.20.3	1.14297	1.44405	0.301073	1.06452e-05	0.000351957	0.00563131	0
Experiment 2	Plasma2	LPC	LPC.20.0	0.0795091	0.034948	-0.0445611	0.462488	0.663025	1	0
Experiment 2	Plasma2	LPC	LPC.22.6	2.98901	2.75225	-0.236765	0.0187051	0.0761155	1	0
Experiment 2	Plasma2	LPC	LPC.22.5	-0.750507	-0.695495	0.0550119	0.460597	0.662109	1	0
Experiment 2	Plasma2	LPC	LPC.22.4	-2.4928	-2.4626	0.0301997	0.595331	0.755229	1	0
Experiment 2	Plasma2	LPC	LPC.22.0	-0.0802345	-0.0203778	0.0598566	0.4328	0.646526	1	0
Experiment 2	Plasma2	LPC	SA.LPC	8.55047	8.57531	0.0248478	0.628974	0.773784	1	0
Experiment 2	Plasma2	LPC	MU.LPC	4.32045	4.30524	-0.0152095	0.651863	0.786726	1	0
Experiment 2	Plasma2	LPC	PU.LPC	6.35255	6.33045	-0.022106	0.620223	0.771995	1	0
Experiment 2	Plasma2	Chol	CE.14.0	1.94079	1.99953	0.0587408	0.234877	0.429931	1	0
Experiment 2	Plasma2	Chol	CE.15.0	0.903457	0.935159	0.0317021	0.562163	0.732528	1	0
Experiment 2	Plasma2	Chol	CE.16.1	5.00558	5.01018	0.00459317	0.952785	0.985713	1	0
Experiment 2	Plasma2	Chol	CE.16.0	5.75842	5.69939	-0.0590329	0.130116	0.297971	1	0
Experiment 2	Plasma2	Chol	CE.18.3	5.06136	4.9652	-0.0961567	0.0802145	0.212167	1	0
Experiment 2	Plasma2	Chol	CE.18.2	9.99999	10.022	0.0220319	0.530693	0.712758	1	0
Experiment 2	Plasma2	Chol	CE.18.1	7.08866	6.65176	-0.436894	2.40624e-06	0.000115718	0.0012729	0
Experiment 2	Plasma2	Chol	CE.18.0	1.77758	1.87327	0.0956905	0.403377	0.618512	1	0
Experiment 2	Plasma2	Chol	CE.20.5	3.83	4.12343	0.293428	0.124491	0.291934	1	0
Experiment 2	Plasma2	Chol	CE.20.4	9.82658	9.47966	-0.346918	0.000507343	0.00583445	0.268385	0
Experiment 2	Plasma2	Chol	CE.20.3	3.78644	4.11119	0.324748	0.00238358	0.0182741	1	0
Experiment 2	Plasma2	Chol	CE.20.2	0.330807	-0.0168115	-0.347618	0.00698056	0.0380692	1	0
Experiment 2	Plasma2	Chol	CE.20.1	-0.736728	-0.740156	-0.00342774	0.980548	0.985713	1	0
Experiment 2	Plasma2	Chol	CE.20.0	-0.149508	0.106306	0.255814	0.0124192	0.0566359	1	0
Experiment 2	Plasma2	Chol	CE.22.6	6.51425	6.29569	-0.218559	0.0138079	0.0619014	1	0
Experiment 2	Plasma2	Chol	CE.22.5	1.93779	1.87877	-0.0590161	0.57293	0.741027	1	0
Experiment 2	Plasma2	Chol	CE.22.4	-0.113651	0.0464417	0.160092	0.0837834	0.217262	1	0
Experiment 2	Plasma2	Chol	CE.22.1	-1.82312	-1.66105	0.16207	0.104761	0.261408	1	0
Experiment 2	Plasma2	Chol	SA.CE	6.00576	5.97016	-0.0356049	0.346119	0.556077	1	0
Experiment 2	Plasma2	Chol	MU.CE	7.40285	7.07048	-0.332379	2.37343e-06	0.000115718	0.00125554	0
Experiment 2	Plasma2	Chol	PU.CE	11.035	10.9016	-0.133355	0.00222348	0.0175556	1	0
Experiment 2	Plasma2	Cer	Cer.d18.1.16.0	-1.5667	-1.64675	-0.0800484	0.296089	0.500419	1	0
Experiment 2	Plasma2	Cer	Cer.d18.1.18.0	-2.57316	-2.50007	0.0730911	0.259473	0.451517	1	0
Experiment 2	Plasma2	Cer	Cer.d18.1.20.0	-2.70478	-2.69565	0.00913527	0.884789	0.939757	1	0
Experiment 2	Plasma2	Cer	Cer.d18.1.22.0	-1.02866	-0.971996	0.0566662	0.27104	0.465519	1	0
Experiment 2	Plasma2	Cer	Cer.d18.1.23.0	-0.75422	-0.822226	-0.068006	0.191718	0.381458	1	0
Experiment 2	Plasma2	Cer	Cer.d18.1.24.1	0.60151	0.519273	-0.0822369	0.19004	0.381458	1	0
Experiment 2	Plasma2	Cer	Cer.d18.1.24.0	0.140807	0.175853	0.0350461	0.34816	0.556077	1	0
Experiment 2	Plasma2	Cer	SA.Cer	1.51406	1.51683	0.0027669	0.879399	0.939757	1	0
Experiment 2	Plasma2	Cer	MU.Cer	0.60151	0.519273	-0.0822369	0.19004	0.381458	1	0
